# Supplementary material for: Impact of intestinal microbiota on metabolic toxicity and potential detoxification of amygdalin
Source: Front Microbiol. 2022 Nov 24;13:1030516. doi: 10.3389/fmicb.2022.1030516 (PMC9730245; doi:10.3389/fmicb.2022.1030516)
Supplement: Supplementary file 1 [file Table_1.XLSX]

## Sheet: beta-glucosidase-gene2species
GeneID	Control-1_RelativeAbundance	Control-2_RelativeAbundance	Control-3_RelativeAbundance	PGF-1_RelativeAbundance	PGF-2_RelativeAbundance	PGF-3_RelativeAbundance	KO	Sequence	Order	Species	Control-1_RelativeAbundance	Control-2_RelativeAbundance	Control-3_RelativeAbundance	PGF-1_RelativeAbundance	PGF-2_RelativeAbundance	PGF-3_RelativeAbundance
Unigene837	1.14e-05	2.86e-05	3e-06	0	0	0	K05349|1|1.5e-136|493.8|ccz:CCALI_00761|bglX; beta-glucosidase [EC:3.2.1.21]!K05349|2|3.0e-124|453.0|gba:J421_0563|bglX; beta-glucosidase [EC:3.2.1.21]!K05349|3|4.3e-123|449.1|ahz:APS56_03015|bglX; beta-glucosidase [EC:3.2.1.21]!K05349|4|1.6e-122|447.2|fbe:FF125_00255|bglX; beta-glucosidase [EC:3.2.1.21]!K05349|5|4.7e-122|445.7|marm:YQ22_12990|bglX; beta-glucosidase [EC:3.2.1.21]	ATGAAGAAAATTCTTACTTTTATTGTCGGTGCCCTTTTGTGTACCGATGGTGTTGCACAGGATATAGTGAAATATCCTTGGCTTGACACATCCAAGAGCTTCCATGAAAGGGCGGTGTTGCTATGCAAAGAGCTTACACTGCGTGAGAAAGTGGATCAGCTGGGCAACTATGTAACATTGGATGTTAAGCGTGACGGTGTCACGATATTGCCCAGCTATCAGTATTGGAATGAAGCAATACACGGTGTGGCACGCTCAGGTGCGGCAACGAGTTTCCCAGAATCGAAGGGCATGTCGGCTACATGGGACCGCCAGCTGATTTATGACTGTGCCAACGTAATATCGGATGAGGCACGGTGGTATTATTTAAATAAGAACAAGGGACTGAACTATTGGAGT…	Bacteroidales	Bacteroidales_bacterium	0.00179029	0.00162146	0.00107927	0	2.63051e-08	0
Unigene3184	8.42e-06	2.26e-06	4.24e-06	1.57e-08	0	0	K05349|1|0|1514.2|bcae:A4V03_14195|bglX; beta-glucosidase [EC:3.2.1.21]!K05349|2|0|1352.8|bxy:BXY_25670|bglX; beta-glucosidase [EC:3.2.1.21]!K05349|3|0|1351.7|boa:Bovatus_03424|bglX; beta-glucosidase [EC:3.2.1.21]!K05349|4|0|1325.5|bcae:A4V03_14885|bglX; beta-glucosidase [EC:3.2.1.21]!K05349|5|0|1284.2|bth:BT_3314|bglX; beta-glucosidase [EC:3.2.1.21]	ATGAAATTTAAAGCAATGCTATTGGGCTTGGCTTTAATGCCTGTATTGTCAGTTTTGGCACAAGTACCTGTGTATCTGAATGCAGACAAGCCTATTGAAGAGCGAGTAAAAGATGCGCTGAGTCGTATGACTCTTGAGGATAAAGTGAAGATGCTTCATGCACAGTCAAAATTCAGTTCGGCAGGCGTAGCTCGGCTTGGAATCCCCGAGATATGGGCTACCGACGGTCCTCACGGTATCCGTCCGGAAGTGTTGTGGGATGAATGGAATCAGGCCGGATGGACAAATGACTCTTGTATCGCTTACCCTGCATTAACTTGTCTTGCTGCCACATGGAATCCGGAAATGTCTCATCTCTATGGAAAAAGTGTAGGTGAAGAGGCTCGCTACCGCAAGAAA…	Bacteroidales	-	-	-	-	-	-	-
Unigene4109	7.72e-06	1.99e-06	4.04e-06	0	0	0	K05349|1|0|1829.3|bcac:CGC64_08345|bglX; beta-glucosidase [EC:3.2.1.21]!K05349|2|0|1648.3|bcel:BcellWH2_04481|bglX; beta-glucosidase [EC:3.2.1.21]!K05349|3|0|1637.9|bis:DXK01_011595|bglX; beta-glucosidase [EC:3.2.1.21]!K05349|5|0|1577.0|bhl:Bache_R0042|bglX; beta-glucosidase [EC:3.2.1.21]	ATGAAGAAACTCTTACTTACCGGTTTATTTTTAGGAAGTTGTGCAATCCTCCCGGCACAGAAAACGACTAAAATACCAACTGTTTACAAACCCGTCTGTACGGAAATGTACAAGAAAGGATGGATAGATTTCAACAAGAACGGTGTCAAAGATATCTACGAAGACCCGACGGCACCTATCGAAGCACGTATAGAAGATTTGCTCAGCCGGATGACATTGGAAGAGAAAACATGCCAAATGGTGACCCTATACGGGTACAAACGGGTTTTGAAAGATGATTTGCCTACTCCCGAATGGAAAAGCCAACTCTGGAAAGACGGTATCGGTGCCATTGACGAGCATCTGAACGGCTTCCAACAATGGGGACTTCCGCCGTCGGACAACGAATATGTATGGCCG…	Clostridiales	-	-	-	-	-	-	-
Unigene4610	1.42e-06	2.12e-06	2.92e-06	0	0	0	K05349|1|0|1296.2|rix:RO1_03390|bglX; beta-glucosidase [EC:3.2.1.21]!K05349|2|0|1295.8|rim:ROI_00400|bglX; beta-glucosidase [EC:3.2.1.21]!K05349|3|8.1e-277|959.5|bhu:bhn_I0707|bglX; beta-glucosidase [EC:3.2.1.21]!K05349|4|2.6e-267|927.9|bpb:bpr_I2095|bglX; beta-glucosidase [EC:3.2.1.21]!K05349|5|2.6e-267|927.9|bpro:PMF13cell1_03911|bglX; beta-glucosidase [EC:3.2.1.21]	TTGTTATGCTATAAAAAACAAGAAGGTATAAAAATATGGCTTTTCTATTTTTATGAGCAGGCAGCAAAAATCCGAGGCTGCCGGAGAAAACGAAAAACCTTAGAAGACAGGAGGAGAGCAGGAATGGATTTAAAGTATGGGGAAATCATTCATAAAATGACGCTGGAAGAAAAAGCGTATATGATGTCCGGCAAAAACACATGGGAGACGGTGGATTATGAGAAATATGGGATTCCCTCCATGGTAATGTCTGACGGACCTCACGGGCTGCGGCGGCAGGCGGGAGCAGGTGACCATTTAGGGTTAAATGCCAGTCTGCCGGCAACCTGTTTTCCTACGGCGGCATCCATTGCCAACAGTTGGGATGAGAAGCTGGGGGAAGAAATAGGAGCAGCATTG…	Clostridiales	-	-	-	-	-	-	-
Unigene4703	4.62e-07	3.59e-07	9.74e-08	0	0	0	K05349|1|8.0e-86|323.2|lua:D4A81_11510|bglX; beta-glucosidase [EC:3.2.1.21]!K05349|2|3.9e-80|304.3|cbol:CGC65_05820|bglX; beta-glucosidase [EC:3.2.1.21]!K05349|3|1.4e-77|295.8|blau:DQQ01_09155|bglX; beta-glucosidase [EC:3.2.1.21]!K05349|4|1.5e-52|212.6|apr:Apre_1591|bglX; beta-glucosidase [EC:3.2.1.21]!K05349|5|4.4e-52|211.1|pmar:B0X71_16925|bglX; beta-glucosidase [EC:3.2.1.21]	ATCTTCTCCCGGCTGATCCCCGGCATCCAGGGCAGCGCCAACGGCGTTACCCCGGAGGGCGTGGCCATGACGGTCAAGCACTTTCCCGGCGGCGGCCCGAGGGAAAACGGCTTCGATCCCCACTACGCGGCAGGTCAGTGGAACGTCTACGCGACTCCCGGAAGCCTGCGGAAATATCACCTGCCGCCCTTCCTCACCGCCGCGGAGTATCACGCTTCGTCCGTCATGCCCTATTACTCCAAGCCCTCCGCCGACAAGAGCGCTCCCCAGGAGGATCTGTCGGGCCGTCCTCTCCCCCTCGCTCCCTATGGATTTGCCTACAACAGGTTCTTTCTGGAGGACGTTCTCCGGGGACAAATGGGCTTCCGGGGATATATCAATTCCGATACCGGCATCATC…	Clostridiales	-	-	-	-	-	-	-
Unigene6864	5.97e-06	1.31e-05	2.81e-06	0	0	0	K05349|1|1.9e-291|1008.1|bpro:PMF13cell1_01365|bglX; beta-glucosidase [EC:3.2.1.21]!K05349|2|4.6e-269|933.7|rim:ROI_01160|bglX; beta-glucosidase [EC:3.2.1.21]!K05349|3|4.0e-265|920.6|rho:RHOM_16780|bglX; beta-glucosidase [EC:3.2.1.21]!K05349|4|2.7e-261|907.9|bhu:bhn_III062|bglX; beta-glucosidase [EC:3.2.1.21]!K05349|5|4.6e-261|907.1|ere:EUBREC_2820|bglX; beta-glucosidase [EC:3.2.1.21]	ATGAGGAAATGGGCGAGATTTTTTTATCAGCCCTGTCTTCCGCTCGGAGAAGACGGGCGCAGAGTGACAGGACAGAGGGCGCACATTGAATTGTCGAGAAAAGCTGCGGCGGAAGGTATGGTTCTGCTGAAAAATGAGGACGGCGTTCTGCCGTTCTCTTTTGGCAAAAGGGTGGCTGTTTTCGGCAAGGCATGTGCAGACTACGTAAAAGGCGGAGGCGGCAGCGGCGATGTGACGGTAGCGTATACCAGAAGCCTTCTGGACGGGCTTCGCGCAAAGGAGCAGGAGGGCAAGGTAAAGCTGCTGGCGGAGCTTGGCGATTTCTATGAGGAAAACGTGCGGCAGCAATACGCGCAGGGCGTCCAGCCTGGCATGACGGCGGAGCCGGAGGTGCCGGAG…	Clostridiales	Marvinbryantia_formatexigens	0.00964034	0.0214701	0.00536103	5.59043e-07	5.09769e-07	0
Unigene7929	2.56e-06	6.91e-06	2.26e-06	0	0	0	K05349|1|1.6e-34|152.5|srp:SSUST1_2041|bglX; beta-glucosidase [EC:3.2.1.21]!K05349|2|3.6e-34|151.4|srq:SR187_9940|bglX; beta-glucosidase [EC:3.2.1.21]!K05349|3|4.7e-34|151.0|bsca:BBSC_2553|bglX; beta-glucosidase [EC:3.2.1.21]!K05349|4|8.0e-34|150.2|ssb:SSUBM407_1994|bglX; beta-glucosidase [EC:3.2.1.21]!K05349|5|8.0e-34|150.2|ssu:SSU05_2147|bglX; beta-glucosidase [EC:3.2.1.21]	GCATATGCACCGGCAATGAACCTGCACCGCTCCCCGTTTGGCGGACGTAACTTTGAGTATTATTCTGAGGATGGACTGCTCTCCGGACAGATTGGCGGCAACGCAGTTTCCGGAATCATGTCCACAGGAACAAACGTATTTATCAAGCACTGCGCACTGAACGACGGCGATACAAACCGCGGCGGAAACACGACCTGGGCAAATGAGCAGGCAATCCGTGAGCTTTATATGGTACCGTATGAGATCAGCATCAAGGAATATGGTGCAGACGGTGTGATGGGCTCCCTGAACAGAATCGGTATGAGCTGGTTCCACTATGGAATGTACAAGACCATGATGAGAGACGAGTGGGGATGGCATGGTATGCTTATTACCGACGGTGACGGCGGCACCGGCGAT…	Clostridiales	-	-	-	-	-	-	-
Unigene9172	4.02e-06	3.25e-06	4.13e-06	0	0	0	K05349|1|0|1080.5|rum:CK1_23290|bglX; beta-glucosidase [EC:3.2.1.21]!K05349|2|1.4e-273|948.7|rho:RHOM_05835|bglX; beta-glucosidase [EC:3.2.1.21]!K05349|3|4.8e-210|737.6|byl:A4V09_09430|bglX; beta-glucosidase [EC:3.2.1.21]!K05349|4|3.8e-207|728.0|rob:CK5_07370|bglX; beta-glucosidase [EC:3.2.1.21]!K05349|5|1.5e-206|726.1|bpro:PMF13cell1_03439|bglX; beta-glucosidase [EC:3.2.1.21]	ATGGAAACAAATTTGAAACATAGTGGAACAAGAAGTACAGAAGTTTGCCAGCGTGAAATAGATCATGCAGTGTTTGCGCGTGAGGCAGCAGAAGAAGGAATTGTCCTGTTGAAAAATGAAGGACTTCTTCCATTAAAAAAAGATACAAAGATTGCACTTTTGGGAATTGGGGCAGAGAAGACGATCAAAGGTGGTACTGGTTCCGGAGATGTAAATAACAGAGAAAGTGTATCTATATATGCCGGAATGAAAGAAAAAAACGCTGATATTGTAAGCGAGGAGTGGCTGAAAGATTATCACAACCGCTATGAGCAGGCGAGAACAGAGTGGAAGGAGCAGATCTTAGAAGCTGCAAAACATGTAGACAATCCATTTGATGCCTATGCTGCCAATCCATTT…	Clostridiales	-	-	-	-	-	-	-
Unigene9741	7.17e-07	0	6.19e-08	0	0	0	K05349|1|1.1e-48|199.5|blau:DQQ01_09155|bglX; beta-glucosidase [EC:3.2.1.21]!K05349|2|1.4e-48|199.1|cbol:CGC65_05820|bglX; beta-glucosidase [EC:3.2.1.21]!K05349|3|1.3e-46|192.6|lua:D4A81_11510|bglX; beta-glucosidase [EC:3.2.1.21]!K05349|4|2.3e-35|155.2|ocn:CUC15_03650|bglX; beta-glucosidase [EC:3.2.1.21]!K05349|5|1.4e-32|146.0|pmar:B0X71_16925|bglX; beta-glucosidase [EC:3.2.1.21]	AAAAACGACGGGACACTGCCCCTGTCCGCGGCGGCGCGGGAGGGCAAAAAGCTGTACGCCGAGGCCTTCTGTCAGAAGCCGGAAGCGGCTCAGGCCGCCGCTCAGGCGCTCCGGGCCGCTCTTTTCGACTACGTACTGGTGGACGACCCCGCCCAGGCCGACTATGCCATACTGCTGCTGACGCCGTCGTCCGGCGAGTATTTCAGCGCCACCAGGGGATACCTCGAACTGGACGTCTGCGAGAACAAAACCGTCCGGAACGTGACCCCGGACGGTCGCCCGGATGTCTCGACCCATCAGGAAACCACACTGTCCGGCGCTTCCCGCATCCCCAAAATCGCCGAGGCGGTCCATGCCCGGGGCGGAAAGGTCATTATCAACGTCAATATCTCTCTGGCC…	Clostridiales	-	-	-	-	-	-	-
Unigene10676	3.4e-05	2.04e-05	2.4e-05	0	0	0	K05349|2|1.5e-239|835.5|ppn:Palpr_2120|bglX; beta-glucosidase [EC:3.2.1.21]!K05349|3|3.5e-212|744.6|grs:C7S20_01205|bglX; beta-glucosidase [EC:3.2.1.21]!K05349|4|1.7e-211|742.3|fpsz:AMR72_08460|bglX; beta-glucosidase [EC:3.2.1.21]!K05349|5|1.0e-187|663.3|mgin:FRZ54_19875|bglX; beta-glucosidase [EC:3.2.1.21]	ATGAAAAGATTTATCACTGCACTTGCTGTGGCGGCAACTCTCGCTGTATGGGCTGCTCCGGTATCGGAGTACCCTTTTAATAATACAAAACTTAGCGATGACGAGCGTGTTGACAACCTATTGTCGCTTCTGACCCTTGATGAAAAGATAGCTCTTCTGTCAACCGATCTTGGAGTGCCTCGTCTTGGAGTGCCTCATTGCTGGCAGGTTGAAGGTCTGCATGGTTTGTCGCTTAGCGGTCCGGGTAAGGAACGCAGAGACACTATCCCGACCACTATATTCCCTCAGGCATACGGACTCGGTGAAACATGGGACACTGATCTTATTCGCCGTATTGCATCGCATGTCGCTGAGGAGGCTCGCTATTATTCCCAACGGGGCGATGGTGAACGTGGAATC…	Bacteroidales	-	-	-	-	-	-	-
Unigene11644	4.99e-06	1.01e-05	2.27e-06	0	0	0	K05349|1|3.3e-124|453.0|drc:G0Q07_01970|bglX; beta-glucosidase [EC:3.2.1.21]!K05349|2|4.1e-122|446.0|csr:Cspa_c53710|bglX; beta-glucosidase [EC:3.2.1.21]!K05349|3|6.3e-115|422.2|grc:GI584_19165|bglX; beta-glucosidase [EC:3.2.1.21]!K05349|4|3.2e-111|409.8|drc:G0Q07_01965|bglX; beta-glucosidase [EC:3.2.1.21]!K05349|5|7.9e-110|405.2|ols:Olsu_1725|bglX; beta-glucosidase [EC:3.2.1.21]	TTGAAGAGAAAGAAAGTGTTATCATTGCTGCTGGCTTCGACCATGGCTCTGAGTCTTACCGCTTGCGGAGATTCCAGTTCCAAGAAGACGGAGACAACTGCGACAACCGAGGCGGCAGAGGAAACAGAGGCTGCTGCGGCAGAGGAGACTGAGGCAGCGGAAGAAACCGAGGCGGCTGAGACCGAGGCGGAAGAAACAGAAGCTGCTGAGACCGAGGCGGAAGAAACAGAAGCTGCTGAGACCGAGGCAGTAGAAGAAACCGAGGCAGAGACTGCGGCGGCAGACCCGTACAAGACAGCGGATGCAGCGGCAGACCCGTACAAGACAGCAGATGCAGCGGCAGACCCGTACAAGAATGCGGACGCAGCGGCAGCAGACCCGTATAAGAATGCGGACGCA…	Clostridiales	Marvinbryantia_formatexigens	0.00964034	0.0214701	0.00536103	5.59043e-07	5.09769e-07	0
Unigene11646	5.07e-06	1.13e-05	2.47e-06	0	0	0	K05349|1|0|1181.4|bpro:PMF13cell1_03910|bglX; beta-glucosidase [EC:3.2.1.21]!K05349|2|1.2e-247|862.8|rix:RO1_03610|bglX; beta-glucosidase [EC:3.2.1.21]!K05349|3|2.1e-247|862.1|rim:ROI_00440|bglX; beta-glucosidase [EC:3.2.1.21]!K05349|4|7.5e-245|853.6|fpr:FP2_13750|bglX; beta-glucosidase [EC:3.2.1.21]!K05349|5|1.0e-241|843.2|bfi:CIY_32940|bglX; beta-glucosidase [EC:3.2.1.21]	ATGGTAAACTTATTGGCAAATCTCCTGGGTCCGATTTTCGGCAGCCTGGGAGTCAGTGAGGCAGACCTGCTCGCCTACCTCACACAGTTACAGGGGTACGTGTACTTTATCCTTGCCGCTCTGGTTGTACTGATTGTAGTATTAATCCTTGCATCCAAAGCAAAAAAGGGCTTCAAACACGTAATCCGCTGGGAAGCGGTGATGGCATTTTTCGCCGCACTGCTCATTACGGTCAATGTAATTTGTTACGGACCGATGTACACAAACGTTTCCGGTTTTCTGAATGCATCAAAGGCAGATCTCACGGAAGAAACGATTGCTCAGAGTAAAGACATGATCAAGAGGATCGGCGAAGAGGGCACCGTTCTCTTAAAGAACAACGGGCTGCTTCCGTTATCT…	Clostridiales	Marvinbryantia_formatexigens	0.00964034	0.0214701	0.00536103	5.59043e-07	5.09769e-07	0
Unigene11647	5.23e-06	1.3e-05	2.67e-06	0	0	0	K05349|1|7.7e-280|969.5|bpro:PMF13cell1_03911|bglX; beta-glucosidase [EC:3.2.1.21]!K05349|2|3.8e-279|967.2|rob:CK5_19840|bglX; beta-glucosidase [EC:3.2.1.21]!K05349|3|1.2e-277|962.2|blab:EYS05_08985|bglX; beta-glucosidase [EC:3.2.1.21]!K05349|4|2.1e-277|961.4|lacy:A4V08_23740|bglX; beta-glucosidase [EC:3.2.1.21]!K05349|5|3.0e-276|957.6|bhu:bhn_I0707|bglX; beta-glucosidase [EC:3.2.1.21]	ATGAAACCAGGGAAAGGGATCGCAGTCCCGGCTGCATCCCTTTCCAAAAAAAGAAAAGAAGGTGAAGAGTTGGATATCAAAAAAATGGTCCAGGATATGACTCTGGAGGAAAAATGCTATCTGCTTTCCGGTAAGGATTTCTGGCAGACCAGGAGTGTGAACCGCGTGGGACTTCCGTCGATCTTTCTTGCGGACGGACCTCACGGCGTGCGTAAGCAGGCGGGAGCTGCAGACCAGCTTGGCTTAAATGCCAGCGTTCCGGCAACCTGTTACCCGACGGCGGCGACGATGGCAAACAGCTGGGACGAGAATCTCGCGGAGGAGATGGCGCGCTCACTTGGAGAGGAAGCGCTTTCCCAGGAAGTAAACGTACTGCTCGGACCGGGCCTCAACATTAAG…	Clostridiales	Marvinbryantia_formatexigens	0.00964034	0.0214701	0.00536103	5.59043e-07	5.09769e-07	0
Unigene12215	5.17e-07	1.72e-07	5.72e-07	0	0	0	K05349|1|1.0e-35|156.0|bxy:BXY_21760|bglX; beta-glucosidase [EC:3.2.1.21]!K05349|2|1.1e-34|152.5|boa:Bovatus_03683|bglX; beta-glucosidase [EC:3.2.1.21]!K05349|4|2.5e-34|151.4|bxy:BXY_28580|bglX; beta-glucosidase [EC:3.2.1.21]!K05349|5|3.3e-34|151.0|bcac:CGC64_05095|bglX; beta-glucosidase [EC:3.2.1.21]	ATGAAATTCCGAACCATCACACGACTACTTGCAACGACAGCCTTGACGGCATCTGTCTGCGGCCTTTCTTGGGCTGCGACCGATAAAGAAAAAATGGATGACTTCATCGACGGCCTGATGTCGAAAATGACACTCCACGAAAAAATAGGACAGCTTAACCTCTGCGGCGCCGGCGACATCTATACCGGCCCGATAGCCAGCAGCGACATAGCATCGCGTCTGCGTAAAGGCGAAGTTGGCGGCATTCTGAACCTCAAAGATGTTGAAGCCGTCCGCAAAATACAGGATATCGCCGTCAAAGACAGCCGCCTCGGCATTCCTCTGCTTGTGGGCCTCGATGTAATTCATGGCTACGTAACGGTCTTTCCGATACCGTTAGGTATATCGTGCAGCTGGGAT…	Bacteroidales	-	-	-	-	-	-	-
Unigene12605	3.73e-05	2.11e-05	2.26e-05	1.4e-08	0	0	K05349|1|3.0e-263|914.4|bis:DXK01_008695|bglX; beta-glucosidase [EC:3.2.1.21]!K05349|2|8.6e-263|912.9|bcel:BcellWH2_03026|bglX; beta-glucosidase [EC:3.2.1.21]!K05349|3|1.1e-260|906.0|ppn:Palpr_2918|bglX; beta-glucosidase [EC:3.2.1.21]!K05349|4|1.8e-260|905.2|bxy:BXY_29180|bglX; beta-glucosidase [EC:3.2.1.21]!K05349|5|3.1e-260|904.4|bis:DXK01_005890|bglX; beta-glucosidase [EC:3.2.1.21]	ATGGCTCAAAACGAACCATTCCGCAACACGTCGCTCCCGGCAGCGGAACGTACAGCCGACTTATTGTCACGCCTGACTATCGATGAGAAGATTTCACTTATGATGGACAACTCTCCAGCCATTCCCCGTCTTGACATACCGACATATAACTGGTGGAGCGAGGCTCTACATGGCGTTGGACGTGCAGGTATTGCAACAGTGTTGCCACAGTCAATCGGCATGGCAGCCACCTTTGATGATGCCGCTGTCGGAGACGCATTCACAATGGTGAGTGACGAGGCAAGAGCGAAATTCAACAAATTCCGCAAGGATGGCGAGATAAAACGCTACCAAGGTCTGTCGTTCTGGACCCCGAATGTCAACATATTCCGTGACCCTCGCTGGGGCAGAGGACAGGAG…	Bacteroidales	-	-	-	-	-	-	-
Unigene14957	9.4e-06	7.4e-06	9.4e-06	0	0	0	K05349|1|1.1e-275|955.7|bis:DXK01_011185|bglX; beta-glucosidase [EC:3.2.1.21]!K05349|2|2.9e-273|947.6|btho:Btheta7330_04370|bglX; beta-glucosidase [EC:3.2.1.21]!K05349|4|1.4e-272|945.3|bcel:BcellWH2_04356|bglX; beta-glucosidase [EC:3.2.1.21]!K05349|5|3.0e-270|937.6|bhf:C3V43_02360|bglX; beta-glucosidase [EC:3.2.1.21]	ATGAAATTCATTTCTTCAAAAGCCGCTTTTGCAATGGTGATGTTGCCGGCACTTGTGGCAACAATTCTTATGACGCAGTCGTGTGGCAAGTCGGGCGATGTAGACTCACTCTATCGCGACCCGTCACAACCCATTGAGGCAAGGGTGAATAACCTGTTGTCGCAAATGACCTTAGAGGAAAAGATAGGACAACTCAACCAGTTGTCAATGCCCTATGGCGAGGGCGCTTTTGAGAATCTATGTGACGCTGTGTCACGAGGCGAAGTGGGTTCGCTGCTCAATGTACCCACAGCCGCCCTGTCCGACAGTCTTCAGCGAGTGGCAATGGACAGCTCACGCCTTGGAATACCCCTGTTGCTGGCTCGCGATGTAATCCACGGCTATAAGACAGTATTCCCG…	Bacteroidales	-	-	-	-	-	-	-
Unigene14994	9.46e-06	8.91e-06	9.8e-06	0	0	0	K05349|1|0|1201.4|bvs:BARVI_11735|bglX; beta-glucosidase [EC:3.2.1.21]!K05349|2|2.0e-303|1047.7|bhf:C3V43_06900|bglX; beta-glucosidase [EC:3.2.1.21]!K05349|4|8.0e-297|1025.8|bcel:BcellWH2_03348|bglX; beta-glucosidase [EC:3.2.1.21]!K05349|5|1.7e-294|1018.1|dun:FDZ78_04310|bglX; beta-glucosidase [EC:3.2.1.21]	ATGAAACTTAAAACGACACTGATGTCGATAGCAATCGGCACATCGATATTGGCCTCAGGCCAACAGCCGATCTATCTTGACAAGACAAAGCCCATTGAGGAGCGTGTGGAGGATGCCCTCTCACGAATGACACTTGAAGAAAAAGTAAGAATGTGCCATGCCCAGAGCAAATTTTCAAGCGCAGGAGTTCCGCGCCTCGGTATCCCCGAAATAAGGATGAGCGACGGCCCTCACGGGGTGCGTGCCGAAATCAACTGGAACGACTGGGGATACTCCAACTGGACCAACGACTCCATCACGGCATTCCCGGCACTCACGGCCCTTGCCGCCACATGGAATCCTGAAATGTCGGCAATCTACGGAAAGAGCATCGGCGAAGAGGCCCGCTATCGCGACAAG…	Bacteroidales	-	-	-	-	-	-	-
Unigene15157	5.33e-07	0	2.53e-07	0	0	0	K05349|1|2.8e-06|58.5|hsd:SD1D_1829|bglX; beta-glucosidase [EC:3.2.1.21]	TCGGCTGCACTTGACGAATCAACGCTTGTGGAACATGAGGAGTTGGCGCAGGAGATCGCAAAAAACGGTATGGTATTACTGGAAAATCGCGGCGCATTGCCTTTAACTTCTGCCGATCGCGTTGTGGGGGCCAGTCTTGGTCAGATTGTTTACGGCGGCTCGGGTTCGGGGCTTGTTTCTTCGGCGCGCCGTCATATCTCATATTCCGACGCTTTGAAGGAAGCCGCGCAAAAAAAACTGATCGCCTCTTATACCGATTCCATTCGTGGCGACGGCAACAAATGTATTATATTTATATCGCGTGCATCGCAAGAGGACACAGATATTTCCGCAAGTTCTTTCAATCTTTCGTCCGCCGAAAAGAGCAGACTGACGGATGCGTGCGGAACGTTCGGCGCG…	Clostridiales	-	-	-	-	-	-	-
Unigene16387	1.64e-06	8.84e-07	4.5e-07	0	0	0	K05349|2|1.7e-302|1044.6|bcel:BcellWH2_02557|bglX; beta-glucosidase [EC:3.2.1.21]!K05349|3|9.3e-301|1038.9|bhl:Bache_0609|bglX; beta-glucosidase [EC:3.2.1.21]!K05349|4|1.5e-295|1021.5|bfb:VU15_17150|bglX; beta-glucosidase [EC:3.2.1.21]!K05349|5|3.8e-294|1016.9|bxy:BXY_25670|bglX; beta-glucosidase [EC:3.2.1.21]	ATGAATAAAATCTTTGTCATGACGGCCTGTGCCGTTATGTCAGTGACGGCCATGTCCGCACAGACATCCCCGCTGCCCGTCTATCGTGATGCCTCCAGGCCACTTGACGAGCGTGTCGAGGATGCACTCTCCCGCATGACCACGCAGGAGAAAATAGATATCATACATGCTCAGTCCAAGTTCAGTTCTCGCGGTGTGCCGCGTCTCGGACTTCCTGATCTGTGGACAGATGACGGCCCCCACGGCGTGCGTCCTGATGTCCTCTGGGACGAATGGGAGCAGGCCGGCCAGACAAATGATTCATGTGTGGCTTTTCCGGCGCTTACCTGTCTTGCCGCCTCATGGAATCCGGAACTGGCACGCCTCTACGGACGTTCGCTTGGCGAAGAAGCCCGCTAT…	Bacteroidales	-	-	-	-	-	-	-
Unigene19256	1.39e-05	4.71e-06	6.78e-06	0	0	0	K05349|2|6.3e-252|876.7|bsa:Bacsa_2095|bglX; beta-glucosidase [EC:3.2.1.21]!K05349|3|2.0e-250|871.7|bhf:C3V43_10240|bglX; beta-glucosidase [EC:3.2.1.21]!K05349|4|3.4e-250|870.9|bhf:C3V43_10840|bglX; beta-glucosidase [EC:3.2.1.21]!K05349|5|3.8e-233|814.3|poc:NCTC13071_02130|bglX; beta-glucosidase [EC:3.2.1.21]	ATGAAAATAAAGACAATACTGACAGGATTGGCAACTACTGCCGCTATCCTCGCTGCTTCCACCCATGTGGATGCCAGGAATCCGAAACTAAGAGCAAACAATATCGACGCAATCATCAAGACCATGACTCTGGAAGAGAAAGTCGATTTGATAGTGGGATCCCGCATGTACCATCAAGACCCTGACGCAGCCCCTCACATCAAAGAGTCCTGGAAGGTTATTCCCGGTGCGGCGGGACGCATCAACCCGGTTCCTCGCGTGGGCATCCCTTGTGTGGTTCTTTCAGACGGTCCTGCCGGATGCGGAATCTTGCCGGTGGAAGGAGAAGAGAATTACTTCTGCACCCATTTCCCCATTGAAACGCTACTGGCCTCTACATGGGATGTGGATTTGGTAAGG…	Bacteroidales	-	-	-	-	-	-	-
Unigene22184	4.35e-07	1.9e-07	2.84e-07	0	0	0	K05349|1|5.3e-163|580.5|boa:Bovatus_02942|bglX; beta-glucosidase [EC:3.2.1.21]!K05349|2|5.5e-152|543.9|ash:AL1_15910|bglX; beta-glucosidase [EC:3.2.1.21]!K05349|4|1.3e-142|512.7|pek:FFJ24_006015|bglX; beta-glucosidase [EC:3.2.1.21]!K05349|5|5.8e-138|497.3|bcel:BcellWH2_03595|bglX; beta-glucosidase [EC:3.2.1.21]	AACCAAGGCAATGCCGCCGACAAACGCGATGCGGCGATGCGCGCCATCAACGCCGGGCTCGAAATGGATATGATGAGCCATGCCTACGACCGTCATCTCGCCGACCTTGTCGCCGAAGGCAAAGTAGGGCAGGATGTCGTCGACGATGCCGTAAGGCGTGTCCTGAGGGTAAAGTTCCGTCTCGGACTTTTTGACAACCCGTACACACCCGAAGTTCCCGACCGCTTCTTCCGGCAGTCTTCGTTGGCGACAGCTGCAGAGCTTGCCGCCGAGTCGATGGTGCTACTTAAAAACGACAGCACTCTAACATTGCCCTTGGGCGGTGTGAAGAAACTTGCCGTAATAGGCCCCTTGGCAAAGAACGGTTGGGATTTGCTCGGCAACTGGCTCGGACACGGA…	Bacteroidales	Muribaculaceae_bacterium_Isolate-001_(NCI)	0.00124416	0.000802617	0.00112159	2.16298e-07	7.61254e-08	0
Unigene22458	6.43e-06	1.07e-05	3.01e-06	0	0	0	K05349|1|8.5e-278|963.0|rix:RO1_03610|bglX; beta-glucosidase [EC:3.2.1.21]!K05349|2|1.9e-277|961.8|rim:ROI_00440|bglX; beta-glucosidase [EC:3.2.1.21]!K05349|4|1.5e-266|925.6|bsca:BBSC_2553|bglX; beta-glucosidase [EC:3.2.1.21]!K05349|5|8.3e-265|919.8|fpr:FP2_13750|bglX; beta-glucosidase [EC:3.2.1.21]	ATGGAGGAAAAGAGTATGGGAAATGTGGAAGTTGCATATGAGGACGTCATCAGTGTCATCCAACTGGTGAGAAATCATATCATTGTGATTGCGGCGGCGCTGGTCGTCATGATCGCAGTGATGATTTTCGCACGGAAATTCAAAAAACCGGCAAAGGGATTTATCAGATGGCAGTCACTGATCGCATTTGTGGTAGTGACGGCGCTGACAGTGAACAATATGTTATCCGGCGCATTGTATAATACGATCAATGTAGTGCTGGCGGATAAAGGGGAACTGTCACAGGAGAATGCAGACAATTCCAGGCAGATTATCGAGGAAATCACCAATGAAGGCATTGTAATGACCAAAAATGAGGATAGTTTTCTGCCGATCGCACCGGAAAAAATCAACGTGTTT…	Clostridiales	Marvinbryantia_formatexigens	0.00964034	0.0214701	0.00536103	5.59043e-07	5.09769e-07	0
Unigene23406	5.76e-06	6.82e-06	3.4e-06	0	0	0	K05350|1|0|1457.6|rho:RHOM_11425|bglB; beta-glucosidase [EC:3.2.1.21]!K05350|2|0|1429.8|rim:ROI_36380|bglB; beta-glucosidase [EC:3.2.1.21]!K05350|3|0|1427.2|rix:RO1_18130|bglB; beta-glucosidase [EC:3.2.1.21]!K05350|4|8.2e-284|982.6|bhu:bhn_I1940|bglB; beta-glucosidase [EC:3.2.1.21]!K05350|5|3.8e-164|585.1|rob:CK5_16390|bglB; beta-glucosidase [EC:3.2.1.21]	ATGTTTCGAGAAGATTTTGTATGGGGCGTGGCGAGCAGCGCCTATCAGATAGAGGGAACTGATTCCGCGGACGGCAGAGGAAAAACGGTCTGGGACATGTTCACCGAGGACGGAAGAGTGTATGAGAACCAGAATGCATACACAAGCTGCGACCATATGCATCATTACAAAGAGGATATTGCGTTGATGAAGCATCTTGGAATCCACGCGTACCGTTTCTCACTGAACTGGGCGCGGATTCTGCCGGAGGGCACGGGAAGGGTCAATGAGCAGGCAATCGAAATGTACCGCGACATGATCCTTACAATGAAGGAGAACGGGATCACGCCGTATATTACGCTGTTCCACTGGGAGTTCCCGCTTGCGCTCTACGAGCAGGGCGGCTGGATGAACCCGAAG…	Clostridiales	-	-	-	-	-	-	-
Unigene23504	6.9e-06	6.85e-06	5e-06	0	0	0	K05349|1|0|1086.2|rto:RTO_25150|bglX; beta-glucosidase [EC:3.2.1.21]!K05349|2|5.3e-283|979.9|rix:RO1_35910|bglX; beta-glucosidase [EC:3.2.1.21]!K05349|3|7.6e-282|976.1|rix:RO1_35980|bglX; beta-glucosidase [EC:3.2.1.21]!K05349|4|5.7e-269|933.3|blau:DQQ01_15020|bglX; beta-glucosidase [EC:3.2.1.21]!K05349|5|2.2e-265|921.4|byl:A4V09_21990|bglX; beta-glucosidase [EC:3.2.1.21]	ATGGAGATGATGGAAAGAGACCTTAAGAAAATTATCTCTGAAATGACATTGGAGGAGAAAGCCGGGATGTGTTCCGGTGAAGATTTCTGGCGTTTGAAGAAAGTGGAGAGACTTGGTATCCCGGAGGTTATGGTATCAGATGGACCTCACGGATTAAGAAAGCAGCCCGGCGAGGCAGATCATCTTGGGATTGGCGAGAGTATTGTGGCGGTTTGTTTTCCGGCAGCCTGCGCCACGGCTTCCAGCTTTGATACGGAATTGATGAACGAAATGGGAAAGACCCTTGGGGAAGAATGTCAGGCAGAAAATTTAAGTGTATTGTTGGGACCGGCTGTAAACATTAAGAGAAGCCCTCTCTGTGGACGGAATTTTGAATATTTATCCGAGGATCCATATCTT…	Clostridiales	-	-	-	-	-	-	-
Unigene23506	6.08e-06	6.3e-06	5.17e-06	0	0	0	K05350|1|1.1e-192|679.1|rho:RHOM_10680|bglB; beta-glucosidase [EC:3.2.1.21]!K05350|2|4.0e-171|607.4|fpa:FPR_25480|bglB; beta-glucosidase [EC:3.2.1.21]!K05350|3|4.1e-152|544.3|paeh:H70357_08165|bglB; beta-glucosidase [EC:3.2.1.21]!K05350|4|5.4e-152|543.9|bpb:bpr_I1685|bglB; beta-glucosidase [EC:3.2.1.21]!K05350|5|7.0e-152|543.5|cgo:Corgl_0316|bglB; beta-glucosidase [EC:3.2.1.21]	ATGGACAAATTTTCATCAGACTTTCTTTTAGGAGCCGCAACTGCAGCACATCAGGTTGAGGGAAACAATGATAATAGTGACTGCTGGGCAATGGAACAGATGGAACACACTAGCTTTATAGAGCCATCCCTTGATGCCGTTGACCATTACCACCGTTATCAGGAGGATATTCAGCTCATGGCTGATGCCGGATTAAACGCCTACCGTTTTTCTGTAGAATGGGCGCGTATCGAACCGGAAGAAGGACATTTTGATGATGCACAGGCCGAGCACTATCTGGACGTTATTCACTGCTGCAAAGAACATGGTTTAGAGCCAATCGTAACCCTCCATCATTTTTCGAGCCCTAAATGGCTCATAGGAAAAGGTGGGTGGGAAGCAGAATCCACAGTAGGCGAT…	Clostridiales	[Ruminococcus]_gnavus	0.000425044	0.00053478	0.00053767	4.78093e-08	0	0
Unigene27055	1.26e-05	4.01e-06	5.7e-06	0	0	0	K05349|2|0|1323.1|bis:DXK01_011185|bglX; beta-glucosidase [EC:3.2.1.21]!K05349|3|0|1316.2|btho:Btheta7330_04370|bglX; beta-glucosidase [EC:3.2.1.21]!K05349|4|0|1315.1|bhf:C3V43_02360|bglX; beta-glucosidase [EC:3.2.1.21]!K05349|5|0|1312.4|bcel:BcellWH2_04356|bglX; beta-glucosidase [EC:3.2.1.21]	ATGAAAACAATGAAAATGCTCTCTGCTTGTTTGTTGCTGCTTCCTTTTATATCTTGTACTCAAGTGCAGGATACAGAAAATGATGCAGTCATCGAGCAGAAAATAGAAACGCTGTTGTCCCGTATGACATTGGAAGAAAAGATTGGGCAGATGAACCAGATTTCTTCTTATGGCAACATAGAGGATATGAGCGGATTGATAAAGAAAGGTGAAGTCGGGTCTATCCTGAATGAAGTAGATCCGGTGCGTGTCAATGCCTTGCAGCGTGTGGCAATGGAGGAATCCCGTTTGGGCATCCCTTTACTGATGGCACGCGATGTGATCCATGGTTTCAAGACTATATTCCCTATTCCCTTGGGACAAGCGGCATCTTTCAACCCGCAGGTGGCTAAGGATGGT…	Bacteroidales	-	-	-	-	-	-	-
Unigene27563	1.03e-05	2.12e-05	6.91e-06	0	0	0	K05349|1|0|1125.9|capr:EQM14_04625|bglX; beta-glucosidase [EC:3.2.1.21]!K05349|2|7.3e-182|644.0|tpd:Teth39_2055|bglX; beta-glucosidase [EC:3.2.1.21]!K05349|3|7.3e-182|644.0|tbo:Thebr_2099|bglX; beta-glucosidase [EC:3.2.1.21]!K05349|4|7.1e-177|627.5|tit:Thit_0198|bglX; beta-glucosidase [EC:3.2.1.21]!K05349|5|7.1e-177|627.5|thq:T2812B_04415|bglX; beta-glucosidase [EC:3.2.1.21]	ATGGAAGATAAGATGTTATACAAAGATGCCAGTCAACCGGTGGAAGTACGTGTGGAAGATTTGCTTTCCAGAATGACATTGGAAGAAAAGGCAGCGCAGTTATGCGGAGATTTGGCAGCATCCTTTATTGAAGATGGTAAATTAAGCCATGATGCATTAGTGGAAAAATTCAAAGATGGACATGGAAGAATCACACAGTATTCTCTGGTTGGTCTTGTGGATCCAAAGCAGATTGCGAAGATTACCAATCAACTTCAGGATTTTTTTGTGAACGAGACAAGACTTGGGATTCCGGTCGCATTACAGTCAGAAAACTTATGTGGATATCCGGGAGCAGGCGGAACTTTATTCCCCTCTCAGATGAATGTAGGATCCACCTGGGAACCTGAATTGGCAGAA…	Clostridiales	Roseburia_inulinivorans	0.000395288	0.000487345	0.000336927	9.75833e-08	0	0
Unigene30306	2.41e-06	1.01e-06	3.67e-06	0	0	0	K05349|1|0|1506.5|bfb:VU15_17150|bglX; beta-glucosidase [EC:3.2.1.21]!K05349|2|0|1189.5|bcel:BcellWH2_02557|bglX; beta-glucosidase [EC:3.2.1.21]!K05349|3|0|1180.2|bhl:Bache_0609|bglX; beta-glucosidase [EC:3.2.1.21]!K05349|4|0|1167.5|bis:DXK01_003930|bglX; beta-glucosidase [EC:3.2.1.21]	ATGATCATGAAAAAAATAATCACAGCAAGCATGTTGAGCCTCTTATTGGGAGGTACTGTACAGGCACAAAGTCTCCCTGTCTATCTGGACGATAGCAAACCGATTGAAGATAGAATTGAAGATGCACTTTCACGAATCACCGTTGAAGAAAAAGTAGCTTTGATCCATGCACAATCTAAGTTTTCCTCTCCGGGTGTAGCACGCCTTGGGATTCCGGAATTCTGGATGACGGACGGTCCGCACGGTATCCGTCCCGAAGTGTTATGGGATGAGTGGAATCAAGCCGGATGGACCAACGACTCTTGCGTTGCATTTCCGGCACTGACCTGCCTGGCGGCAACCTGGAATCCGGAAGCAGCACTGCTGTACGGACAAAGCATCGGAGAAGAAGCACGCTAT…	Bacteroidales	Bacteroides_fragilis	0.00633672	0.00276742	0.00831637	4.38877e-07	1.36627e-07	0
Unigene30503	6.77e-06	5.82e-06	2.16e-06	0	0	0	K05349|1|0|1121.7|rum:CK1_37580|bglX; beta-glucosidase [EC:3.2.1.21]!K05349|2|0|1117.1|blab:EYS05_02135|bglX; beta-glucosidase [EC:3.2.1.21]!K05349|3|7.2e-279|966.1|cle:Clole_2594|bglX; beta-glucosidase [EC:3.2.1.21]!K05349|4|2.9e-272|944.1|byl:A4V09_22630|bglX; beta-glucosidase [EC:3.2.1.21]!K05349|5|1.2e-270|938.7|blau:DQQ01_03645|bglX; beta-glucosidase [EC:3.2.1.21]	ATGAATCGCGAAGATGCAAGAAAAAAAGCACAGGAGCTGGTCAGCAAAATGACCGTTGAAGAAAAAGCAAGTCAGCTCCGTTATGATGCGCCGGCTATTCCGCGTTTAAATATTCCGGCTTACAACTGGTGGAACGAAGGTCTTCACGGAGTCGCACGGGCAGGTCAGGCGACAGTTTTTCCACAGGCAATCGGACTTGGAGCTACTTTTGATACTGACTTATTAAATGAAATCGCAGATATCATCGCTACAGAAGGCCGCGCCAAATATAACGCCTATTCCGCCAAAGGAGACAGAGGTATTTACAAAGGGCTTACCTTCTGGTCTCCCAATGTAAATATTTTCCGTGACCCGAGATGGGGCAGAGGCCATGAAACCTATGGCGAAGACCCGTATCTT…	Clostridiales	-	-	-	-	-	-	-
Unigene32880	6.41e-07	0	0	0	0	0	K05349|1|5.3e-119|433.3|pary:A4V02_13290|bglX; beta-glucosidase [EC:3.2.1.21]!K05349|2|1.3e-80|305.8|dun:FDZ78_02285|bglX; beta-glucosidase [EC:3.2.1.21]!K05349|3|2.4e-47|195.3|pru:PRU_2786|bglX; beta-glucosidase [EC:3.2.1.21]!K05349|4|3.3e-44|184.9|bth:BT_3009|bglX; beta-glucosidase [EC:3.2.1.21]!K05349|5|3.3e-44|184.9|btho:Btheta7330_00111|bglX; beta-glucosidase [EC:3.2.1.21]	ATGCAGGCTTGCGGCATAACATCGTCGACAGAGAAGGTAAGCATATTCGACCGCATCACCGGAGAAGACGGCACTCCCGGAATGAGCGGCACCTACTGGAACAATACCGAGATGGCCGGCGTGCCGGCTGCTACAGCGCGCTACACCTCGCCTGTGAATCTTGACAACGGTGGCAACACGGTGTTCGCTCCCGGAGTCGAACTTGAGCATTTCACTCTGCGCCTTCGCGGGTCGTTTGTGGCCGAGGCCGACGATGAGCTTGATGTAATCTACAACAACGACGACGGATTGCGCATAATTATCAACGGCGACACCGTGCACGAGCGCTGGAAGGCCGAGCCGCTCAACCACCGCAGCCGCAAACTTCCGGTGAAGAAGGGCAAGCGTTATGATATCGGT…	Bacteroidales	-	-	-	-	-	-	-
Unigene33332	3.45e-07	0	0	0	0	0	K05349|1|3.5e-70|270.8|boa:Bovatus_03716|bglX; beta-glucosidase [EC:3.2.1.21]!K05349|2|3.5e-70|270.8|bcel:BcellWH2_04094|bglX; beta-glucosidase [EC:3.2.1.21]!K05349|3|4.6e-70|270.4|bcae:A4V03_00180|bglX; beta-glucosidase [EC:3.2.1.21]!K05349|4|1.7e-69|268.5|bxy:BXY_29180|bglX; beta-glucosidase [EC:3.2.1.21]!K05349|5|1.7e-69|268.5|mgot:MgSA37_02221|bglX; beta-glucosidase [EC:3.2.1.21]	ATCTTCCGTGATCCGCGATGGGGCCGCGGACAGGAGACGTACGGCGAAGACCCCTACCTCACGGGACGTATGGGTGTGGCTGTGGTGAAGGGACTGCAGGGGCCCGATTCTACCCGATACCGCAAAGCATATGCCTGCGCGAAACATTTTGCCGTACACAGCGGGCCTGAATGGAACCGTCATACATTCAACGTCAACAATATAAGCGAGCGGGACCTTCGTGAGACATATCTGCCCGCTTTCCGCGAGCTTGTGCAGGAGGCCGATGTGCGCGAGGTGATGTGTGCCTACCAGCGCTACAACGATCGTCCATGCTGTGGCAGTAACGAACTTATCGGACAGATACTCCGCGACGAGTGGGGCTACCGCTGGCTTGTGGTCAGCGACTGCGGTGCTGTC…	Bacteroidales	-	-	-	-	-	-	-
Unigene33486	8.42e-07	0	0	0	0	0	K05349|1|8.7e-194|683.3|bvu:BVU_1162|bglX; beta-glucosidase [EC:3.2.1.21]!K05349|2|2.5e-193|681.8|bcae:A4V03_00180|bglX; beta-glucosidase [EC:3.2.1.21]!K05349|3|5.7e-193|680.6|bdh:GV66_05835|bglX; beta-glucosidase [EC:3.2.1.21]!K05349|4|3.7e-192|677.9|bdo:EL88_00310|bglX; beta-glucosidase [EC:3.2.1.21]!K05349|5|8.2e-192|676.8|boa:Bovatus_03716|bglX; beta-glucosidase [EC:3.2.1.21]	GTGCACAGCGGTCCGGAGTGGAACCGTCACTCATTTGACGCCAAGGATATCGATCCCCGCGACCTGTGGGAGACCTACCTGCCCGCATTCAAGGTGCTTGTGGATGCCGATGTGGCTCAGGTGATGTGTGCCTACAACCGCTATGAGGGGGAGCCCTGCTGTTCAAGCAAGAAACTCCTCCAGCAGATACTGCGTGGCGAGTGGGGATACAAGAATATAATCGTGTCGGACTGCTGGGCCATACGTGACTTCATATCCGACTGGGCCCACAACACTCACCCCTCGGATGCTCATGCGAGTGCCGACGCCGTGATCTCGGGCACCGACCTGGAGTGCGGACCCATCTACAAGGCTCTCCGCAAGGCCTACGACCAGGGGCTCATCACCGAGGCGACCATC…	Bacteroidales	Muribaculaceae_bacterium_Isolate-110_(HZI)	0.00418882	0.00216711	0.00266253	5.40551e-07	1.79759e-08	0
Unigene33821	1.26e-05	3.75e-06	7.12e-06	0	0	0	K05349|1|0|1327.4|bhf:C3V43_06900|bglX; beta-glucosidase [EC:3.2.1.21]!K05349|2|2.3e-307|1060.8|bvs:BARVI_11735|bglX; beta-glucosidase [EC:3.2.1.21]!K05349|4|1.8e-299|1034.6|bcel:BcellWH2_03348|bglX; beta-glucosidase [EC:3.2.1.21]!K05349|5|2.0e-279|968.0|bsa:Bacsa_0881|bglX; beta-glucosidase [EC:3.2.1.21]	ATGCATACTTATATTTTACGATTTTTTCTTTTGTTCGCTGCATCTGCCACAAATCTTTGTGCGCAGATGCCCATATATCAAAATCCTGATATGCCTATCGAAGTGCGCGTTGAGGATGCGTTAAGCCGTATGACACTTGAAGAAAAGGTGGCACTTTGCCATGCACAGAGCAAGTTTTCATCGGCAGGTGTGCCCCGTTTGGGTATTCCTGAGTTGTGGATGAGCGATGGCCCTCATGGAGTTCGCCATGAGTTTGAATGGAATACTTGGAATTATGCGGGTTGGACTAACGATTCTATTACGGCTTTTCCTGCTCTTACGGCTCTTGCTGCCACTTGGAACCCGGAGATGGCTGCACGTTATGGCAAGGCTGTTGGCGAGGAGGCACGTTATCGTAAG…	Bacteroidales	-	-	-	-	-	-	-
Unigene33822	1.19e-05	3.91e-06	5.77e-06	0	0	0	K05349|2|0|1446.8|bcel:BcellWH2_02312|bglX; beta-glucosidase [EC:3.2.1.21]!K05349|3|0|1441.8|bis:DXK01_003035|bglX; beta-glucosidase [EC:3.2.1.21]!K05349|4|0|1304.3|bdh:GV66_05835|bglX; beta-glucosidase [EC:3.2.1.21]!K05349|5|0|1303.5|bvu:BVU_1162|bglX; beta-glucosidase [EC:3.2.1.21]	ATGATGAAACAGAAACTTCTTTACCTTTTGCCACTCTTCCTATTGTCGGGATGCGGGCAGGCTACTTACAAGAATGCATCTCTGCCGGCAGAAGAACGTGCCGGACTTTTGCTGAAGGAACTGACGCTCGAAGAGAAGGTGTCCTTGATGATGGACAGCTCCAAACCAGTGGAACGTCTGGGCATCAAGCCCTATAACTGGTGGAATGAAGCGTTGCATGGAGTGGCGCGTGCCGGGCTGGCCACAGTGTTTCCCCAACCGATTGGTATGGCGGCATCTTTCTCGCCGGAGACTGTATACGAGGTATTTACTGCTGTTTCTGATGAGGCCCGTGCCAAGAATGCCTACTATACATCTCAGGAAAGCCATGAGCGCTATCAAGGGTTGACGATGTGGACG…	Bacteroidales	-	-	-	-	-	-	-
Unigene33881	6.11e-06	1.7e-06	3.93e-06	0	0	0	K05349|1|1.4e-264|918.7|bcel:BcellWH2_02757|bglX; beta-glucosidase [EC:3.2.1.21]!K05349|2|1.6e-258|898.7|afd:Alfi_1590|bglX; beta-glucosidase [EC:3.2.1.21]!K05349|3|6.7e-254|883.2|bcel:BcellWH2_02999|bglX; beta-glucosidase [EC:3.2.1.21]!K05349|4|3.1e-251|874.4|flm:MY04_5161|bglX; beta-glucosidase [EC:3.2.1.21]!K05349|5|1.5e-248|865.5|fll:EI427_21705|bglX; beta-glucosidase [EC:3.2.1.21]	ATGAAAATAAAATTATTATTTATCCTGTTTATTGCTTTTCAGCCCTTAGTATCCGGGGCCAATGACGCACCCCAACAACCGATATACCTTGACCCTTCCCAGCCAGTCCGGACAAGAGTCGAAAACCTTATGTCCTTAATGACCCTGGAAGAAAAGATTGCCCAAATGTGCCAGTATGTCGGTCTGGAACATATGCGTGATGCGGAAAAGAATATTACGGAAGAAGAGTTACTGAACGGTCATGCCAGAGGATTCTATAAAGGATTGCACTCCACAGGAGTAGAACGGATGGTCACACAGGGAAGAATAGGTTCATTTCTTCATGTCCTGACTCCGGAAGAAGCCAATCATTTGCAAAAGTTGGCGGAGAAAAGCCGTTTGAGGATCCCCTTGCTGATA…	Bacteroidales	-	-	-	-	-	-	-
Unigene35175	2.55e-05	1.94e-05	2.19e-05	0	0	0	K05349|1|0|1533.5|bpsp:AH67_08310|bglX; beta-glucosidase [EC:3.2.1.21]!K05349|2|0|1299.6|bla:BLA_0893|bglX; beta-glucosidase [EC:3.2.1.21]!K05349|3|0|1299.6|blc:Balac_1551|bglX; beta-glucosidase [EC:3.2.1.21]!K05349|4|0|1299.6|blt:Balat_1551|bglX; beta-glucosidase [EC:3.2.1.21]!K05349|5|0|1299.6|bbb:BIF_01607|bglX; beta-glucosidase [EC:3.2.1.21]	ATGTTTTCACGAGAATCCAATGCCGATTATCTCAATCCAACACTGCCCATCGCACAGCGGGTGAGCGACCTGCTGGGCCGCATGACCCTTGAGGAGAAAGTCGGGCAGATGATGCAGCTCGACGCGCGCACAGGCGAGCTTGACGAGCTCATCGTCAAGCGGCATGTGGGCTCGATCCTGCACACGTCGCCCGACGACCTGGTGCGCGCCGCACAGATCGTGCGCAACAAGACGCGACTGGGCATCCCGCTGCTCGCCGGCGACGACTGCATCCACGGGTATTCGTTCTGGCCGGGCGCCACGATCTTCCCCTCGCAGCTCGGCATGGCGTGCAGCTGGGATGCGCGGAAAGTGGAGGAAGCCGCGCGCATCACGGCCGAGGAAGTCGCGTGCACGGGG…	Bifidobacteriales	Bifidobacterium_pseudolongum	0.0236378	0.0174925	0.0223318	1.56371e-06	1.03174e-06	7.17509e-09
Unigene36447	4.66e-06	1.11e-05	2.86e-06	0	0	0	K05349|2|2.9e-101|376.3|ocn:CUC15_03650|bglX; beta-glucosidase [EC:3.2.1.21]!K05349|3|6.7e-98|365.2|blau:DQQ01_09155|bglX; beta-glucosidase [EC:3.2.1.21]!K05349|5|5.5e-92|345.5|cbol:CGC65_05820|bglX; beta-glucosidase [EC:3.2.1.21]	ATGAAGAAAACTATGAAAAAGGCTGTCAGCGTGATGACCGCTACCGCGATGGCAGCGTCTCTGACGGCAACTGCTTTTGCAGAAGAAGGCGGAGCAGAGTACATTGCAGCGCCGTACAGCATCGACGCAGAGCAGCAGGGACCGACGGAGTATCTTGCCCCGGTGTTCTATGAGAACGCGGACGGACCGACCATCGGCGTTACGCTTGTTGGCGTGATCCAGCAGGACGGTCTTTACTTCAAAGACAGCGACAACGACCAGGAGCTGGATGCATTTGAGGACTGGCGTCTTTCCACAGACGAGCGTGTGGCGGACCTTCTCACAAAGCTGAACAGAGAGCAGCGCGTGGGTCTGCTGGTAAATCAGCTTATGTGCAGCCCGACCGCAAAATCAGCGGAA…	Clostridiales	Marvinbryantia_formatexigens	0.00964034	0.0214701	0.00536103	5.59e-07	5.1e-07	0
Unigene36448	4.87e-06	1.08e-05	2.6e-06	0	0	0	K05349|2|2.2e-103|383.3|ocn:CUC15_03650|bglX; beta-glucosidase [EC:3.2.1.21]!K05349|3|1.5e-102|380.6|blau:DQQ01_09155|bglX; beta-glucosidase [EC:3.2.1.21]!K05349|4|8.2e-98|364.8|cbol:CGC65_05820|bglX; beta-glucosidase [EC:3.2.1.21]	ATGAAGAGAACCATGAAAAAAGCTGTCAGCGTGATGACCGCAACAGCGATGGCTGCATCTCTGACGGCGACGGCTTTCGCGGAAGAGAGCGCATCAGAGTACATTGCAGCGCCGTACACGGTGGAGGAGGGCGTCGAGTGCCCGACTGAGTACTTGGCGCCGGTATTCTACGAGAATGCAGACGGCCCGACCATCGGCGTGACGCTTGTTGGCGTGATCCAGCAGGACGGTCTGTATTTTAAAGACAGCGATAACGATCAGGAGCTGGATGTATTTGAGGACTGGCGTCTTGGCTCGGAGGAGCGTGCGGCGGACCTGATTGGAAAGATGACGCAGGAGCAGCGTATCGCGCTTCTGAAAAATGCGCTGGTAACCAGCCCGTCTGCGACAACGGCGGAC…	Clostridiales	Marvinbryantia_formatexigens	0.00964034	0.0214701	0.00536103	5.59043e-07	5.09769e-07	0
Unigene37362	1.37e-05	4.8e-06	7.13e-06	0	0	0	K05349|2|0|1337.4|bcel:BcellWH2_03234|bglX; beta-glucosidase [EC:3.2.1.21]!K05349|3|0|1279.6|bfg:BF638R_4252|bglX; beta-glucosidase [EC:3.2.1.21]!K05349|4|0|1275.8|bfb:VU15_20240|bglX; beta-glucosidase [EC:3.2.1.21]!K05349|5|0|1272.7|bfr:BF4372|bglX; beta-glucosidase [EC:3.2.1.21]	ATGAAAGACATGAAGCATTTATTTTTCAAGTTACAATCATTCTTAGTCTTGTTGGTGTTTACTGCCGTTAGTGCGTATGCACAGAAATCCTCGGTCGATATGAATCGTTTCATCGACGATTTGATGAAGAAGATGACCCTGGAAGAGAAAATAGGTCAGTTGAATCTGCCGGTTACCGGTGAGATTACGACCGGTCAGGCTAAAAGTAGTAATGTGGCCAAACGTATTCGTGCCGGTGAAGTGGGCGGGCTTTTCAATCTGAAAGGTGTGGAACGTATCCGTGATGTACAGAAGCAGGCGGTTGAAGAAAGTCGTTTGGGTATTCCTCTCTTATTCGGTATGGATGTTATTCATGGATATGAAACGGTGTTTCCCATTCCTTTGGGATTGTCGTGTACA…	Bacteroidales	-	-	-	-	-	-	-
Unigene37814	3.55e-05	1.9e-05	2.29e-05	0	0	0	K05349|1|0|1094.7|bcel:BcellWH2_02557|bglX; beta-glucosidase [EC:3.2.1.21]!K05349|3|0|1079.7|bfb:VU15_17150|bglX; beta-glucosidase [EC:3.2.1.21]!K05349|4|8.3e-310|1068.9|bhl:Bache_0609|bglX; beta-glucosidase [EC:3.2.1.21]!K05349|5|2.4e-309|1067.4|bis:DXK01_003930|bglX; beta-glucosidase [EC:3.2.1.21]	ATGAAACTAAAATGCATTTTATCTATACTGATTGTCTCCGCTTTCTCAATCAAAGGTGAGACACCTGCATATCTCAATGCAGATCTACCCATAGAGGAACGTGTTGAAGATGCTTTGTCACGTATGACGCTCAAAGAGAAAATTGGGGTCATACATGCTCAGTCAAAGTTTTGTTCACCCGGTGTTAAGCGTCTTGGTATACCGGAAATATGGACTACAGACGGACCTCACGGCATACGTCCCGAAGTATTGTGGGATGAATGGGAGCAAGCCTGCTGGAGCAATGACTCATGCGTTGCGTTTCCGGCGTTGACTTGTCTCGCCGCCACTTGGAATCCTGAAATGTCTGAACTATATGGGAAATCAATTGGAGAAGAAGCCCGATATAGGAAAAAGAGT…	Bacteroidales	-	-	-	-	-	-	-
Unigene38054	1.27e-06	8.14e-07	6.55e-07	0	0	0	K05349|1|0|1463.4|dun:FDZ78_02285|bglX; beta-glucosidase [EC:3.2.1.21]!K05349|2|0|1190.3|pary:A4V02_13290|bglX; beta-glucosidase [EC:3.2.1.21]!K05349|3|8.5e-274|949.5|pru:PRU_2786|bglX; beta-glucosidase [EC:3.2.1.21]!K05349|4|1.4e-263|915.6|btho:Btheta7330_00111|bglX; beta-glucosidase [EC:3.2.1.21]!K05349|5|5.2e-263|913.7|bth:BT_3009|bglX; beta-glucosidase [EC:3.2.1.21]	ATGAAAATAAAGCATTTTTTAGTTGCAATTGTGCTTGCCGGTTTTCCGTCTTTTGTATCGGCGCAACTTCTTCCGTATCAGAATCATGAATTGTCCGCTGAGGAGCGGGCGGAGGATCTGTGCAAACGGCTTACTCTTGAGGAGAAATCATTGTTGATGATGAATGGTTCGCCGGCTATCGAACGTCTTGGCATCCCTTCGTTTGACTGGTGGAGCGAGGCTCTTCATGGGGTTGGCAGAAACGGTCTTGCCACGGTATTCCCTTCTTGTATAGGAATGGCTGCTTCGTTTGACGATGATCTTATCGAAGAGGTGTTCACGGCTGTGAGTGATGAGGCACGTGCAAAGAATACCCTTGCGCGTCGCGAGGGGAAGAACGGTAAGTATAAAGGACTGTCA…	Bacteroidales	-	-	-	-	-	-	-
Unigene40702	1.78e-05	7.84e-06	2.57e-06	0	0	0	K05349|1|0|1119.8|bis:DXK01_005260|bglX; beta-glucosidase [EC:3.2.1.21]!K05349|2|0|1117.8|bcel:BcellWH2_02908|bglX; beta-glucosidase [EC:3.2.1.21]!K05349|3|0|1107.0|bhf:C3V43_08985|bglX; beta-glucosidase [EC:3.2.1.21]!K05349|4|0|1104.0|bzg:C4H11_06930|bglX; beta-glucosidase [EC:3.2.1.21]!K05349|5|5.7e-311|1072.8|ppn:Palpr_1635|bglX; beta-glucosidase [EC:3.2.1.21]	ATGACAGCAAGAGTTGTCATGATCGTTTTTACCGGTTGTTTCATCGAAGTGGAATGTATGGCCCAGGCATTACAGTACCAAAACCCTGAACTTACCGCCCGCGAAAGGGCCGCCGACTTGTGCTCGAGACTTACATTGGAAGAAAAGGCTTCCCTTATGCTTGACGATTCGCCGGCCATCCCGAGGCTGGGCATAAAGCGTTGGCAATGGTGGAGCGAGGCTCTGCACGGAGTCGCCAATATGGGTGGTGTGACAAATTTTCCCGAACCGATAGGCATGGCGGCTTCGTGGAACGATGCTCTCGTATTCAGAGTCTTTGACGCCATCAGCACCGAGGCCCGCGCCAAGTGGAACGAGCTGTTATCACAAGGCAATGATGTGACACGCTTTCACGCTTTG…	Bacteroidales	-	-	-	-	-	-	-
Unigene42210	4.33e-07	3.25e-07	1.03e-07	0	0	0	K05349|2|1.0e-53|216.5|ccb:Clocel_0035|bglX; beta-glucosidase [EC:3.2.1.21]!K05349|3|1.4e-52|212.6|fbt:D770_13110|bglX; beta-glucosidase [EC:3.2.1.21]!K05349|4|4.2e-52|211.1|scn:Solca_1620|bglX; beta-glucosidase [EC:3.2.1.21]!K05349|5|1.6e-51|209.1|csr:Cspa_c02700|bglX; beta-glucosidase [EC:3.2.1.21]	TATGAGCAGGATCAGTTGATCGAAGAACTTCTTAAGGTGAATCCGAATACGGTAATCGCGATGGTCGGAGGAAGCCCGGTGGAGATGGGCAGATGGATTGACCGTGCTGACAGCGTACTCTGGAGCTGGTATGCGGGAATGGAAGGCGGACATGCACTCGCAGAGGTATTATTCGGCAGGACGAACCCATCCGGAAAGCTTCCGGAGAGTTTTTATAAGACCCATATGGACTCTTCGGCGCATGCATGGGGGAATTTTGCAGAGAAGGAAACGGCGGACTATGCAGAAGGAATTTTTGTGGGTTACCGTTATCTGGATGCATATCATGTGGAGCCGGAATTCTGCTTTGGGCATGGATTGTCCTATACTTCTTTTGCGTATGAGTCGGCAGAGCTGGTG…	Clostridiales	-	-	-	-	-	-	-
Unigene45381	9.68e-07	1.49e-07	0	0	0	0	K05349|1|2.5e-162|577.8|bxy:BXY_25670|bglX; beta-glucosidase [EC:3.2.1.21]!K05349|2|1.6e-161|575.1|boa:Bovatus_03424|bglX; beta-glucosidase [EC:3.2.1.21]!K05349|3|1.8e-160|571.6|bcae:A4V03_14885|bglX; beta-glucosidase [EC:3.2.1.21]!K05349|4|5.6e-154|550.1|bcae:A4V03_14195|bglX; beta-glucosidase [EC:3.2.1.21]!K05349|5|1.0e-152|545.8|btho:Btheta7330_04985|bglX; beta-glucosidase [EC:3.2.1.21]	GGGCGCATGACCACCGAGGAGAAGGTGGCGATTATACATGCGCAGTCGAAATTCAGTTCGGCGGGAGTGCCCAGGCTCGGGATTCCTGAACTGTGGTGTACCGACGGTCCGCATGGCATCCGTCCGGAAGTTTTCTGGGACGAATGGGATCAGGCCGGATGGACTAATGACTCCTGCACGGCATTTCCGGCACTGACCTGCCTGGCGGCAACCTGGAATCCGGAGATGGCGCGGCTTTACGGAAAAAGCATCGGAGAGGAGGCACGCTACCGCGAGAAGGATGTGCTGTTAGGTCCCGGTGTGAACATTTACCGCACTCCGTTGAATGGCCGCAACTTCGAGTATATGGGTGAAGACCCCTATCTGGCGTCGGCCATGGTTGTGCCCTACATCAAAGGT…	Bacteroidales	-	-	-	-	-	-	-
Unigene45585	2.14e-05	9.2e-06	2.54e-06	0	0	0	K05349|1|0|1115.5|pru:PRU_1956|bglX; beta-glucosidase [EC:3.2.1.21]!K05349|2|2.9e-302|1043.9|bfb:VU15_17150|bglX; beta-glucosidase [EC:3.2.1.21]!K05349|4|8.7e-291|1005.7|boa:Bovatus_03424|bglX; beta-glucosidase [EC:3.2.1.21]!K05349|5|7.4e-290|1002.7|bxy:BXY_25670|bglX; beta-glucosidase [EC:3.2.1.21]	ATGAAGACAATTTTTATATCAGCCATGCTTACCTTCAGCGTAGTGGCAACAACAGACGCACAGCAGCTTCCTGTTTATCTCGACGAGACGAAACCGGTGGAGCAGAGGATAGACGATGCTCTCTTGCGCATGACACTGCAAGAGAAGATAGCCGTGATACATGCTCAAAGCAAGTTCAGTTCGCCTGGTGTCAAGCGTCTCGGATTTCCAGATTTTTGGACTGATGACGGGCCTCACGGTGTGCGTCCCGACGTGCTTTGGGACGAGTGGGAACAGGCCGGACAGACTAACGACTCGTGTGTGGCCTTTCCTGCGCTGACATGTCTTGCCGCATCATGGAATCCACAAATGGCACTTATTTACGGTGAGGCTCTTGGTGAGGAGGCACTTTATCGTGGC…	Bacteroidales	-	-	-	-	-	-	-
Unigene46814	8.58e-07	2.2e-07	3.98e-07	0	0	0	K05349|1|6.1e-231|806.6|dun:FDZ78_00810|bglX; beta-glucosidase [EC:3.2.1.21]!K05349|2|4.4e-229|800.4|bvs:BARVI_10640|bglX; beta-glucosidase [EC:3.2.1.21]!K05349|3|1.3e-228|798.9|bcae:A4V03_14795|bglX; beta-glucosidase [EC:3.2.1.21]!K05349|4|2.9e-212|744.6|btho:Btheta7330_01140|bglX; beta-glucosidase [EC:3.2.1.21]!K05349|5|8.3e-212|743.0|bxy:BXY_19000|bglX; beta-glucosidase [EC:3.2.1.21]	GCCGAAGGTTCGGGAGAGGATCTATGGCTGGGAAGCGTGTTCGCCGAAGCCTACATCAAGGGATATCAGGGCGACGACATGAAGTCGGACTCGACTCTGATGGCTTGCGTGAAGCACTTCGCCCTTTACGGAGCTGCCGAGGGCGGCCGCGACTATAATATAGTCGACATGAGCCGCGAACGTATGTTCAACTATTATCTTCCGCCTTTCAAGGCGGCTATAGACGCAGGATCGGGGAGCCTTATGACTTCCTTCAACCTTATCAACGGCCGGCACGCCACAGCTGCACGATGGCTTCTGGACGACCTGCTCAGAAAAGACTGGGGCTTCGACGGTCTGACAGTCACAGATTACAATTCTATCCCGGAAGTGGCGTCAATGGGGACGTCCACACTTGAA…	Bacteroidales	-	-	-	-	-	-	-
Unigene49160	4.02e-06	8.88e-06	2.08e-06	0	0	0	K05349|1|1.2e-258|899.0|pxl:BS614_28760|bglX; beta-glucosidase [EC:3.2.1.21]!K05349|2|2.2e-223|781.9|anr:Ana3638_22670|bglX; beta-glucosidase [EC:3.2.1.21]!K05349|3|5.4e-214|750.7|ruk:A4V00_17015|bglX; beta-glucosidase [EC:3.2.1.21]!K05349|4|1.0e-212|746.5|tco:Theco_0443|bglX; beta-glucosidase [EC:3.2.1.21]!K05349|5|1.1e-211|743.0|pib:BBD41_01360|bglX; beta-glucosidase [EC:3.2.1.21]	TTGTTTGATCAGAGCGGCGGTCTGAAACGCCGCTCAGACGGGATTACAGAAAGGAAGCAGATGGTTATGACAGAAAAGAAAATCGGGGAACTGGTCTCTATGCTGACGCTGGAGGAGAAGGCAGGTCTTACTTCGGGAAAAGATAACTGGTTTACAAAGGCAGTAGAACGTCTGGGGGTACCGCAGGTGCACACCAGCGATGGACCTCACGGGCTGCGGACCCAGGCGGGAGAGGTAAATTCTCTGGAAGAAAATGCAAGTATTCCTGCGGTATGCTTTCCGGCGGCCTGCGCTACAGCAGCGAGCTTTGACCGGGATCTGCTTTACCGTATGGGGGAAGCGCTCGGAAGGGAGTGTCAGAGCACCGGCGTTCATGTACTTCTTGGACCTGGAGTAAAC…	Clostridiales	Marvinbryantia_formatexigens	0.00964034	0.0214701	0.00536103	5.59043e-07	5.09769e-07	0
Unigene49849	5.65e-06	5.06e-06	3.24e-06	0	0	0	K05349|1|1.6e-271|941.4|bpro:PMF13cell1_03911|bglX; beta-glucosidase [EC:3.2.1.21]!K05349|2|7.2e-264|916.0|rob:CK5_19840|bglX; beta-glucosidase [EC:3.2.1.21]!K05349|3|4.7e-263|913.3|blab:EYS05_08985|bglX; beta-glucosidase [EC:3.2.1.21]!K05349|4|8.8e-262|909.1|lacy:A4V08_23740|bglX; beta-glucosidase [EC:3.2.1.21]!K05349|5|1.1e-256|892.1|bhu:bhn_I0707|bglX; beta-glucosidase [EC:3.2.1.21]	ATGAAACATAAAATGTTGATTGATAAGATGACGCTGGAAGAAAAGGCTGCGTTTTTAAGTGGGAAAACAGTATGGCAGACATGGGGATTTGAAAGGCTGGGTATACCGTCTGTTTTTTGCTCGGACGGTCCGCATGGAATCCGGAAACAGGCAGGGGCAGGAGACCACCTTGGCTTGAATGCTTCGCTGCAGGCTACTTGTTTTCCTACGGCAGCTACGATTGCGAATAGCTGGGATGAAGAGTTAGGAGAAGAAGTAGGAAAAGCGCTGGGAGAAGAAGCGTCTGCTCAGGAAGTCAATATCCTTCTGGGACCGGGATTGAATATTAAACGAAGCCCTTTGTGTGGACGTAATTTTGAATATTTTTCAGAAGATCCGTACCTGTCGGGAAAGATCGCA…	Clostridiales	-	-	-	-	-	-	-
Unigene49850	4.49e-06	4.78e-06	3.75e-06	0	0	0	K05349|1|1.1e-61|243.0|rix:RO1_03610|bglX; beta-glucosidase [EC:3.2.1.21]!K05349|2|1.1e-61|243.0|rim:ROI_00440|bglX; beta-glucosidase [EC:3.2.1.21]!K05349|3|9.4e-61|240.0|pxv:FXF36_14305|bglX; beta-glucosidase [EC:3.2.1.21]!K05349|4|2.1e-60|238.8|bad:BAD_1611|bglX; beta-glucosidase [EC:3.2.1.21]!K05349|5|2.7e-60|238.4|bado:BBMN23_1802|bglX; beta-glucosidase [EC:3.2.1.21]	ATGAATTTACATAGAAGCGCGTTCGGCGGACGCAATTTTGAATACTATTCAGAGGACAGCCTCTTGAGCAGTAAAATGGCACTGGCAGAAGTAACAGCAGCAGTAGAGCAGGGAGTTTATCCATATATTAAGCATCTGGTAATGAATGAGCAGGAAACCAACAGAAATGCGCTGCTGTGTACCTGGTTTAATGAACAGAGTGCAAGGGAACTTTATCTGAAACCCTTTGAATACTGTGTAAAGAATACTCCGAGTGGAAAACTGGCAGTGATGTCTTCTTATAACTACCTTGGCACAGAATGGGCAGGCGGATGCTCCGCACTTCTGAAAGATATTCTGAGGGGAGAATGGGGATTTGAAGGAATGGTTATCTCCGATTACTTTGGAAATTATGGATAT…	Clostridiales	Marvinbryantia_formatexigens	0.00964034	0.0214701	0.00536103	5.59043e-07	5.09769e-07	0
Unigene52846	1.45e-06	6.37e-06	5.15e-07	0	0	0	K05349|1|6.1e-233|813.9|cbei:LF65_01627|bglX; beta-glucosidase [EC:3.2.1.21]!K05349|2|2.6e-228|798.5|pgm:PGRAT_23785|bglX; beta-glucosidase [EC:3.2.1.21]!K05349|3|7.7e-228|797.0|paen:P40081_27795|bglX; beta-glucosidase [EC:3.2.1.21]!K05349|4|3.9e-203|714.9|rix:RO1_07090|bglX; beta-glucosidase [EC:3.2.1.21]!K05349|5|2.5e-194|685.6|arr:ARUE_c18440|bglX; beta-glucosidase [EC:3.2.1.21]	GTGGAGGAATCGAGCAGGAGGAGAAATCTGCCAAGCGTAGGAATCAGGCAGGTGGAGAAATTGGTCGGGAAGAGAAGTCGATTGGGAAGGAGAGAGGATATGACGGAGAAAAAAACTCTGGAAGAGAGCGGAGGCATACAGGCCTCAGAAGAGGAAAAGCCGGTGGAGCAGGCAGGAGATCGCGCGGACGAGGAGAGATACCGTGACCCGGGCGCTTCCCCGGACGTGCGCGCGCGGGATCTTCTGGCGCGGATGACGTGGGAGGAGAAGCTGGCGCAGCTTGTAGGGTACAATGAGGCGGTATGGTCGGCGGATGACTTTGACCGCGACTATCCGCTGGGAGCGGGGCAGGTCTCTTTTTTCGGGGGAATGGAGAAGCAGGATATCTGTGAGGCGGCG…	Clostridiales	-	-	-	-	-	-	-
Unigene56299	3.95e-06	7.22e-06	1.67e-06	0	0	0	K05349|1|0|1080.1|capr:EQM14_04625|bglX; beta-glucosidase [EC:3.2.1.21]!K05349|2|2.6e-171|609.0|tpd:Teth39_2055|bglX; beta-glucosidase [EC:3.2.1.21]!K05349|3|2.6e-171|609.0|tbo:Thebr_2099|bglX; beta-glucosidase [EC:3.2.1.21]!K05349|4|1.9e-169|602.8|tit:Thit_0198|bglX; beta-glucosidase [EC:3.2.1.21]!K05349|5|1.0e-167|597.0|tmt:Tmath_0257|bglX; beta-glucosidase [EC:3.2.1.21]	ATGGAAATTTATAAGGACAAAAATCAGACAACAGAGGCGCGCGTAGAAGATCTTCTTTCCAGAATGACGCTGGAAGAGAAAGCGGCGCAGCTCTGCGGAGATCTCGCAGCGGCATTTATCGTGGACGGTAAGGTAGATATCAATGCGCTGCGTGAAAAATTTCCGGATGGGCACGGACGATTCACCCAGTATTCTCTGGTAGGACTGGTAGATCCGGTTCAGATTGCGGAAATTTCCAATCAGGTGCAGGAATATTTTGTAAAGGAGACACGTCTTGGTATCCCGGTAGCGCTGCAGACAGAAAATCTTTGCGGTTATCCGGCGGCGGGCGGGACACTGTTTCCGGCAATGATTAATATGGGATGTACATGGGAGCCGTCTCTGGCGGAGAAAATGAGC…	Clostridiales	-	-	-	-	-	-	-
Unigene58144	4.57e-05	3.99e-05	5.7e-05	0	0	0	K05349|1|7.7e-301|1039.3|era:ERE_09520|bglX; beta-glucosidase [EC:3.2.1.21]!K05349|2|3.8e-300|1036.9|ert:EUR_24580|bglX; beta-glucosidase [EC:3.2.1.21]!K05349|3|8.5e-300|1035.8|ere:EUBREC_2820|bglX; beta-glucosidase [EC:3.2.1.21]!K05349|4|9.1e-294|1015.8|bpro:PMF13cell1_01365|bglX; beta-glucosidase [EC:3.2.1.21]!K05349|5|7.8e-285|986.1|rim:ROI_01160|bglX; beta-glucosidase [EC:3.2.1.21]	ATGGGTAAATGGCAGAGAAGTCTTTACCAGCCGGTTCTGCCGCTGGGAAAAGACGGAAAAAGGGTAACAGGAAGCGCTGAACATATCGCACTTTCCAGAAAAGCAGCAGGCGAGGGTATGGTTCTGGTAAAAAACGAGAACGACACACTGCCGCTCGCAAAAGGCACAAAGGTAGCCTTATTCGGAAAAGGAACGATTGATTACGTAAAAGGCGGCGGCGGAAGCGGTGACGTTACGGTCGAGTACATCCGCAACTTCTACGAAGGCATGAAGATCAAAGAAGCTAAAGGGGAGGTTTCTCTGTTCCATGAGCTGCCGGAATTCTATGAGAAAAATGTAAAAGAACAGTATGCTGCAGGCGCTGTACCAGGCATGACAAGAGAGCCGGAAGTACCGGAC…	Clostridiales	-	-	-	-	-	-	-
Unigene60115	1.98e-05	9.33e-06	2.13e-06	0	0	0	K05349|1|0|1114.0|poc:NCTC13071_02000|bglX; beta-glucosidase [EC:3.2.1.21]!K05349|2|5.4e-253|880.2|bcel:BcellWH2_03348|bglX; beta-glucosidase [EC:3.2.1.21]!K05349|4|3.8e-238|830.9|bvs:BARVI_11735|bglX; beta-glucosidase [EC:3.2.1.21]!K05349|5|3.6e-233|814.3|bsa:Bacsa_0881|bglX; beta-glucosidase [EC:3.2.1.21]	ATGAAGAAAACAATCTTATCGGCAATCATCCTCGCCGCAAGCACAACAATTACGGATGCACAGACAAAGAAACCGCTGTATCTCGACTCCCGCGCACCCATTGAAGAGCGCATAAAGGACGCGCTCGGCCGCATGACAACACACGAGAAGATACAAGTGATTCACGCACAGAGCAAATTCACCTCGGCAGGCATTCCGCGTCTCGGCATACGCCAGCTCAACATGGACGACGGTCCGCACGGTGTGCGTGAAGAACTGGAGTGGAACACATGGAAGCCGGCCGCATGGACCAACGATTCAGTGGTGGCATTCCCGTCGCTCACCTGCCTGGCCGCAACATGGAACCCCGACCTGTCCGCCCTATACGGCAATGCCGTGAGTGAAGAATTTGCATTCCGC…	Bacteroidales	-	-	-	-	-	-	-
Unigene60554	1.9e-06	6.98e-07	2.74e-06	0	0	0	K05349|5|1.7e-266|925.2|bfb:VU15_13020|bglX; beta-glucosidase [EC:3.2.1.21]	ATGAAGAATTATATATTCACAGCAGTATTACTGTTTTTAACCATCAGTTTATCGGCGCAACCCATCCCTAAATATAAAGATGCCTCACAGCCGATAGAAGTAAGAGTGCAGGACTTGTTGAGTCGTATGACCATAGAAGAAAAGGTTGCCCAATTACGTCATATCCATGAAGGCAGTATCCTGAATGATGACCATACTTTGAATTTGGAAAAGATGAAAAACATCATCGGTACATTGGGCTGGGGGGCTGTCGAAGGACTTACTTTAGAGGGGATCGAGATGGCTCGTTATACCTATCAGATTCAAAAGCACTGTATCGAAAATACCCGCTTGGGTATTCCAATCTTTACTATCTCTGAGTCACTTCATGGGGCCGTGCAGGGTGGGGCTACTATTTTC…	Bacteroidales	Bacteroides_fragilis	0.00633672	0.00276742	0.00831637	4.38877e-07	1.36627e-07	0
Unigene60559	2.35e-06	4.91e-07	2.34e-06	0	0	0	K05349|1|0|1610.9|bfr:BF3064|bglX; beta-glucosidase [EC:3.2.1.21]!K05349|2|0|1608.6|bfb:VU15_13020|bglX; beta-glucosidase [EC:3.2.1.21]	ATGACATTAGAGGAAAAAATTGCTCAAATGCGCCATATTCATGCTTATTCAATCATGGAGAATGGAAAACTGAATGAGGAAAAACTGGAGAAAATGATTGGTGGGCAGAACTATGGGTTCATAGAAGGTATTACCTTGCCCGGAAAGGAATGTTTGACCTTGATGAATGAAGTACAAAAATATATGCGCGAGAAGACCCGGTTGGGTATCCCTGTATTCACGTTGACTGAATCTCTACATGGCTCTGTACACGACGGATCTACTATTTTTCCACAAGCCATCGCATTGGGAAGTACATTTAATCCTATACTGGCTTACGAAATGACTTCTGCCATAGCAAAAGAGTTGTCGGCACAAGGCATCACGCAATCTTTAACTCCCGTCATCGATGTCTGCCGT…	Bacteroidales	Bacteroides_fragilis	0.00633672	0.00276742	0.00831637	4.38877e-07	1.36627e-07	0
Unigene60869	4.46e-06	1.04e-05	2.2e-06	0	0	0	K05349|1|1.2e-239|836.3|ibu:IB211_00778c|bglX; beta-glucosidase [EC:3.2.1.21]!K05349|2|1.0e-161|577.4|bde:BDP_1676|bglX; beta-glucosidase [EC:3.2.1.21]!K05349|3|1.0e-161|577.4|bdn:BBDE_1590|bglX; beta-glucosidase [EC:3.2.1.21]!K05349|4|1.0e-156|560.8|bka:AH68_10000|bglX; beta-glucosidase [EC:3.2.1.21]!K05349|5|1.5e-131|477.2|fpa:FPR_09740|bglX; beta-glucosidase [EC:3.2.1.21]	ATGAGGTCCTCAAAGAAAAGAACGCTCAAGAAGGTTTTAACGAACATCTTTGTTGTTTTGCTGGTGCTCGTGTATTTCGGCAGCTCGGTCGCAAGCGAGTTTACCGGACAGATCAATTCTTTCCTGGGTATTTCTACATCCAAAATGGTCAAAAAGGATGGAAGTCCTGTTGACGAAAATGATTATGCAAGATACTATGACAGCGAATTTACATCGGTTGCCGACTTAAAGGCTGCCGGACTTGCAAAGGTACGTGAGGTGGAAGGCGAGGGCGCCGTTCTGCTGAAAAACGATAATAACACACTGCCGCTGCAGGGAACAGACGTATCCCTCTTTGGTGCAACGGCAATCTCCCCGGTATACGGCGGTACCGGCTCCGGCGCGGTATCCTCCGCGGAC…	Clostridiales	Marvinbryantia_formatexigens	0.00964034	0.0214701	0.00536103	5.59043e-07	5.09769e-07	0
Unigene63349	7.91e-07	5.6e-07	3.13e-07	0	0	0	K05349|1|9.4e-166|589.3|bvs:BARVI_08530|bglX; beta-glucosidase [EC:3.2.1.21]!K05349|3|5.7e-147|526.9|ash:AL1_02170|bglX; beta-glucosidase [EC:3.2.1.21]!K05349|5|5.9e-144|516.9|scn:Solca_0062|bglX; beta-glucosidase [EC:3.2.1.21]	ATGCCCGTGGCGTATGCTTCGGCTCAGTTACCTGTTTATCTCGACGACAGCGCCCCGATTGAAGAGCGTGTCGAAGATGCCGTCGGACGGATGACGCTCGACGAGAAAATTGCCATCTGCCATGCACAGTCAAAATTCAGCACGCCCGGATGTCCGCGTCTGGGCATTCCCGAGCTATGGTTCAGTGACGGTCCTCATGGTGTGCGCATGGAGTTCACCTGGGACGACTGGCTGCATGCCGGTTGGACAAACGATTCGTGTACGGCTTTGCCGGCGCTGACATGCCTTGCCTCGACTTTCAATCCGGCTCTTGCGGAGCGCTACGGCAAGACTGTAGGCGAGGAAGCGCGTTTCCGCAAGAAGGACGTGATGCTCGGGCCGGGCGTAAACATATACCGC…	Bacteroidales	-	-	-	-	-	-	-
Unigene68517	0	0	2.29e-07	0	0	0	K05349|1|2.2e-37|161.0|bvs:BARVI_08530|bglX; beta-glucosidase [EC:3.2.1.21]!K05349|2|1.8e-31|141.4|bvs:BARVI_12790|bglX; beta-glucosidase [EC:3.2.1.21]!K05349|4|3.1e-31|140.6|ccm:Ccan_14070|bglX; beta-glucosidase [EC:3.2.1.21]!K05349|5|3.1e-31|140.6|ccyn:CGC48_06530|bglX; beta-glucosidase [EC:3.2.1.21]	ATGAAGATAACATTAACATCTATTATAAGTCTGTGCCTGCTGTGGCTGCCTGCCGCCGCGCAGACACCGCTTTATCTCGATGACAGCGCTCCTGTAGAATCTCGAATCGAAGATGCACTCGGTCGCATGACTCTAAATGAAAAAATTGCAATGTGTCATGCCCAATCGAAATTCAGCACTCCGGGATGTCCGCGTCTTGGAATTCCAGAACTATGGTTCAGCGACGGCCCCCATGGCGTACGAATGGAATTCACGTGGGACGACTGGACCCATGCCGGATGGACAAATGACTCA	Bacteroidales	-	-	-	-	-	-	-
Unigene70180	2.77e-06	7.61e-07	7.92e-07	0	0	0	K05349|1|1.7e-263|915.2|bxy:BXY_21750|bglX; beta-glucosidase [EC:3.2.1.21]!K05349|2|1.4e-262|912.1|boa:Bovatus_03146|bglX; beta-glucosidase [EC:3.2.1.21]!K05349|3|1.2e-261|909.1|bcac:CGC64_03220|bglX; beta-glucosidase [EC:3.2.1.21]!K05349|4|8.6e-260|902.9|bis:DXK01_008735|bglX; beta-glucosidase [EC:3.2.1.21]!K05349|5|1.9e-259|901.7|bcel:BcellWH2_03644|bglX; beta-glucosidase [EC:3.2.1.21]	ATGAATAGAAACAACACATTAACCAGGCAACTGCTTTTTTGCCTGTCTTTCGGACTGCTCCCTTTGCTGAATGCAAACACAAGCAGTCTACAGGCATCAAAGCCTGATGCCCCCAAAAATCAGAAGAAAATATATCAGAAAGGTTGGATCGATTTCAACAAAAACGGAAAGAAGGATATATATGAAGATCCTTCGCAACCTATCGACAAACGGGTGGAAGATCTCCTTAAACAAATGACAGTCGAGGAAAAGACCTGTCAACTGGGAACGATCTATGGATACGGAGCCGTCCTTAAAGATACACTGCCGACCGATGAATGGAAAACCCGTATCTGGAAAGACGGTATCGGTAATATCGACGAGCACCTTAACGGAGAATGGAAACGCACTTCCCTTGAC…	Bacteroidales	-	-	-	-	-	-	-
Unigene72852	7.11e-06	2.08e-06	4.22e-06	0	0	0	K05349|1|1.5e-256|892.1|bcel:BcellWH2_02999|bglX; beta-glucosidase [EC:3.2.1.21]!K05349|2|2.5e-256|891.3|afd:Alfi_1590|bglX; beta-glucosidase [EC:3.2.1.21]!K05349|3|3.0e-254|884.4|bcel:BcellWH2_02757|bglX; beta-glucosidase [EC:3.2.1.21]!K05349|4|3.2e-248|864.4|flm:MY04_5161|bglX; beta-glucosidase [EC:3.2.1.21]!K05349|5|1.0e-246|859.4|fll:EI427_21705|bglX; beta-glucosidase [EC:3.2.1.21]	ATGAAGAATAAACTGACAGCGAGAATATTGGCGACAATGGCGGTGCTTCCGCTGGCATTGCTCGTCATGGCTCAGAAGCCAATCTATAAAGATGCTGGACAACCCGTCGGGCAGCGGGTAAAAGACTTGATGCAGCGCATGACCCTGGAAGAAAAAGTAGCACAGATGTGCCAGTATGTGGGTCCCGGTCATATTCGCGAAACGCAAAAACGTTTCAAAGGGCAGAAGATTGCTAAAGGCGATGATGCCAATGGATTTTATCCGAACCTTTCCGTCAACCGGTTGCTGGAACTGACGGAGAAAGGACTGGTAGGCTCTTTCCTGCACGTAGTAACAGCTAAAGAAAGCAATGACTTGCAGAAGTTGGCGATGAAAAGCCGCTTGCAGATTCCTTTGCTT…	Bacteroidales	Bacteroides_xylanisolvens	0.000352124	0.000347034	0.000135884	2.0622e-08	0	0
Unigene73378	4.88e-07	4.3e-07	1.48e-07	0	0	0	K05349|1|4.4e-107|395.2|hpk:Hprae_0105|bglX; beta-glucosidase [EC:3.2.1.21]!K05349|2|2.3e-100|372.9|soo:FBF35_08775|bglX; beta-glucosidase [EC:3.2.1.21]!K05349|3|2.4e-97|362.8|fpr:FP2_13750|bglX; beta-glucosidase [EC:3.2.1.21]!K05349|5|2.0e-96|359.8|rix:RO1_03610|bglX; beta-glucosidase [EC:3.2.1.21]	GAGCACGCCCTGGACGGGGCAGGGCGCATTGGCTTCGTACCCGCCGACTTCTCCGGGAAAGAAACACCCCTGGAGGACTACAGGGGAGAAGCGTCTTTTGAACGGATGGCGGCGTATTCCGACACGGCAGTAATTGTCATCGGAAGGAGCGGCGCGGAGGGGAAAGACCTGCCCTATGGCGAAGAGTCGGATTACCTGACCCTGACCGAAGAGGAGGAGGCGCTCCTGGCAGCCGCAAGAGAGCATTTCCGGAAAGTAGTGGCCGTGATCAACAGCGCCAACGCCATGGAACTGGGCTGGATAGACCGGTACGGGGTGGACGCTGTCCTGTGGGCCGGGATGCCGGGCCCCTACGGCTTTCAGGCTTTAGGGAAACTCCTGACCGGAGAGGCCAATCCC…	Bifidobacteriales	-	-	-	-	-	-	-
Unigene73543	1.94e-05	8.63e-06	2.48e-06	0	0	0	K05349|1|0|1170.6|pru:PRU_2786|bglX; beta-glucosidase [EC:3.2.1.21]!K05349|2|1.1e-292|1012.3|dun:FDZ78_02285|bglX; beta-glucosidase [EC:3.2.1.21]!K05349|3|5.9e-291|1006.5|pary:A4V02_13290|bglX; beta-glucosidase [EC:3.2.1.21]!K05349|4|1.3e-282|978.8|pdt:Prede_1842|bglX; beta-glucosidase [EC:3.2.1.21]!K05349|5|1.2e-280|972.2|bsa:Bacsa_2900|bglX; beta-glucosidase [EC:3.2.1.21]	ATGAAAAGCAAGAAACTCATAATCGCAGCAATGTTCATTGCCTCTGCCGTACGGGGCGGCGCACAATCCCTACCCTACCAAAACCCGAACCTTACAGCGGAGCAACGTGCCGAAGACCTGCTCAAGCGCCTCACACTCGAAGAGAAGACAAGACTGATGATGAACGGTTCGCCGGCCATACCCCGACTGGGCATACCGCAATTCGAATGGTGGAACGAGGCTCTGCACGGCATTGGCCGCAACGGCTTCGCAACAGTCTACCCCATAACAACGTGCATGGCCGCATCGTGGGACGAGACACTGCTCGAACAGGTTTTCACCACTGTAAGCGACGAGGCCCGTGTGAAAGCACAACAGGCCAAACGCAACGGTGAGATAAAGAGATATCAGAGTCTTTCA…	Bacteroidales	-	-	-	-	-	-	-
Unigene75435	3.45e-06	3.33e-06	3.33e-06	0	0	0	K05349|1|0|1300.8|rim:ROI_00440|bglX; beta-glucosidase [EC:3.2.1.21]!K05349|2|0|1288.5|rix:RO1_03610|bglX; beta-glucosidase [EC:3.2.1.21]!K05349|3|0|1202.2|lua:D4A81_01985|bglX; beta-glucosidase [EC:3.2.1.21]!K05349|4|0|1173.3|bfi:CIY_32940|bglX; beta-glucosidase [EC:3.2.1.21]!K05349|5|0|1163.3|pxv:FXF36_14305|bglX; beta-glucosidase [EC:3.2.1.21]	ATGTTAGCTATCAACATTGATGACGTCATGAACGTCCTCAACACCTGCAAGCCATACCTTATTTTCATCGGTGTGGTTCTGGTACTGGCAATTGTGATCACAATCGCCGTTAAGGGTATGCAGAAACCCAAAAAGAAACTTGCCCGCTCCATGAGCTGGCTGGCAGCACTTCTTGCAATCGTCGTTACAGTAAACATGATCTGCTTTGGTCCTATGAACAGCATGATTTCACTGGCTACAGGCAACGGCACAATTACAGAAGACACTTCCGCAGCAGCAACTGCTTTGTGTGAAGAGATCGCTGAAGAGGGAATCGTTCTTCTGGAAAATGAAGATGGAATGCTTCCAATGGAAAATGGTACGAAACTGAACGTATTCGGATGGTCATCCACCAATCCG…	Clostridiales	-	-	-	-	-	-	-
Unigene75440	3.14e-06	3.07e-06	3.27e-06	0	0	0	K05349|1|0|1167.1|bhu:bhn_I0707|bglX; beta-glucosidase [EC:3.2.1.21]!K05349|2|0|1156.7|bpro:PMF13cell1_03911|bglX; beta-glucosidase [EC:3.2.1.21]!K05349|3|0|1154.8|lacy:A4V08_23740|bglX; beta-glucosidase [EC:3.2.1.21]!K05349|4|0|1150.6|bpb:bpr_I2095|bglX; beta-glucosidase [EC:3.2.1.21]!K05349|5|0|1081.2|blab:EYS05_08985|bglX; beta-glucosidase [EC:3.2.1.21]	GTGAAACATCAGGATTTGATTTCAAAGATGACCCTGGAAGAAAAAGCGGCCTTCCTGAGTGGAAAGAATACATGGCAGACGCGAGATATTTCCCGTCTGGGAATCCCTTCGATTTTCTGTTCCGACGGACCTCACGGCGTGAGAAAACAGGCGGGAGCGGGAGACCATCTGGGACTTAATGCATCCCTTCCGGCAACCTGTTTCCCGACTGCGGCGACGATTGCAAACAGTTGGAGTGAGGAACTGGGAGAAAAATTAGGAGAAGCTTTGGGAGAAGAGGCTGCTTCACAGGAAGTAAATATTTTATTAGGTCCCGGACTGAACATTAAAAGAAGCCCGTTGTGCGGACGAAATTTTGAATATTTTTCGGAGGATCCATATCTTGCAGGAAAGATGGCG…	Clostridiales	-	-	-	-	-	-	-
Unigene78519	5.92e-07	4.44e-07	7.02e-08	0	0	0	K05349|1|1.1e-29|137.1|now:GBF35_32505|bglX; beta-glucosidase [EC:3.2.1.21]!K05349|2|1.8e-27|129.8|sfk:KY5_7011|bglX; beta-glucosidase [EC:3.2.1.21]!K05349|3|4.0e-27|128.6|pym:AK972_2904|bglX; beta-glucosidase [EC:3.2.1.21]!K05349|4|2.0e-26|126.3|strm:M444_29870|bglX; beta-glucosidase [EC:3.2.1.21]!K05349|5|5.8e-26|124.8|spav:Spa2297_32915|bglX; beta-glucosidase [EC:3.2.1.21]	ATGATAAAAAAGAAGCTGTTGAAAAATTCCGTAGCAGTCACGCTTGCAGCCTCTATGGTGCTGGGAAGCTCGTCCACAGCCCTGGCGCTTCAGGACGGACAGGGAGACGATTATACCCAGGAAACCATTCAAAATGGGGGCGGCGTAGGCGGTACCGTCTATGACAAGGAAAAGTACAACTATGACCAGGTGGACGTCAGCGATGTGGAGATCCCGGATAACCCGGAGGAGACGACCCAGACCGACTATCCTGACGTCTTCCCCAAGGAGCTGCTCACTGCAGAGACAGCCCAGAAGACGGATGAAGAGATCTATGAAATCATCGACGCCATACTTCCGGTCATGACCTTTGAGGAGAAGGTGAACATGCTTTCCATGAATACGGACCCGGAGGGGCGG…	Clostridiales	Candidatus_Soleaferrea_massiliensis	6.28166e-06	1.19802e-05	3.24903e-06	0	0	0
Unigene78590	3.88e-05	3.18e-05	5.21e-05	0	0	0	K05349|1|6.1e-246|857.1|rto:RTO_24470|bglX; beta-glucosidase [EC:3.2.1.21]!K05349|2|1.4e-197|696.4|byl:A4V09_09430|bglX; beta-glucosidase [EC:3.2.1.21]!K05349|3|1.7e-195|689.5|bpro:PMF13cell1_03439|bglX; beta-glucosidase [EC:3.2.1.21]!K05349|4|2.0e-193|682.6|pdo:PSDT_0661|bglX; beta-glucosidase [EC:3.2.1.21]!K05349|5|1.1e-191|676.8|sij:SCIP_0841|bglX; beta-glucosidase [EC:3.2.1.21]	ATGAGAAAACAGGTGAAAAAACTTTTGCATAATGACGAAAAATGCGTTACAATAAAAGCGCTATATGTGAATTTATTATTGGGAGGTATTAGAATTATGGCAACATTTTATGCATCAAAAACAGGAGAAGTATCTGCTAGAGAAAAAGAACATTCCGCGCTGGTACGTGAACTGGCCGGTGAGTGCATGACACTTCTTGAAAACGATGGAACCCTGCCGCTTGCCGGTGCAGGAAAAGTCGCAGTTTATGGTAACGGCGTCCGCCACACGGTAAAAGGGGGTACCGGTTCCGGAGACGTTAACACAAGAACGGTTGTTACGATCGAACAGGGCTTAAAAGAGGCCGGCTTTGAAATTCTGACTGGTAAATGGCTCGATGAATATGACAAAGTGCTTGCA…	Clostridiales	-	-	-	-	-	-	-
Unigene80643	5.99e-07	0	1.48e-07	0	0	0	K05349|1|3.5e-178|630.9|byl:A4V09_21990|bglX; beta-glucosidase [EC:3.2.1.21]!K05349|2|1.0e-177|629.4|blau:DQQ01_15020|bglX; beta-glucosidase [EC:3.2.1.21]!K05349|3|6.7e-177|626.7|blab:EYS05_16920|bglX; beta-glucosidase [EC:3.2.1.21]!K05349|4|1.5e-176|625.5|anr:Ana3638_22670|bglX; beta-glucosidase [EC:3.2.1.21]!K05349|5|7.7e-173|613.2|rto:RTO_25150|bglX; beta-glucosidase [EC:3.2.1.21]	ATGGACGTGAAAGCTCTGGTTTCCCAGATGACGCTGGAGGAAAAGGCCGGCCTCTGCTCCGGTCTGGATTTCTGGCACACCAAGCCGGTGGAGCGCCTGGGCGTTCCGTCGGTGATGGTCAGCGACGGCCCTCACGGCCTGCGCAAACAGGACGATAAAGCGGATCATCTGGGCGTGAATGAAAGCATCAAGGCCGTGTGCATGCCCGCCGCCTGCGCCACCGCGGCTTCCTTTGACCGGGCGCTCATCGGCAGGATGGGCGAGGCCATCGGCGAGAGCTGCCAGCATGAGAAGCTGGGCGTGGTGCTGGGCCCCGCGGTGAACATCAAGCGCTCCCCCCTGTGCGGGCGGAACTTCGAGTATTTCTCCGAGGACCCCTATCTGGCCGGCGAGATGTCC…	Clostridiales	Clostridiales_bacterium	0.000356394	0.000533173	0.000310696	4.13897e-08	0	0
Unigene80983	4.91e-06	8.93e-06	2.13e-06	0	0	0	K05349|1|0|1176.0|rim:ROI_00440|bglX; beta-glucosidase [EC:3.2.1.21]!K05349|2|0|1171.8|rix:RO1_03610|bglX; beta-glucosidase [EC:3.2.1.21]!K05349|3|0|1077.4|fpr:FP2_13750|bglX; beta-glucosidase [EC:3.2.1.21]!K05349|4|2.2e-302|1044.6|bhu:bhn_I0706|bglX; beta-glucosidase [EC:3.2.1.21]!K05349|5|5.2e-296|1023.5|bpb:bpr_I2096|bglX; beta-glucosidase [EC:3.2.1.21]	ATGCTGGAATTAAACTGGAGTGATGTGATAAGCACACTCACACAGATCAGGGGATACCTGATCGCGATAGGCGCTATTATTGCTGTGGCAGTCATTGTAATGATTGCCTGCCTGAAGCTCGCCGCACATAAGAAATATGTGATACGTACCCAGGCATTCGTTGCCATGATCGTGGGAATTGCCATTGTTGCAAACTTAATCTGCACCGGCCCGATGTACACAATTCTGTCACTGGCATCCGGTACGGGCACGCTTACGGAGGAAAGCATTGCAGGGGCAGAGGAGCTGGCACAGCAGATCGCGGAAGAAGGAATCGTTCTGCTGCAGAATGATGACCAGACGCTTCCGCTGGCAGATAATAAAAACATTAATGTGTTCGGATGGGCATCTACAGCGCCC…	Clostridiales	-	-	-	-	-	-	-
Unigene80984	4.27e-06	9.33e-06	2.41e-06	0	0	0	K05349|1|0|1174.1|bpro:PMF13cell1_03911|bglX; beta-glucosidase [EC:3.2.1.21]!K05349|2|0|1152.1|bpb:bpr_I2095|bglX; beta-glucosidase [EC:3.2.1.21]!K05349|3|0|1151.3|bhu:bhn_I0707|bglX; beta-glucosidase [EC:3.2.1.21]!K05349|4|0|1129.8|lacy:A4V08_23740|bglX; beta-glucosidase [EC:3.2.1.21]!K05349|5|0|1115.1|rob:CK5_19840|bglX; beta-glucosidase [EC:3.2.1.21]	ATGAAACATAAAGATATCATTGATAAGATGACAATAGAAGAAAAAGCGGCGCTTCTGAGCGGTAAAGGAGAATGGCAGACATGGGATTTTGAACGGCTGGGAATCCCATCCATTTTCTGCTCCGACGGACCGCACGGAATCCGCAAGCAGGCAGGAGCAGGTGATCATCTGGGGCTGAATCCGTCGCTGCCGGCGACCTGTTTTCCTACGGCAGCGACTATGGCAAACAGCTGGGATCCTGTCCTGGGAGAAGAGATCGGCAGGGCGCTTGGAGAGGAAGCGGCGGTGCAGGGTGTGGATATCGTTCTGGGACCGGGACTGAATATCAAAAGAAGTCCTCTGTGCGGAAGAAACTTTGAGTATTTTTCAGAGGATCCCTATCTTGCAGGAAAGATGGCG…	Clostridiales	-	-	-	-	-	-	-
Unigene84841	0	8.67e-07	0	0	0	0	K05349|1|3.0e-16|91.3|pste:PSTEL_01525|bglX; beta-glucosidase [EC:3.2.1.21]!K05349|2|6.7e-16|90.1|pgm:PGRAT_01265|bglX; beta-glucosidase [EC:3.2.1.21]!K05349|3|8.8e-16|89.7|paef:R50345_14915|bglX; beta-glucosidase [EC:3.2.1.21]!K05349|4|1.5e-15|89.0|gym:GYMC10_0313|bglX; beta-glucosidase [EC:3.2.1.21]!K05349|5|1.5e-15|89.0|pri:PRIO_0291|bglX; beta-glucosidase [EC:3.2.1.21]	AATGCTCCTGTGATTGAGAGAGAATTAGTTGATACTGATGTGGCGAAATACTACCCATCAGTTCCTGTAGAGGAGGCAAAATATCAGCAGTTCAATTTGTCAGATGACAACAAGGTAATGTTTGATTGTGGCAAGGAAGCAACGATGATTGTGGAAGAAGATGCAGAGTATACGATTATTGTAAATATTTCATTTGCAAAATCAAATCTCGCACAGTCTACAGTCAATGTGAATGCCAATGGTGAGACGATGGTAGTGATTCAGACCAACGGAACAGATGGTAACTGGATTACTCAGAAACTTTGTAAGGTGAAGTTAGATAAAGGTGCGTATAATTTGAAATTAGAAGAGGTCCTTGCAGGAATCGAAGTGAAGTATATGCAGTTTAAGAAATTAAAG…	Clostridiales	-	-	-	-	-	-	-
Unigene85643	5.17e-05	4.17e-05	6.44e-05	0	0	0	K05349|1|0|1162.5|ere:EUBREC_1044|bglX; beta-glucosidase [EC:3.2.1.21]!K05349|2|0|1161.7|ert:EUR_20760|bglX; beta-glucosidase [EC:3.2.1.21]!K05349|3|0|1161.0|era:ERE_20710|bglX; beta-glucosidase [EC:3.2.1.21]!K05349|4|0|1103.2|rho:RHOM_05755|bglX; beta-glucosidase [EC:3.2.1.21]!K05349|5|7.3e-287|992.6|cew:EKH84_06115|bglX; beta-glucosidase [EC:3.2.1.21]	ATGAGTAAAGAGACGAGAGAGTATGCAAAACAGCTGGTTTCCCAGATGACGCTGGAAGAAAAAATGAGCCAGATGGTCTATCAGTCACCGGCGATCGGGCGTCTTGGCATTCCGGCATACAACTGGTGGAATGAAGCGCTGCACGGCGTGGCAAGAGCTGGTGTGGCAACGGTATTTCCGCAGGCTATTGGCCTTGCAGCAACGTTTGATAAAGAGCTGCTGCAGGAGATCGGCGATGTTGTTTCTACCGAGGGACGTGCAAAATTCAACGAGTTTTCGAGAAAAGGCGACCGCGGCATCTACAAAGGTCTGACCTTCTGGGCACCGAACGTCAACATTTTCCGTGATCCGAGATGGGGCCGCGGCCATGAGACATATGGTGAGGACCCGTATCTGACC…	Clostridiales	-	-	-	-	-	-	-
Unigene87279	4.9e-05	4.18e-05	6.94e-05	0	0	0	K05349|1|9.0e-27|125.6|rob:CK5_07370|bglX; beta-glucosidase [EC:3.2.1.21]!K05349|2|1.5e-26|124.8|byl:A4V09_09430|bglX; beta-glucosidase [EC:3.2.1.21]!K05349|3|1.5e-26|124.8|bpro:PMF13cell1_03439|bglX; beta-glucosidase [EC:3.2.1.21]!K05349|4|3.8e-25|120.2|rum:CK1_23290|bglX; beta-glucosidase [EC:3.2.1.21]!K05349|5|6.0e-23|112.8|rho:RHOM_05835|bglX; beta-glucosidase [EC:3.2.1.21]	GTGCAGAGACAGCACGGCGTCGGAACGACCATCAAACATTACGTCTGCAACAATCAGGAAGAAAACCGCCGCGGCGTATCGAGCATCGTCTCCGAGCGCGCTCTGCGTGAGATCTATCTGAAGGGCTTCGAAATTGCAATCAAAGAGTCCCAGCCGAAAGCGATCATGACGTCCTACAACAAAGTAAATGGCGTCCACACCGCCAACAGTTACGATCTCTGCACACCGGCAGCAAGAAAAGAATGCTGGAAATGA	Clostridiales	-	-	-	-	-	-	-
Unigene90484	2.78e-05	3.61e-05	3.04e-05	0	0	0	K05349|1|8.5e-268|928.7|blab:EYS05_08980|bglX; beta-glucosidase [EC:3.2.1.21]!K05349|2|6.1e-266|922.5|rob:CK5_19830|bglX; beta-glucosidase [EC:3.2.1.21]!K05349|4|2.8e-146|525.0|rix:RO1_03610|bglX; beta-glucosidase [EC:3.2.1.21]!K05349|5|4.8e-146|524.2|rim:ROI_00440|bglX; beta-glucosidase [EC:3.2.1.21]	AGTATAGAAGATATGGCCTCTTATGATGAGAATAATGCAAAAGCGTATGTTCTTGAAAAAGGCGATTACGTGATCTCTATTAACAGTGATTCACACACTGTGCTGGATCAGAAAACTTATACTGCAGATGCTGATGTAGTATATGAGGGAGAAAATAAAAGAGCATCAGATGATACTGCAGCAACAAATGTATTTGAAGATGCAAAAGGCGATGTGACATATCTGTCACGTGCTGATCATTTTGCAAATTATGAAGAGGCTACAGCAGCACCGGCATCTGCAGAACTGGGCGAGCCATATGCTTCTGAATATCATCTGAACAGTAATTTTGATAAGACTACATATCTTAATGATGAGGATGTAATGCCGACAACGGGAGCAGATAACGGACTTACATTA…	Clostridiales	-	-	-	-	-	-	-
Unigene90485	2.75e-05	3.69e-05	3.17e-05	0	0	0	K05349|1|0|1599.3|rob:CK5_19840|bglX; beta-glucosidase [EC:3.2.1.21]!K05349|2|0|1585.1|blab:EYS05_08985|bglX; beta-glucosidase [EC:3.2.1.21]!K05349|3|0|1176.4|bpro:PMF13cell1_03911|bglX; beta-glucosidase [EC:3.2.1.21]!K05349|4|0|1128.2|lacy:A4V08_23740|bglX; beta-glucosidase [EC:3.2.1.21]!K05349|5|0|1108.2|bpb:bpr_I2095|bglX; beta-glucosidase [EC:3.2.1.21]	ATGAAAGTGGGATGGAAAACAGTTATGAAACAGCAAAAATTGGTTGAAAAAATGACAATAGAAGAAAAGGCAGCGATTCTCAGTGGGAAAACTGTCTGGCAGACCAGAGAAATTGACAGGCTTTCCATCCCGTCCATCTTTCTTTCAGATGGACCGCATGGGATCAGAAAGCAGGCAGGAGCAGGAGACCATCTGGGACTGAATGCATCCTTGAAAGCAACTTGTTTTCCTACAGCAGCAACGATTGCGAACAGCTGGAATCAGGATCTGGGGGAAGAGATTGGACAGGCTCTTGGAGAGGAAGCTGCAAGTATGGATGTAAATATCCTGCTTGGTCCTGGATTAAATATTAAAAGAAGCCCATTATGTGGAAGAAATTTTGAATATTTTTCAGAAGAT…	Clostridiales	-	-	-	-	-	-	-
Unigene93942	3.84e-06	3.32e-06	2.56e-06	0	0	0	K05349|1|0|1192.2|bcho:BcFMB_01895|bglX; beta-glucosidase [EC:3.2.1.21]!K05349|2|2.8e-291|1007.3|bde:BDP_2151|bglX; beta-glucosidase [EC:3.2.1.21]!K05349|4|4.1e-197|694.5|rim:ROI_27260|bglX; beta-glucosidase [EC:3.2.1.21]!K05349|5|2.2e-195|688.7|rix:RO1_10350|bglX; beta-glucosidase [EC:3.2.1.21]	ATGACCATGATCAGTGAGGCCAACAAGGCCAAGGCGCGTGCACTCACCGCCCGACTCACGCTTGAAGAGAAGATCGGCATGATCCACGGTGCCGCCCTGTTCCATACCGCGCCTGTGGAACGCCTCGGCATTCCCGCGATGACGTTCGACGACGGCCCGATGGGTGTGCGCGCGGACACCCATGACGACGACTGGGCGCCGCTGCACAACACGCGCGACGCCGTGACCTACCTGCCGAGTGGATCGGCCGTGGCCTCCACATGGAACCCCGCGCTTGCCCGGCTCACCGGCGAAACGCTCGGGCAGGAGGCGCGCGGGCGTGGCAAAGACGTGATCCTGGGCCCCTCGATCAACATCAAACGCAGCCCGCTGTGCGGCCGCAATTTCGAATACATGAGC…	Bifidobacteriales	Bifidobacterium_pseudolongum	0.0236378	0.0174925	0.0223318	1.56371e-06	1.03174e-06	7.17509e-09
Unigene94062	8.77e-06	1.84e-05	5.85e-06	0	0	0	K05349|1|2.5e-303|1047.3|bpro:PMF13cell1_00941|bglX; beta-glucosidase [EC:3.2.1.21]!K05349|2|9.4e-303|1045.4|byl:A4V09_22630|bglX; beta-glucosidase [EC:3.2.1.21]!K05349|3|6.7e-301|1039.3|blau:DQQ01_03645|bglX; beta-glucosidase [EC:3.2.1.21]!K05349|4|9.4e-287|992.3|byl:A4V09_16115|bglX; beta-glucosidase [EC:3.2.1.21]!K05349|5|1.8e-277|961.4|cle:Clole_2594|bglX; beta-glucosidase [EC:3.2.1.21]	ATGAAGAGAGACAGAAAAGAAGCACAGCGCAAGGCGAAAGCTCTGGTGGCGAAAATGGATTTAATGGAAAAAGCATCTCAGTTAAAATATGATGCAGCACCGATTCAGAGACTTGGCGTACCGGCATATAACTGGTGGAATGAGGCTTTGCATGGCGTTGCAAGAGCAGGTCTTGCTACCGTATTTCCACAGGCGATTGCGATGGCAGCGATGTTTGATGATGAGAAGATGGAAAAAATTGCGGACGTGATTGCAACAGAAGGAAGAGCAAAATATAATGCTTATTCTGCATATAACGACCGGGATATTTATAAAGGTCTGACATTCTGGTCACCAAATGTAAATATTTTCCGCGATCCACGCTGGGGAAGAGGTCATGAAACGTATGGAGAAGATCCT…	Clostridiales	-	-	-	-	-	-	-
Unigene94244	5.46e-06	1.22e-05	3.04e-06	0	0	0	K05349|1|6.9e-306|1055.8|rum:CK1_37580|bglX; beta-glucosidase [EC:3.2.1.21]!K05349|2|4.5e-305|1053.1|blab:EYS05_02135|bglX; beta-glucosidase [EC:3.2.1.21]!K05349|3|1.4e-277|961.8|cle:Clole_2594|bglX; beta-glucosidase [EC:3.2.1.21]!K05349|4|1.2e-273|948.7|byl:A4V09_22630|bglX; beta-glucosidase [EC:3.2.1.21]!K05349|5|3.9e-269|933.7|bpro:PMF13cell1_00941|bglX; beta-glucosidase [EC:3.2.1.21]	ATGAAAAGAGAAGACGCAAGAAAACGGGCGGAAGCGCTGGTCGCGCAGATGACAGTGGAGGAAAAGGCGAGTCAGCTCCGCTATGACGCCCCGGCAATTAAGAGACTTGGGATTCCGGCGTATAACTGGTGGAACGAGGCGCTTCACGGCGTGGCGAGAGCCGGACAGGCAACGGTATTTCCGCAGGCGATCGGGCTTGGCGCAACCTTTGACGATGCGCTGCTCGGTGAGATTGCTGATGTGATTGCGACGGAGGGACGTGCGAAATACAATGCCTATGCAGCAAAGGAAGACCGTGACATTTATAAGGGGCTGACGTTCTGGTCCCCGAATGTAAATATTTTCCGCGATCCGCGCTGGGGACGCGGTCATGAGACGTACGGGGAGGACCCGTATCTC…	Clostridiales	Marvinbryantia_formatexigens	0.00964034	0.0214701	0.00536103	5.59043e-07	5.09769e-07	0
Unigene94264	3.71e-07	5.56e-07	0	0	0	0	K05349|1|7.6e-82|309.7|bvs:BARVI_10635|bglX; beta-glucosidase [EC:3.2.1.21]!K05349|2|6.5e-57|226.9|bcel:BcellWH2_02557|bglX; beta-glucosidase [EC:3.2.1.21]!K05349|4|5.5e-56|223.8|bis:DXK01_003930|bglX; beta-glucosidase [EC:3.2.1.21]!K05349|5|1.0e-54|219.5|bhl:Bache_0609|bglX; beta-glucosidase [EC:3.2.1.21]	GCGTGCGAAAATCCGCGGCTGATTAAAGAGATACTGAAAGGCGACTGGGATTTCGACGGCATAACCGTCAGCGACTGGGGCGGCGTGCACAACACCGATTTGGTAATCGACGGCGGTCTTGACCTGGAGATGGGTACCGGTACCGACGGCCTCACGGCAAACATGAACGCCTACGACACATACCATATGGCAAACCCATATCTTGAACGCCTGCGAGACGGAAGAGCCTCGGTAGAGGAGTTGGACGACCATGTCCGCCGCGTGCTTCGCACCATTTTCCGTACGTCCATGGCTCCGTCGCATTGGAAAGGGCGCTTTACATGCCCCGAGCACTACGCCACGGCACGCCGCATAGGCGCAGAAGGCATCGTTCTTCTTAAAAACGACGGGGTGCTTCCT…	Bacteroidales	-	-	-	-	-	-	-
Unigene94289	4.49e-06	1.3e-05	2.81e-06	0	0	0	K05350|1|2.2e-169|601.7|bpb:bpr_I1685|bglB; beta-glucosidase [EC:3.2.1.21]!K05350|2|1.3e-164|585.9|fpa:FPR_25480|bglB; beta-glucosidase [EC:3.2.1.21]!K05350|3|2.7e-159|568.2|rho:RHOM_10680|bglB; beta-glucosidase [EC:3.2.1.21]!K05350|4|3.0e-150|538.1|paeh:H70357_08165|bglB; beta-glucosidase [EC:3.2.1.21]!K05350|5|1.3e-140|506.1|cgo:Corgl_0316|bglB; beta-glucosidase [EC:3.2.1.21]	ATGAGCAAATTTCAGAAAGGGTTTTTGACAGGTGCGGCGACGGCGGCGCACCAGGTAGAGGGAAACAATATCCACAGCGATTATTGGGCAATGGAGCATATGCAGTACTCCAGCTTTGCAGAGCCGTCTCTGGAGGCGGTGGACCATTATCACCGCTACGAGGAGGATATCAAAATGATGGCGGAGGCGGGGCTGAATGCCTATCGTTTTTCTATCGAGTGGGCGCGGATTGAGCCGGTGCAGGGGCAGTATGACGAGGCGGAGATCGGACATTACCGCAGGGTGCTGGAGTGCTGCAGGGAAAATGGCATCGAGCCGTTTGTGACGCTCATGCATTTCACCTCCCCCAAATGGCTGATCGAAAAAGGCGGTTGGGAAAATGAGGAGACGATCGGGCTG…	Clostridiales	-	-	-	-	-	-	-
Unigene95976	1.04e-05	6.57e-06	1.01e-05	1.56e-08	0	0	K05349|2|2.3e-299|1034.2|bcel:BcellWH2_02557|bglX; beta-glucosidase [EC:3.2.1.21]!K05349|3|3.8e-294|1016.9|bhl:Bache_0609|bglX; beta-glucosidase [EC:3.2.1.21]!K05349|4|1.1e-293|1015.4|bis:DXK01_003930|bglX; beta-glucosidase [EC:3.2.1.21]!K05349|5|3.1e-288|997.3|chrs:EAG08_04790|bglX; beta-glucosidase [EC:3.2.1.21]	ATGAAAAAATCCAAGACCAGATGCCTCCTTCTTGCGTTAGCCCTGCCGTGCGCTCTCGGCGCATGGGCCGGCACCGACGTGCCGAGGACCTTCACCGACCCCACGCGGCCGCTCGACGAGCGCGTCGAGGACGCGCTCTCGCGCATGACCGTGCAGGAAAAGATCAACATCATCCACGCCCAGTCGAAGTTCAGCTCGCCGGGAGTGCCGCGCCTCGGCATCCCCGAGCTCTGGACCGACGACGGCCCCCACGGCGTGCGCCCCGACGTGCTCTGGGACGAATGGGAGCAGGCCGGACAGTCGAACGACTCGTGCGTCGCCTTCCCGGCACTCACCTGCCTGGCGGCGACATGGAATCCCGACATGGCCCGGCTCTACGGCCGCTCGCTCGGCGAGGAG…	Bacteroidales	-	-	-	-	-	-	-
Unigene96625	1.75e-06	6.68e-07	4.78e-06	0	0	0	K05349|1|0|1234.9|blau:DQQ01_03645|bglX; beta-glucosidase [EC:3.2.1.21]!K05349|2|0|1231.1|bpro:PMF13cell1_00941|bglX; beta-glucosidase [EC:3.2.1.21]!K05349|3|0|1226.5|byl:A4V09_22630|bglX; beta-glucosidase [EC:3.2.1.21]!K05349|4|0|1188.3|byl:A4V09_16115|bglX; beta-glucosidase [EC:3.2.1.21]!K05349|5|9.5e-279|965.7|cle:Clole_2594|bglX; beta-glucosidase [EC:3.2.1.21]	ATGAAAAATTATAAGAACGAGCGGGCAGAGGCCAGAAAGAAAGCCAGAGAACTGGTGTCGAAAATGACATTGATGGAAAAGGCATCTCAGTTAAAATATGACGCATCACCTGTGGATCGTCTGGGGGTTCCTACTTACAATTACTGGAACGAGGCTTTACATGGTGTAGCCAGAGCCGGGGTGGCAACCATGTTTCCACAAGCCATTGGTATGGCGGCAACTTTCGATGAAGATGCCATGCAGAAAGTGGGAGATATAATCGCTACAGAAGGAAGAGCTAAGTACAATGAATATTCCAAACATCAGGACAGAGATATTTATAAGGGGCTGACATTCTGGTCTCCTAATGTGAATATTTTCAGAGATCCACGCTGGGGAAGAGGTCATGAGACTTATGGA…	Clostridiales	-	-	-	-	-	-	-
Unigene96919	6.22e-07	1.24e-07	0	0	0	0	K05349|1|3.3e-158|564.7|capr:EQM14_04625|bglX; beta-glucosidase [EC:3.2.1.21]!K05349|2|6.7e-87|327.8|tpd:Teth39_2055|bglX; beta-glucosidase [EC:3.2.1.21]!K05349|3|6.7e-87|327.8|tbo:Thebr_2099|bglX; beta-glucosidase [EC:3.2.1.21]!K05349|5|2.8e-85|322.4|tit:Thit_0198|bglX; beta-glucosidase [EC:3.2.1.21]	ATCAAGTTCAACATGGGCCTGTTTGAGAATCCATACTGCGACGCCGGGAAGGTCCAGGTATCGCTGAACAACCCGCAAAAGAGCGAGCTGAGCCGCCGCATTGCGGAAAAATCGGTGGTCATGCTGAAAAACGACGGCGTTCTGCCCCTGAAAAAGGGCGCGAAGCTGGCCGTCATCGGGCCTCACGCCGATAGTCTCCGCTACCCGGTCAGCGGCTATACCTACCCCGCCTATATCGAGATGCTGGAGGCCGGCGCCTCCGGACGGCAGACGACCTTCGCCGGCCTTGCGGACGAGCAGGCCAAGTCCGACGCCAGCCGGGAGGACAACAAGCCCAAGGGTCCCTTTGCCACCATGTTCGAAATGTTCTCCCAGGAGGACCGGGCCAGGCTGTCCGAT…	Clostridiales	-	-	-	-	-	-	-
Unigene99826	1.35e-05	4.25e-06	6.69e-06	0	1.34e-08	0	K05349|2|0|1311.2|bhl:Bache_0609|bglX; beta-glucosidase [EC:3.2.1.21]!K05349|3|0|1278.1|bcel:BcellWH2_02557|bglX; beta-glucosidase [EC:3.2.1.21]!K05349|4|0|1257.3|bis:DXK01_003930|bglX; beta-glucosidase [EC:3.2.1.21]!K05349|5|0|1160.2|bxy:BXY_25670|bglX; beta-glucosidase [EC:3.2.1.21]	ATGCAACAACCTAATTATCCAACAATGAGAAAAGTATTATTCGGCTTGGCTCTGGCTGCTGCCGCGCTTCCTCTTTCGGCGCAACAGCAGCCCGTCTATCTGGACGCAAGCAAACCTATCGAAGAAAGAGTGGAAGACGCATTGAGCCGTCTGACCCTGGAAGAGAAAGTAAAGCTGACCCATGCGCAAAGCAAGTTCAGCAGTGCAGGCGTGCCCCGTTTGGGCATTCCCGATGTATGGACGGACGACGGTCCTCACGGCATACGTCCCGATGTGCTGTGGGATGAGTGGGAACAGGCCGGGTGCACCAACGACTCCTGCGTGGCTTTCCCTGCCCTGACCTGCCTGGCAGCAACCTGGAACCCCGAAATGTCTCTCCTTTACGGGCAGAGCATCGGC…	Bacteroidales	-	-	-	-	-	-	-
Unigene101997	6.3e-07	0	1.09e-07	0	0	0	K05349|1|3.9e-116|423.7|pary:A4V02_00970|bglX; beta-glucosidase [EC:3.2.1.21]!K05349|2|2.8e-74|284.6|bth:BT_1780|bglX; beta-glucosidase [EC:3.2.1.21]!K05349|3|2.4e-73|281.6|btho:Btheta7330_01234|bglX; beta-glucosidase [EC:3.2.1.21]!K05349|4|3.6e-69|267.7|bis:DXK01_002555|bglX; beta-glucosidase [EC:3.2.1.21]!K05349|5|3.0e-68|264.6|arb:A9P82_12190|bglX; beta-glucosidase [EC:3.2.1.21]	CTTTTCGGCAATTACAATCCCGCTGGCCGACTGCCGATGACATTCCCGCAGAGTGCCGCGCAACTCCCTCTCAACTACAACTTCAAGACCTCTGGCCGACGATATGAGTATGTCGACATGGACTTCTACCCGCTCTACCGGTTCGGCTACGGACTAAGCTACACCACGTTCGCCTACTCCAATCTGCGCATATCCACTTTGCCCGACGGCAATGTCGAGGTAAAAGCCGACATCACCAACACCGGCTCGCGCACAGGCGACGAAGTGGCACAGCTCTACATCACCGACATGTATGCCTCGGTAAAGACTCGCGTAATGGAACTCAAAGGTTTCCGGCGCATTACCATTGAGCCGGGACAGACCCATACCGTCACTTTCACCCTCACACCCTACGACCTC…	Bacteroidales	-	-	-	-	-	-	-
Unigene103452	4.35e-06	9.39e-06	2.05e-06	0	0	0	K05349|1|4.6e-156|558.9|aaxa:NCTC10138_00589|bglX; beta-glucosidase [EC:3.2.1.21]!K05349|2|8.8e-131|474.9|aaxa:NCTC10138_00591|bglX; beta-glucosidase [EC:3.2.1.21]!K05349|3|2.0e-114|420.6|pxv:FXF36_15770|bglX; beta-glucosidase [EC:3.2.1.21]!K05349|4|4.1e-112|412.9|sper:EW093_11335|bglX; beta-glucosidase [EC:3.2.1.21]!K05349|5|1.7e-110|407.5|ssb:SSUBM407_1994|bglX; beta-glucosidase [EC:3.2.1.21]	ATGAAAAAAATGAGAAAACAGATTTCTGTTCTGGCAGCAGCCGTTATGATGACAAATCCGGTTGCGGTTATGGCAGAAACAGTAGTGCCGGAGGGGAATACCTACGGTTTTGCCGGCACAGGCGGCAAGTATTATACAGATTATGCGACACTGGAAGATGAGCAGCTTGCGGCGCGCGAGCTGGCAATCGAAGCGGCGGCGGAAGGCTTTACCCTGCTGAAAAATGAGAACAATGCACTGCCTCTGAAAAAGGGCGGCTATGTTTCCTTATTCGGTATGCATTCTGTGAATCTGGTAGCGTCCACGGTCGGTTCAGCCGCCGGTTCTACCGGAGCGAACGGTCTGGAGGAAAGTACATTGCAGATGGCAATGGAACAGGCGGGCTTTAAGGTAAACCCC…	Clostridiales	Marvinbryantia_formatexigens	0.00964034	0.0214701	0.00536103	5.59043e-07	5.09769e-07	0
Unigene105030	9.01e-06	1.2e-05	2.01e-05	0	0	0	K05349|1|1.2e-274|952.2|anr:Ana3638_22670|bglX; beta-glucosidase [EC:3.2.1.21]!K05349|2|2.8e-244|851.3|byl:A4V09_21990|bglX; beta-glucosidase [EC:3.2.1.21]!K05349|3|2.4e-243|848.2|cthd:CDO33_10075|bglX; beta-glucosidase [EC:3.2.1.21]!K05349|4|2.9e-241|841.3|blau:DQQ01_15020|bglX; beta-glucosidase [EC:3.2.1.21]!K05349|5|2.5e-240|838.2|blab:EYS05_16920|bglX; beta-glucosidase [EC:3.2.1.21]	ATGGAAACAGCAAAAATAAAAGAATTGGTCTCCAGAATGACTCTGGAGGAGAAAGCATCTTTGTGTTCCGGGCTTGATTTCTGGCACACAAAAGGAGTGGAACGTCTCGGAATCCCTTCGGAAATGGTCTCAGACGGACCTCACGGACTCCGCAAGCAGGACGATAAAGCAGACCATTTGGGAATCAACGACAGCATTCAGGCTGTTTGCTTTCCAGCGGGATGTGCAACCGCATCCAGCTTTAACCGTGAGCTGGTGACAAAACTTGGAGAAACACTGGGGGAAGAGTGTCAGGCAGAAAATGTAAGCACAATCTTAGGCCCGGCTATGAACATTAAGCGTTCCCCGCTGTGCGGACGTAATTTTGAATACTATTCAGAGGACCCACTTGTGTCAACG…	Clostridiales	Ruminococcus_faecis	4.07e-05	9.91e-05	4.24e-05	0	0	0
Unigene109798	1.87e-06	5.69e-06	1.09e-07	0	0	0	K05349|1|1.3e-287|995.3|rho:RHOM_05835|bglX; beta-glucosidase [EC:3.2.1.21]!K05349|2|8.4e-287|992.6|rum:CK1_23290|bglX; beta-glucosidase [EC:3.2.1.21]!K05349|3|5.6e-206|724.2|bpro:PMF13cell1_03439|bglX; beta-glucosidase [EC:3.2.1.21]!K05349|4|1.4e-201|709.5|byl:A4V09_09430|bglX; beta-glucosidase [EC:3.2.1.21]!K05349|5|4.6e-192|677.9|rob:CK5_07370|bglX; beta-glucosidase [EC:3.2.1.21]	ATGAAAAAGACAAACTGGAATTACAGCGGTACACAGATACAGGAGCCTTCCGAACGGGAACTTGCACACCGCAGACTGGCAAGGACTGCGGCAGCTGAGGGAATGGTTCTGCTTAAGAATGAAGGGCTTCTGCCGTTTGACAGGTCAGAAACAATCGCCCTACTTGGCAGCGGGGCAGTCAGAACTGTAAAAGGCGGTACAGGTTCCGGGGATGTCAACAACCGGAACAGTATTTCCATATACCAGGGGATGGAGGAAGCGGGAATTTCCATGACAGGAAGGGAATGGCTGCAGGATTACCAGAAGCGGTATGATGATGCCAGGCAGGCATGGAAAGAAAAAGTGCTTGCGGATACGAAAAAGGTGGACAATCCCTTTGATGCTTATTCGGCAAATCCG…	Clostridiales	-	-	-	-	-	-	-
Unigene110999	3.98e-05	3.11e-05	5.24e-05	0	0	0	K05349|1|7.1e-298|1029.6|bpro:PMF13cell1_05049|bglX; beta-glucosidase [EC:3.2.1.21]!K05349|2|3.5e-297|1027.3|byl:A4V09_02100|bglX; beta-glucosidase [EC:3.2.1.21]!K05349|3|1.6e-281|975.3|eat:EAT1b_1776|bglX; beta-glucosidase [EC:3.2.1.21]!K05349|4|1.4e-277|962.2|hsd:SD1D_1829|bglX; beta-glucosidase [EC:3.2.1.21]!K05349|5|6.9e-277|959.9|bpb:bpr_I0847|bglX; beta-glucosidase [EC:3.2.1.21]	ATGGGAAAATTTACACCACTGGATTTCGAAAAATACGCAGCGCTTGCCCGTCAGGCAGCAGCAGAGGGATGTGTCCTTCTGAAAAATGACAACGAGGCGCTTCCGCTTCACAAGGGGGATAAAGTAGCCGTTTTCGGAAGAATTGCATTCCATTATTATAAGAGCGGATTGGGCTCCGGCGGACTCGTCAACACCAAATATGTGGTTGGCGTTCTGGATGCCTTAAAAGAAGAAAAAGACATCACGCTCGATGAGAATCTTCTTGGAACATATGAGAAATGGATCGAGGAAAATCCATACGACGAAGGTCAGGGCTGGGGAAAAGTGCCGTGGTCCCAGAAAGAGATGGAGCTCACCGACGAGATTGTGGAGAGCGCAAAAGGCGCCGATGCAGCTATT…	Clostridiales	-	-	-	-	-	-	-
Unigene113462	4.49e-06	1.06e-05	2.2e-06	0	0	0	K05349|1|1.2e-292|1012.3|bde:BDP_2213|bglX; beta-glucosidase [EC:3.2.1.21]!K05349|2|1.2e-292|1012.3|bdn:BBDE_2081|bglX; beta-glucosidase [EC:3.2.1.21]!K05349|3|1.1e-195|690.3|aaxa:NCTC10138_00202|bglX; beta-glucosidase [EC:3.2.1.21]!K05349|4|2.2e-172|612.8|bpb:bpr_III218|bglX; beta-glucosidase [EC:3.2.1.21]!K05349|5|1.0e-153|550.8|rob:CK5_11310|bglX; beta-glucosidase [EC:3.2.1.21]	ATGAAACATTCCAGATTATGGACTGGTCTTTCATCGCTGTGCAGCTTTTCACTGGTGCTGTCGCTGGTGGGAATGGACTGCATGATGGGGTATGAAGGAACCGTCAATCAGGCGCTCGGCATTCAGACAAGCAAGATTGTCAATGAGGGCGATGCAAATGAGGATACTACATATTTTGAGAGCAGCTACGGGGAGCTGAATGCGGAAAATTTGCAGAAGCTGATCGAGGATACTTATGCGGAGGCAGTGCAGGAGGAAGCGGAAGGAGCTGTCCTGCTGAGAAATGAGAATGACGCGCTGCCGCTGTCCGCGGAGGAAACAAGAGTGACGCTGTTTGGTCACGCCGTGGCGCAGCCGCTTTATAAAAATGCGTCGGCCGGCTCCAAGGGCTACCAGACA…	Clostridiales	Eubacterium_plexicaudatum	0.000261117	0.000750267	0.00017291	5.35e-08	0	0
Unigene113470	4.73e-06	8.66e-06	2.07e-06	0	0	0	K05349|1|5.0e-219|767.3|cle:Clole_1639|bglX; beta-glucosidase [EC:3.2.1.21]!K05349|2|2.1e-217|761.9|cew:EKH84_10725|bglX; beta-glucosidase [EC:3.2.1.21]!K05349|3|1.6e-212|745.7|rix:RO1_10350|bglX; beta-glucosidase [EC:3.2.1.21]!K05349|4|1.6e-212|745.7|rim:ROI_27260|bglX; beta-glucosidase [EC:3.2.1.21]!K05349|5|2.5e-202|711.8|csr:Cspa_c02700|bglX; beta-glucosidase [EC:3.2.1.21]	ATGACAGATAAAGAAATACGGCAGAAAGCCGGGGAAATTTTAGAAAAGCTTACATTGGAGGAAAAGATCGGCATGATCCACGGCGCACAGCTTTTTCAGACGGCGGGTGTGGAGCGGCTTGGAATTCCGCCGCTGGTAATGTCGGACGGACCGATGGGTGTGCGGCAGGAATTTGCGCCGGATGCGTGGAAGCCGGTCGGAAACAGCGATGATTATGTGACCTATCTTCCCTGCAATAGCGCGATCGCGGCGACATGGAACCGCGAAATTGCGCACGAGATGGGCAGTGTGCTCGGCGCAGAGGCGCGCGGAAGGGGGAAGGATGTGATCCTTGCCCCGGGCGTGAACTTAAAGAGAAGTCCGCTCTGCGGAAGAAATTTTGAGTATTTCAGCGAGGAT…	Clostridiales	Marvinbryantia_formatexigens	0.00964034	0.0214701	0.00536103	5.59043e-07	5.09769e-07	0
Unigene114798	3.53e-06	1.08e-06	1.56e-06	0	0	0	K05349|1|0|1236.1|bfb:VU15_17150|bglX; beta-glucosidase [EC:3.2.1.21]!K05349|2|0|1203.7|bhl:Bache_0609|bglX; beta-glucosidase [EC:3.2.1.21]!K05349|3|0|1192.6|bcel:BcellWH2_02557|bglX; beta-glucosidase [EC:3.2.1.21]!K05349|5|0|1172.5|bis:DXK01_003930|bglX; beta-glucosidase [EC:3.2.1.21]	ATGAAATTAATCAAATACATCGCTTGCAGCCTGTTGTTACTACCCGGTTTCGGGCAGGCACAGCAGGAAGTCCCCACTTATCTGGACAGTAGCAAACCCATTGAAGAACGTGTGGAAGATGCCTTGTCACGCCTCACACTGGAAGAAAAGGTCGCACTGACACATGCCCAGTCCAAGTTTTGTTCGCCGGGCGTCGCACGCCTGGGCATTCCCGAATTCTGGATGACCGACGGTCCCCACGGCATTCGTCCCGAAGTCTTATGGGATGAATGGGAGCAGGCGGGATGGACCAACGACTCCTGCGTAGCCTTCCCGGCTCTGACCTGCCTGGCTGCCAGCTGGGACCCGGAAATAGCCAGGTTATATGGCAAAAGCATCGGTGAAGAAGCCCGCTATCGG…	Bacteroidales	-	-	-	-	-	-	-
Unigene114800	3.74e-06	1.47e-06	1.39e-06	0	0	0	K05349|1|0|1118.6|btho:Btheta7330_04370|bglX; beta-glucosidase [EC:3.2.1.21]!K05349|3|0|1105.9|bis:DXK01_011185|bglX; beta-glucosidase [EC:3.2.1.21]!K05349|4|0|1101.7|bhf:C3V43_02360|bglX; beta-glucosidase [EC:3.2.1.21]!K05349|5|0|1098.6|bcel:BcellWH2_04356|bglX; beta-glucosidase [EC:3.2.1.21]	ATGAAAATAAAACGATTATCTGTCTACCTGCTGCTTTTGCCATTCTTATCATGCGCAGAACCCCAGGGAACCCAAGAAGGAGATATTGAAAGCCGGGTGAATGCCTTGTTAGGGCAAATGACCTTGCAGGAAAAGATTGGCCAAATGAACCAGTTAAGTCCTTTCGGCGGCCTGGAAGAAATGGCCGGGTTAATCCGGGAAGGGAATGTCGGTTCGCTGTTGAACCTGACCGACCCGGAGCTGGTAAACAAAGCGCAGAGAATTGCGGTAGAAGAATCCCGCCTGGGTATTCCCCTGCTTATGTCGCGCGATGTCATCCACGGTTATAAAACCATCTTCCCCATCCCGTTGGGACAGGCGGCGACTTTCAACCCGCAACTGGTGGAAGACGGTGCCCGT…	Bacteroidales	-	-	-	-	-	-	-
Unigene115666	4.07e-07	6.61e-07	0	0	0	0	K05349|1|7.1e-98|363.2|cpy:Cphy_3009|bglX; beta-glucosidase [EC:3.2.1.21]!K05349|2|2.3e-96|358.2|anr:Ana3638_14930|bglX; beta-glucosidase [EC:3.2.1.21]!K05349|3|1.9e-95|355.1|rix:RO1_26300|bglX; beta-glucosidase [EC:3.2.1.21]!K05349|4|1.9e-95|355.1|rim:ROI_37790|bglX; beta-glucosidase [EC:3.2.1.21]!K05349|5|2.7e-89|334.7|hsc:HVS_02400|bglX; beta-glucosidase [EC:3.2.1.21]	ATGGGAATGAGAGATTGGCGTGACAACACCCGATTTGAAGAGGAATGCCGCAAAAAAGCAAAGGAGCTTGTCAGCCAGATGACGCTGACAGAGAAGGTATTCCAGACGCTTCACCCGGCTGCGGCTATTCCGCGGCTTGGGATTAAGGCGTACAATTACTGGAATGAAGCGCTGCATGGAGTAGCGCGCGCGGGTACTGCGACGGTTTTCCCGCAGGCAATCGGTCTTGCGGCGATGTTTGATGAGGACTTTGTAGAAAAAATCGCCGATGCTATTTCGACGGAGGGCCGTGCAAAGTACAATATGCAGCAGAAGTACGGTGATCAGGATATTTATAAGGGTCTTACCTTCTGGTCTCCCAATGTCACTATTTTCCGTGATCCGAGGTGGGGCCGCGGC…	Clostridiales	-	-	-	-	-	-	-
Unigene116410	5.13e-07	2.05e-07	4.87e-07	0	0	0	K05349|1|8.1e-70|270.0|bhl:Bache_0522|bglX; beta-glucosidase [EC:3.2.1.21]!K05349|2|1.2e-65|256.1|bsa:Bacsa_2094|bglX; beta-glucosidase [EC:3.2.1.21]!K05349|3|2.7e-65|255.0|bcel:BcellWH2_02424|bglX; beta-glucosidase [EC:3.2.1.21]!K05349|4|4.6e-65|254.2|bsa:Bacsa_0893|bglX; beta-glucosidase [EC:3.2.1.21]!K05349|5|4.6e-65|254.2|bsa:Bacsa_1915|bglX; beta-glucosidase [EC:3.2.1.21]	ATGTTTAAATACCGACTGCCCCTTGGGGCTATAGCCGGACTGATTGCAGGAGCCGCGGCTGCGGCTCCTGCAATAGTTCCCGACCCTGTGATAGAAAACAAGGTCGATTCTTTGCTCGCCGCCATGAGCCTCGACGATAAGGTGGGGCAGATGTGCCAGCTCACCATCGGCTGCGTGCGCGACTACAACGGTGCCGGTGGCGCCGACATCTTTGTCTTCGACGAAGCGCTGCTCGACAGCGCCGTGCATCGCTATAAGGTAGGCTCCATGCTCAACGTGCCTGCCGATGTGGCACAGACGCCTGCCGAGTGGAACCGAATCATAGGTCATATACAGGAGCGTACACTGCAAGGGCAGAGCATACCGAGTGTCTACGGCGTAGACCAGATGCACGGCACT…	Bacteroidales	-	-	-	-	-	-	-
Unigene116593	6.46e-06	7.08e-06	2.62e-06	0	0	0	K05350|1|1.3e-164|585.9|rob:CK5_16390|bglB; beta-glucosidase [EC:3.2.1.21]!K05350|2|1.5e-147|529.3|bpro:PMF13cell1_00380|bglB; beta-glucosidase [EC:3.2.1.21]!K05350|3|6.1e-146|523.9|rho:RHOM_11425|bglB; beta-glucosidase [EC:3.2.1.21]!K05350|4|6.1e-146|523.9|rix:RO1_18130|bglB; beta-glucosidase [EC:3.2.1.21]!K05350|5|1.4e-145|522.7|rim:ROI_36380|bglB; beta-glucosidase [EC:3.2.1.21]	ATGAAATTTCCGGATTCATTTATATGGGGAGCAGCTACATCAGCCTATCAGGTGGAGGGGGCTGCCAAAGAGGACGGCAGAGGCTTGTCTGTCTGGGACGTATTTTGCGGGAAGGGCGGAAAGATTCTGGATGGAAGCAGCGGGAGAATTGCCTGCGACCAGTATCACCTGATGGAGAAGGATGTAGAGCTGATGGCAGAGATGGGAATACAGGCATACCGTTTTTCCCTAAGCTGGCCCAGAATTTTTCCTGATGGTACGGGAGAGATAAATCAAAAAGGAATTGACTATTACAACAGGCTGATCGACTGCCTGCGGAAGTACGGTATTGAGCCGTTTATCACACTTCATCACTGGGATCTTCCACAGATCCTTCAGGAGAAAGGCGGCTGGATGAAC…	Clostridiales	-	-	-	-	-	-	-
Unigene119049	5.59e-06	5.87e-06	3.3e-06	0	0	0	K05349|1|3.0e-246|857.8|pms:KNP414_01385|bglX; beta-glucosidase [EC:3.2.1.21]!K05349|3|6.6e-246|856.7|pmq:PM3016_1703|bglX; beta-glucosidase [EC:3.2.1.21]!K05349|4|3.3e-245|854.4|pmw:B2K_08665|bglX; beta-glucosidase [EC:3.2.1.21]!K05349|5|7.3e-245|853.2|csr:Cspa_c43200|bglX; beta-glucosidase [EC:3.2.1.21]	ATGGAACAAAAATGGAATTTGATCGAAGAGAACGAATATACGCGGATTGAAAATAGTGATGGCAAAACACTTGGTATTGCAAAAGACAGCAAGGTAGCCATTATCTATGAAGATGGGTACGCGTTTAAGGATTTTCTGGGAACGGGAGAGTTAGTTCCCTATGAGGACTGGAGATTATCCAGTGAGGAACGTGCAAAGGATCTGGCAGATCGACTTGGCATCGAAGATATTGCCGGTCTGATGCTCTATAGCGCGCATCAGCTCGTTCCGGCGAAAGGACCGTTAGTGGCAGCGTTCGGCGGCAGTTATAATGGTAAATCATATGAGGAGAGCGGAGCAAAACCATGGGATTTGACGGATCAGCAGAAGGAATTTGTTACGAAGGATAAGGTGCGTCAT…	Clostridiales	-	-	-	-	-	-	-
Unigene119978	3.45e-07	1.38e-07	0	0	0	0	K05349|1|2.4e-74|284.6|bis:DXK01_003930|bglX; beta-glucosidase [EC:3.2.1.21]!K05349|2|1.2e-73|282.3|bcel:BcellWH2_02557|bglX; beta-glucosidase [EC:3.2.1.21]!K05349|3|1.2e-73|282.3|bvs:BARVI_12790|bglX; beta-glucosidase [EC:3.2.1.21]!K05349|4|2.0e-73|281.6|bfb:VU15_17150|bglX; beta-glucosidase [EC:3.2.1.21]!K05349|5|1.3e-72|278.9|ccm:Ccan_14070|bglX; beta-glucosidase [EC:3.2.1.21]	ATGAAAAAATTGTTTTTCGGTATTGCACTCATTGCAGCTATCGGCGTAAATGCGGCCACTCCGGTTTACCTCGATGATTCAAAACCACTTGAAGACCGCGTGGAAGACGCTCTCAGCCGTATGACCCTGCGTGAGAAAATCAACCTTATCCATGCCCAGAGCAAGTTCAGCGCCCCCGGTGTGCCGCGTCTGGGTATCCCCGAAACCTGGTGTACCGACGGCCCCATGGGCGTGCGCCCCGAAGTGCTGTGGGACGAATGGGAGCAGGCCAAATGGACTAACGACTCCTGTACCGCCTTTCCCTCGCTGACCGCCCTGGCGGCTACCTGGGACCCCGACATGGCTCTGCTTTACGGCAAAAGCATTGGCGAGGAAGCCCGTTACCGCAACAAAAGCGTG…	Bacteroidales	-	-	-	-	-	-	-
Unigene120609	2.75e-06	7.1e-07	8.6e-07	0	0	0	K05349|1|0|1249.2|bhl:Bache_1480|bglX; beta-glucosidase [EC:3.2.1.21]!K05349|2|0|1247.3|bvu:BVU_0556|bglX; beta-glucosidase [EC:3.2.1.21]!K05349|3|1.4e-302|1045.0|psac:PSM36_3364|bglX; beta-glucosidase [EC:3.2.1.21]!K05349|4|2.6e-285|987.6|pbt:ING2E5B_1589|bglX; beta-glucosidase [EC:3.2.1.21]!K05349|5|2.0e-277|961.4|tfo:BFO_0699|bglX; beta-glucosidase [EC:3.2.1.21]	ATGAGTAAAACAACTTCTTTAATTATCGGGCTTATCGCCTTTGCAGGACATGCAATGGCACAACAACCGTTATACAAACAGGCTACGGCTCCTGTTGAAGACAGAGTAAAAGATCTTATAGGGCGTATGACAGTTGAAGAAAAAGTCGGCCAGTTATGTTGTCCGCTGGGTTGGGAAATGTATACCAAAACGACAAACGGCGTTGTTGCTTCCGACCTTTATAAAGAACGGATGAAGACGATGCCTATCGGTTCATTCTGGGCAGTCCTTCGAGCCGATCCCTGGACACAAAAAACGTTGGAGACAGGATTGAATCCGGAACTGTCAGCTAAAGCATTAAATGCCTTACAAAAATATGCCGTAGAAGAAACCCGCCTGGGAATCCCTGTCCTATTCGCA…	Bacteroidales	-	-	-	-	-	-	-
Unigene123163	4.46e-07	2.55e-07	0	0	0	0	K05349|1|1.2e-68|265.8|rix:RO1_36000|bglX; beta-glucosidase [EC:3.2.1.21]!K05349|2|1.1e-66|259.2|rix:RO1_07090|bglX; beta-glucosidase [EC:3.2.1.21]!K05349|3|4.1e-64|250.8|paen:P40081_27795|bglX; beta-glucosidase [EC:3.2.1.21]!K05349|4|5.9e-63|246.9|pgm:PGRAT_23785|bglX; beta-glucosidase [EC:3.2.1.21]!K05349|5|5.0e-62|243.8|cbei:LF65_01627|bglX; beta-glucosidase [EC:3.2.1.21]	TCGGAAATGGGGGCGGAGGCCATTGCACAGATGCTCACAGGGGAGTACAGCCCCGGCGGGAAACTGCCGGTCTGCGTGGCAAGGAATGCGGGCCAGATTCCGATTTATTATAACCATCCCAACGGCTCGGCCTGGCACCAGGGGGAGAGCATAGGGTTTGCGGAGTATGTGGACATGCCCCATACCCCCAGGTATTTTTTCGGGCATGGGCTGTCTTACACAGAGTTTTCCTACAGCGGCCTGAAAGTGGCGCAGAATCTGGTAGGCCCGGAGGATACGGTGGAAATCTCCGTGGAGATAGAGAACACGGGAAGGGTAAAGGGGGACGAAGTCGTCCAGCTGTATCTGAGGGATGTCTATGCCAGCATGACGCGCCCGGTGAAGGAACTGGCGGGATTT…	Clostridiales	-	-	-	-	-	-	-
Unigene124183	1.19e-06	1.25e-06	2.93e-06	0	0	0	K05349|1|9.2e-290|1002.3|rim:ROI_27260|bglX; beta-glucosidase [EC:3.2.1.21]!K05349|2|3.5e-289|1000.3|rix:RO1_10350|bglX; beta-glucosidase [EC:3.2.1.21]!K05349|3|3.1e-253|880.9|cew:EKH84_10725|bglX; beta-glucosidase [EC:3.2.1.21]!K05349|4|1.2e-252|879.0|cle:Clole_1639|bglX; beta-glucosidase [EC:3.2.1.21]!K05349|5|1.6e-217|762.3|cpy:Cphy_0220|bglX; beta-glucosidase [EC:3.2.1.21]	ATGCAGAATACAGAAATCTACATAAACGAATTACTCTCCCAGTTGACGCTGGAAGAAAAAATCGGCATGATTCACGGCGCTGGTCTTTTCCGCACTGAAGCCGTGGAGCGTCTGGGTATTCCGCCCCTCACTATGTCTGACGGTCCCATGGGTGTTCGTGCTGAATTTGCAGACAACGAGTGGCGCAGCGTAGGCACGACGGATGATTTTGTTTCCTACCTTCCTTGCAACAGCGCCATTGCTTCCACCTGGAACCGTGAATTAGCGGGAAAAGCAGGTGAGGTGCTGGGCGAAGAGGCAAGGGCACGCAGCAAAGACGTGATTTTAGCCCCCGGCATTAACATTAAGAGAAGTCCTCTCTGCGGCAGAAACTTTGAATACATGAGCGAGGATCCAAGG…	Clostridiales	-	-	-	-	-	-	-
Unigene124541	3.91e-06	1.27e-06	1.34e-06	0	0	0	K05349|1|0|1172.9|fgl:EM308_04350|bglX; beta-glucosidase [EC:3.2.1.21]!K05349|2|0|1111.3|bcel:BcellWH2_03000|bglX; beta-glucosidase [EC:3.2.1.21]!K05349|3|0|1098.6|psty:BFS30_14575|bglX; beta-glucosidase [EC:3.2.1.21]!K05349|4|0|1092.0|mgos:DIU38_004925|bglX; beta-glucosidase [EC:3.2.1.21]!K05349|5|0|1090.9|pep:AQ505_22095|bglX; beta-glucosidase [EC:3.2.1.21]	ATGAATGTGAAGTATCTATTACTTGCTGCCGCCTGTCTGGGTAGTGTGACTATACAAGCGAAAGACTCGATCTACAAAAAAGGGTGGATAGACCTTAACAAGAACGGCGTAAAAGACGTTTATGAAGATCCCGAAGCCCCTATCGAAGCGCGTGTACAAGACCTTCTGAACCAGATGACACTGGAAGAAAAAAGTTGCCAGATGGCCACCCTCTACGGCTTCGGGCGTGTCCTGAAAGACTCCCTGCCCACCGAAGGATGGAAGAATGAGATCTGGAAAGACGGTATCGCCAATATCGACGAACAACTGAACGGTGTGGGAAGCGCCCGCCGCCGCACACCCGACCTGATCTACCCGTTCAGCAACCATGCCGAAGCGATCAACAAAACGCAGCGCTGG…	Bacteroidales	-	-	-	-	-	-	-
Unigene128368	4.79e-07	5.53e-07	8.75e-07	0	0	0	K05349|1|6.7e-123|446.8|boa:Bovatus_02942|bglX; beta-glucosidase [EC:3.2.1.21]!K05349|2|1.9e-122|445.3|bxy:BXY_20090|bglX; beta-glucosidase [EC:3.2.1.21]!K05349|4|3.9e-115|421.0|pek:FFJ24_006015|bglX; beta-glucosidase [EC:3.2.1.21]!K05349|5|1.1e-114|419.5|ash:AL1_15910|bglX; beta-glucosidase [EC:3.2.1.21]	GGTCGATATACTGCCGCCTGCGCCTGGTACGGCAAACTGTTCGGCAAGAGTCCGCTCGGCAACAGCTATGCCCCGGCAGGCATGAACAAAGACCTGAAAAAGCTCGCGCAGCTCGCAGCCGATGCGGCACTGAAATCGCCCGAGAAAGTCACCGATTTGAGTTATGTAAAGCCGGAGACTGTGCTTTACAAAGATTCGTCGGCGCCTGTCGAGATAAGGGTGAAAGACCTGTTGGAACGCATGACCCTCGATGAAAAGGTTATGCAGCTGAACCAATATACACTCGGCCGCAATAATAATGTGAACAATGTCGGAGAGGAAGTACTCGACATCCCTGCCGAAATAGGCTCGCTGATATATTTCGATACAGACCCTCAGCTCCGCAACGCCATGCAGCGT…	Bacteroidales	Muribaculaceae_bacterium_Isolate-001_(NCI)	0.00124416	0.000802617	0.00112159	2.16e-07	7.61e-08	0
Unigene130113	1.12e-06	1.65e-06	3.1e-06	0	0	0	K05349|1|0|1091.6|ral:Rumal_2906|bglX; beta-glucosidase [EC:3.2.1.21]!K05349|2|3.3e-308|1063.5|rus:RBI_I01265|bglX; beta-glucosidase [EC:3.2.1.21]!K05349|3|1.5e-276|958.4|rch:RUM_19200|bglX; beta-glucosidase [EC:3.2.1.21]!K05349|4|4.0e-274|950.3|esr:ES1_09710|bglX; beta-glucosidase [EC:3.2.1.21]!K05349|5|5.6e-268|929.9|esu:EUS_03940|bglX; beta-glucosidase [EC:3.2.1.21]	ATGGAAAAATATCTCAATAACTCCTTCAGCGCAGAAGAAAGAGCAATTGCGCTAACCGATGCAATGACGGTCGATGAGCAGGCTTCTCAGCTCAGATACGACGCTCCTGCCGTAAAAAGGCTGGGCATTCCTGCATATAACTGGTGGAACGAGGGACTTCACGGTCTTGCGCGTTCGGGCATAGCCACAATGTTTCCGCAGGCTATCGGTTTGGCGGCTATGTTTGATACAGAACTGACTCAGAAAGTCGCAGATATAATTGCTGAGGAAGCTCGTGCAAAGTATAATGCATATACAAAATATGATGACCGGGATATATACAAGGGGCTGACCTTCTGGGCACCCAATATCAATATTTTTCGTGATCCTCGCTGGGGCAGAGGACATGAGACCTACGGC…	Clostridiales	Ruminococcus_sp._37_24	7.06e-06	1.19e-05	5.74e-06	0	0	0
Unigene130478	2.35e-06	1.04e-06	3.32e-06	0	0	0	K05349|1|0|1492.2|bfg:BF638R_4252|bglX; beta-glucosidase [EC:3.2.1.21]!K05349|2|0|1492.2|bfb:VU15_20240|bglX; beta-glucosidase [EC:3.2.1.21]!K05349|3|0|1489.2|bfr:BF4372|bglX; beta-glucosidase [EC:3.2.1.21]!K05349|4|0|1488.8|bfs:BF9343_4062|bglX; beta-glucosidase [EC:3.2.1.21]!K05349|5|0|1302.0|bcel:BcellWH2_03234|bglX; beta-glucosidase [EC:3.2.1.21]	ATGCAGGCGCTTGCCGCTTCTTTGGTCGTAGTGGCCGCCGGGTTACAGGCACAGAAGGCTCCCCGGGATATGGACCGCTTTATCGACCAGTTAATGAAAAAGATGACGCTGGAGGAGAAGATCGGCCAGCTCAACCTGCCCGTGACCGGAGAGATCACTACCGGACAGGCGAAAAGCAGCGATGTAGCCAAACGAATCCGTAACGGAGAGGTGGGAGGACTGTTCAACCTGAAAGGAGTGAAACGCATCCGTGAAGTACAGCGGCAGGCGGTGGAGGAGAGCCGCCTCGGCATTCCCTTGTTGTTCGGTATGGACGTAATCCACGGATACGAAACCATTTTCCCTATTCCTCTCGGCCTGTCGTGTACCTGGGATATGAAAGCCATCGAAGAGTCCGCC…	Bacteroidales	Bacteroides_fragilis	0.00633672	0.00276742	0.00831637	4.39e-07	1.37e-07	0
Unigene131392	4.59e-07	1.25e-07	1.58e-07	0	0	0	K05349|1|3.3e-105|387.9|pod:PODO_14690|bglX; beta-glucosidase [EC:3.2.1.21]!K05349|2|5.6e-105|387.1|gym:GYMC10_0313|bglX; beta-glucosidase [EC:3.2.1.21]!K05349|3|5.6e-105|387.1|plen:EIM92_03030|bglX; beta-glucosidase [EC:3.2.1.21]!K05349|4|9.5e-105|386.3|plw:D5F53_28090|bglX; beta-glucosidase [EC:3.2.1.21]!K05349|5|1.2e-104|386.0|pgm:PGRAT_01265|bglX; beta-glucosidase [EC:3.2.1.21]	TGCGCTCCTGAAAAAGAATTTATCCGCCTGAAACCGGGAGCATGTCAGGGCGGCATATATGAAAAAACAGGACAAAAAGTACCTACGGCAACCGTTTCCCTGGCAGAACGCATCCGTGCCAATATGCCTCCCACGCTTACCAGGACCGGCAGCCGGGGAATTCAGCTTAAGGACGTACTGGATAAAGCGGAGTCCATGGAAGCCTTCATTGCCCAGCTGACACCCGAGGAGCTGGCAACACTGGTACGCGGGGAAGGAATGTGCAGCCCCAGGGTAACGCCCGGCGTGGCCTCCTGTTTCGGCGGCCTGAGCAATTCTCTGCGTGAAACCTATGGAATCCCGATTGCCGCCGCTGCGGACGGCCCCTCCGGTATCCGTATGGATGTGGGCGCACAGGCA…	Clostridiales	-	-	-	-	-	-	-
Unigene135047	1.24e-06	1.67e-06	2.21e-06	0	0	0	K05349|1|4.4e-300|1036.6|rum:CK1_37580|bglX; beta-glucosidase [EC:3.2.1.21]!K05349|2|1.7e-299|1034.6|blab:EYS05_02135|bglX; beta-glucosidase [EC:3.2.1.21]!K05349|3|6.8e-285|986.1|cle:Clole_2594|bglX; beta-glucosidase [EC:3.2.1.21]!K05349|4|9.2e-274|949.1|blau:DQQ01_03645|bglX; beta-glucosidase [EC:3.2.1.21]!K05349|5|1.3e-272|945.3|byl:A4V09_22630|bglX; beta-glucosidase [EC:3.2.1.21]	ATGATGAACAGGGAAGAAGCAAGACGGAAAGCGGAAGAATTGGTGGGAAAAATGACATTGGAGGAGCGGGCAAGCCAATTGAGATATGACGCACCGCCTATAAAAAGGCTGGGGATTCCGGCATACAACTGGTGGAATGAGGCGCTGCACGGTGTGGCACGGGCGGGGCAGGCAACGGTATTTCCCCAGGCCATCGGATTGGCAGCTACCTTTGACACACAATTAGTAAGAGAAGTGGGAGATGTGGTTTCCACGGAAGGCAGGGCAAAGTATAACGAATATGCCGCGAGGAATGACAGGGATATTTACAAAGGACTGACCTTCTGGGCTCCCAATGTGAATATTTTCCGTGATCCAAGGTGGGGCAGAGGCCATGAGACCTACGGGGAGGACCCGTAT…	Clostridiales	-	-	-	-	-	-	-
Unigene140634	5.29e-07	0	3.45e-07	0	0	0	K05349|1|2.4e-161|574.7|cle:Clole_2594|bglX; beta-glucosidase [EC:3.2.1.21]!K05349|2|7.2e-158|563.1|byl:A4V09_22630|bglX; beta-glucosidase [EC:3.2.1.21]!K05349|3|2.7e-157|561.2|bpro:PMF13cell1_00941|bglX; beta-glucosidase [EC:3.2.1.21]!K05349|4|1.3e-156|558.9|blau:DQQ01_03645|bglX; beta-glucosidase [EC:3.2.1.21]!K05349|5|1.9e-155|555.1|bhu:bhn_I0189|bglX; beta-glucosidase [EC:3.2.1.21]	ATGAGAGACAGAGAAAAGGCCAGACAAAAGGCAAAAGAGCTGGTTGCCCAGATGACATTGGAGGAGCGCGCGTCCCAGCTGCGTTATGACGCTCCTGCCATTCCCAGACTTGGCGTCCCTACCTATAACTGGTGGAATGAAGCGCTTCACGGCGTAGCCAGGGCAGGTGTGGCGACCAGCTTTCCGCAGGCCATAGCAATGGCTGCCGCTTTTGACGAGGAGCTGCTGAAGACAGTGGGAGACGCGGTGGCAATGGAAGGAAGGGCAAAATACAACGAATATTCTAGGCATGACGACAGGGATATCTACAAGGGACTGACCTTCTGGTCGCCCAATGTGAATATTTTCCGTGATCCCAGATGGGGAAGAGGCCATGAAACCTATGGGGAAGATCCGTAC…	Clostridiales	-	-	-	-	-	-	-
Unigene140995	5.34e-07	1.6e-07	5.07e-08	0	0	0	K05349|1|1.0e-66|259.6|cbe:Cbei_3868|bglX; beta-glucosidase [EC:3.2.1.21]!K05349|2|1.0e-66|259.6|cbz:Cbs_3868|bglX; beta-glucosidase [EC:3.2.1.21]!K05349|3|2.4e-63|248.4|csr:Cspa_c47760|bglX; beta-glucosidase [EC:3.2.1.21]!K05349|4|3.1e-58|231.5|rto:RTO_24470|bglX; beta-glucosidase [EC:3.2.1.21]!K05349|5|6.8e-50|203.8|byl:A4V09_09430|bglX; beta-glucosidase [EC:3.2.1.21]	TTGGATGTGTTGACCGGAGCCGTGACGCCCTCCGGAAAGGTCATCAGTACCTGGGCAGAGAATTATGAAGATTATCCCGCCTCCGAGACCTTTTCCAATAATGACGGGGATACCGACAAGGAGGTTTATGAGGAAGGCATCTATGTGGGATACCGTTACTTCGACACCTTCGGTATAGAACCTGCCTATGAGTTTGGATACGGAAAATCCTATACCGACTTTGAGATCCGGATTCAGGATGCAAAAGCAGATGAAGATAAGGTGACAGTGGAAGCCAAGGTGACCAACACCGGAGACACCTATAGCGGAAAAGAGGTTGTACAGGTGTACTTCTCTGCTCCGGATACCAGCTGTGAAAAGGAATACCAGGAGCTGGCGGCTTTCGGTAAGACAGATGAG…	Clostridiales	-	-	-	-	-	-	-
Unigene143915	9.58e-06	2.94e-06	5.34e-06	0	0	0	K05349|1|0|1469.5|bxy:BXY_25670|bglX; beta-glucosidase [EC:3.2.1.21]!K05349|2|0|1466.4|boa:Bovatus_03424|bglX; beta-glucosidase [EC:3.2.1.21]!K05349|3|0|1416.7|bcae:A4V03_14885|bglX; beta-glucosidase [EC:3.2.1.21]!K05349|4|0|1384.4|bth:BT_3314|bglX; beta-glucosidase [EC:3.2.1.21]!K05349|5|0|1383.6|btho:Btheta7330_04985|bglX; beta-glucosidase [EC:3.2.1.21]	ATGAAACTTAAAGCAATGTTACTTGGCTTGTCTATTATGGCTGCACTGCCTGCCTCAGCGCAGAAACCGGTGTATCTGGATACGAATAAGCCAATCGAAGAGCGAGTAAAAGACGCATTGAACCGGATGACCCTTGAAGAAAAGGTGAAGATGCTTCATGCACAGTCTAAATTCAGTTCGGCAGGCGTACCCCGTCTCGGAATCCCCGAAGTATGGGCTACCGACGGTCCTCACGGTATCCGTCCGGAAGTGTTGTGGGATGAATGGGACCAGGCGGGATGGACAAACGACTCCTGTATGGCTTATCCGGCACTGACGTGTCTTGCTGCTACATGGAATCCCGAAATGTCTCATCTTTACGGGAAAAGTATCGGTGAAGAGGCGCGTTATCGCAAGAAA…	Bacteroidales	-	-	-	-	-	-	-
Unigene146364	7.84e-06	1.02e-05	2e-05	0	0	0	K05349|1|0|1810.4|rob:CK5_11310|bglX; beta-glucosidase [EC:3.2.1.21]!K05349|2|9.3e-219|766.9|ega:AL523_12050|bglX; beta-glucosidase [EC:3.2.1.21]!K05349|3|3.1e-190|672.2|bde:BDP_0220|bglX; beta-glucosidase [EC:3.2.1.21]!K05349|4|3.1e-190|672.2|bdn:BBDE_0208|bglX; beta-glucosidase [EC:3.2.1.21]!K05349|5|2.4e-158|566.2|bpb:bpr_I0693|bglX; beta-glucosidase [EC:3.2.1.21]	ATGGGAAAAAGAAGAAATCTCTGGCGTGGTCTGACTACCTGTACCGCTTCTTTGCTTACCATTTCACTGGCAGCAGGACCTTTGGTAGACAGCTATCGGACAGATATTGACAAGTTTCTTGGAACCAAGAGCAGCGCAATGGTGACAGATAATACAGAAGATGAGGATTTATATACTTATGCTTCTGATTATTCCAGTACCACAGAACTTCTGGATTCTATTGAAGATCTGGGAGAAAGAATGAGTGAAGAGGGAACGGTTCTTTTAAAGAACGAAAATAGTGCACTTCCTCTTACGAAAGAAGAAACACAGAAAGTTTCACTTCTTGGATTTTCCAGCTACTATCCGGTACAGGGAGGAGATATGGGAAGTTCTCTGAATGTTAATCAGGGAACAGAT…	Clostridiales	-	-	-	-	-	-	-
Unigene148909	9.63e-07	5.42e-07	1.14e-07	0	0	0	K05349|2|7.6e-53|213.4|fbt:D770_25555|bglX; beta-glucosidase [EC:3.2.1.21]!K05349|3|2.1e-50|205.3|pej:FYC62_12840|bglX; beta-glucosidase [EC:3.2.1.21]!K05349|4|1.5e-48|199.1|zpr:ZPR_4395|bglX; beta-glucosidase [EC:3.2.1.21]!K05349|5|9.6e-48|196.4|afla:FHG64_17815|bglX; beta-glucosidase [EC:3.2.1.21]	TCGGCGCGCATCCCCGCCATCGTGCAGAGCTATCTGCCCGGCCCGCAGGGCGCCGACGCCGTGGCCGACGTACTCGCCGGAAAGGTCAACCCGAGCGGAAAACTGCCCTACACCTACCCGGCGTACCCCAACTCGCTCGCGGTCTACTGCCACAAGTACGCCGACGAACAGCGCAACACCGACGCCACCTATGCGTACGAGAGCGACTACAACCCCGAATTCGTCTTCGGACACGGACTGAGCTACACTTCGTTCGCATACTCGGGAGCGCAGCTGACGCGCGAGGGCGACGACATCGTCATCGCGGTCGACGTCACGAACACGGGCGACCGCGCCGGACGGGAGGTCGTGCAACTCTACTCGCGCGACCTCTACGCCTCGCTCATCCCCGACGTCAGA…	Bacteroidales	Alistipes_onderdonkii	1.75278e-05	1.40017e-05	3.82557e-06	0	0	0
Unigene152971	9.08e-07	1.73e-07	1.23e-07	0	0	0	K05349|1|1.6e-72|279.3|csr:Cspa_c47760|bglX; beta-glucosidase [EC:3.2.1.21]!K05349|2|7.3e-70|270.4|cbe:Cbei_3868|bglX; beta-glucosidase [EC:3.2.1.21]!K05349|3|7.3e-70|270.4|cbz:Cbs_3868|bglX; beta-glucosidase [EC:3.2.1.21]!K05349|4|3.1e-60|238.4|lalw:BTM29_12195|bglX; beta-glucosidase [EC:3.2.1.21]!K05349|5|7.6e-59|233.8|lgn:ABM34_00435|bglX; beta-glucosidase [EC:3.2.1.21]	TACACATCCGATACAACAGAGACCGAGTATCTGTTTGCAGAGAACGTAGACGGCGCAACCGGAACCGTTTCCCGTGTTGAAGCAGGAAATGCAAACAGCTCTGATTACACTGTTGAGTACAATGAAATCGTTAAGAAATTTGAGGGCGATTACAGCAAGAATACGCTGCTTGACGTTTACAATGGCGAAATTACCGTAGAACAGTTCGTATCCGGCCTGAGCCTGGCTGAGTTGGCTGAACTGGTAAATGGTCATTCAAGCGACATAACCGTACGAGGCGTTGCAGGCTCTACCTGGAGAAACGATGAGAAGGGCATTGTTCCCGTAAATCTCTCTGACGGACCTGCAGGACTCCGTATTACCCAGTCCTACACTCAGGATGGAACTACTTATTATCAG…	Clostridiales	Ruminococcaceae_bacterium	0.000261292	0.000407279	0.000142113	0	0	0
Unigene153854	9.65e-07	6.91e-07	2.6e-07	0	0	0	K05349|1|1.2e-288|998.8|afd:Alfi_2660|bglX; beta-glucosidase [EC:3.2.1.21]!K05349|2|5.3e-241|840.5|bxy:BXY_20070|bglX; beta-glucosidase [EC:3.2.1.21]!K05349|3|8.5e-239|833.2|boa:Bovatus_02941|bglX; beta-glucosidase [EC:3.2.1.21]!K05349|5|1.7e-215|755.7|pary:A4V02_09070|bglX; beta-glucosidase [EC:3.2.1.21]	ATGAAATCACTTCTTTTCACGTTTCTGTCGCTCGGCCTGGCCTTTTCGGCTGCGGCCCAGCGGATCGCTCCGGAGGCGAAGGCGCGCGCCGCGGCGCTGGTGGAGCGCATGACCCTGGAGGAAAAACTCGCCTATATCGGGGGATACGACGCCTTTTACATCCGTTCGATCCCGCGTCTGGGCATCCCCGCGATCCGGATGGCCGACGGCCCGCAGTGCGTGCGCAACGACACGCGCAGCACGCTCTATCCGTGCGGTATCGCGCTGGCTGCGACGTGGGACCGTTCGCTGGCCCGCGCCTACGGCCGTTCGCTGGGCCGCGACGCGCGTGCGCGCGGCGTACATATCATGTTGGGCCCGGGCGTGAACATCTATCGCTCGCCGCTGTGCGGGCGCAAT…	Bacteroidales	Alistipes_onderdonkii	1.75e-05	1.4e-05	3.83e-06	0	0	0
Unigene154913	3.16e-06	2.38e-06	2.15e-06	0	0	0	K05350|2|3.8e-192|677.2|bbv:HMPREF9228_1715|bglB; beta-glucosidase [EC:3.2.1.21]!K05350|3|3.8e-192|677.2|bbru:Bbr_1655|bglB; beta-glucosidase [EC:3.2.1.21]!K05350|4|3.8e-192|677.2|bbre:B12L_1589|bglB; beta-glucosidase [EC:3.2.1.21]!K05350|5|3.8e-192|677.2|bbrv:B689b_1690|bglB; beta-glucosidase [EC:3.2.1.21]	ATGACAGCACCTTCCTATGCGTTCCCCGACGGCTTCCTCTGGGGAGCCGCGACCGCGGCCCATCAGATCGAGGGGAACAACGTGTCCAGCGACTGGTGGGCGCGCGAACAATCCCCCAGAACGGACCTCAGCGAGCCTTCGGGCGACGCCTGCGACAGCTACAACCGCTTCGAGGAGGACATCCGCCTGCTGGCCGCCTCCGGGCTGCGGATGTACCGGTTCAGCATCGAATGGGCGCGCATCGAACCCGAGGACGGGTATTTCTCCAAGGCACAACTGCTGCACTACCGCCGTATGATCGACACCTGCCGCCGGTACGGCGTCGAACCGATGGTGACGCTGTACCACATGACGCTGCCGCTGTGGTTCGCGGCCCCGGGCGGATGGCTTCGCGATGAC…	Bifidobacteriales	-	-	-	-	-	-	-
Unigene156215	8.01e-06	1.91e-06	5.98e-06	0	0	0	K05349|1|0|1755.7|bcae:A4V03_00180|bglX; beta-glucosidase [EC:3.2.1.21]!K05349|2|0|1651.0|bxy:BXY_29180|bglX; beta-glucosidase [EC:3.2.1.21]!K05349|3|0|1645.2|boa:Bovatus_03716|bglX; beta-glucosidase [EC:3.2.1.21]!K05349|4|0|1275.0|bcel:BcellWH2_03026|bglX; beta-glucosidase [EC:3.2.1.21]!K05349|5|0|1257.7|bis:DXK01_005890|bglX; beta-glucosidase [EC:3.2.1.21]	ATGATGAAAAGAGGTTGGATACCGATTATGGGTGTTTGTTTGGTGTTATCGTTTTCGGCATGTAAGCAGTTGCTGCCTTACCAGGACACTTCTTTAACGGCGGAACAACGGGCGGAGGATTTGTTGCCCCGGTTGACTTTGGAAGAAAAAGTATCAATCATGCAAAATGCGTCACCTGCTATCCCCCGGCTGGGGATTAAAGAATATGAGTGGTGGAATGAAGCGTTGCACGGTGTGGGACGTGCCGGATTGGCTACTGTTTTTCCCCAGTCTATCGGTATGGGAGCTTCTTTTAATGATTCATTATTATATGAAGTGTTCAATGCCACTTCCGATGAGGCTCGCGTAAAATCGCGTATTTTCGGTGAAAGTGGCGTGTTGAAACGCTATCAGGGATTA…	Bacteroidales	-	-	-	-	-	-	-
Unigene158865	1.46e-06	5.49e-07	6.7e-07	0	0	0	K05349|1|0|1198.7|bvs:BARVI_11735|bglX; beta-glucosidase [EC:3.2.1.21]!K05349|2|5.0e-310|1069.7|bcel:BcellWH2_03348|bglX; beta-glucosidase [EC:3.2.1.21]!K05349|4|1.3e-305|1055.0|bhf:C3V43_06900|bglX; beta-glucosidase [EC:3.2.1.21]!K05349|5|3.7e-297|1026.9|dun:FDZ78_04310|bglX; beta-glucosidase [EC:3.2.1.21]	ATGAAAATCAAATCAATCTTATTGTCAATGTCTATGGCGACCTCCGCATTGGCAATGGCTCAACAGCCTATATACCTCGACCGGACAAAACCTATTGAGGAGCGTGTGGAGGATGCACTTTCAAGAATGACCCTTGAAGAGAAAGTAAAGCTGTGTCACGCCCAGGGCAAGTTTTCGAGCGCGGGTGTGCCTCGTCTCGGAATTCCTGAGATATGGATGAGCGATGGTCCTCACGGAGTACGTGCCGAAGTCAACTGGAACGACTGGGGCTATTCGGAATGGAAGAATGATTCAATCACGGCTTTTCCGGCACTTACCGCACTTGCCGCCACCTGGAATCCGAAGATGTCGGCTATCTATGGGAAGAATGTAGGCGAGGAGGCTCGTTACCGTGAGAAA…	Bacteroidales	Alistipes_sp._Z76	0.000464592	0.000259927	0.000267915	7.01e-08	9.5e-09	0
Unigene159365	2.78e-06	8.62e-07	9.85e-07	0	0	0	K05349|1|0|1172.5|fgl:EM308_14110|bglX; beta-glucosidase [EC:3.2.1.21]!K05349|2|2.0e-223|781.9|nso:NIASO_01805|bglX; beta-glucosidase [EC:3.2.1.21]!K05349|3|1.3e-222|779.2|dori:FH5T_15670|bglX; beta-glucosidase [EC:3.2.1.21]!K05349|4|9.4e-221|773.1|bis:DXK01_012840|bglX; beta-glucosidase [EC:3.2.1.21]!K05349|5|5.2e-219|767.3|fbt:D770_26730|bglX; beta-glucosidase [EC:3.2.1.21]	ATGAAAAGCAAACTGAAAAGTATCGTGTTACTGGCCGCTCTCTCTTTGGGCGGCCTGATGGCACAAACGTACGACTATCCGTTTCGTAATCCGGACCTTCCGTTGGATGTCCGGGTACAGGATATCATTTCCCGTCTGACGCTGGAAGAAAAAGTCCAGTTGATGAAGCATGCCGCCCCGGCTGTTCCCCGTTTGGGTATTCCTGCTTATAACTGGTGGAACGAAGCGTTGCATGGCGTGGCTCGTACGAAGGAAAAGGTGACTGTTTTCCCGCAGGCGATCGGTATGGCTGCCACCTTCGACACGGAAGCCCTTCAAAAGATGGGAGATATGACCTCTTCGGAAGGACGCGCCCTGTTCAATGAAGACCTGAAAGCAGGCAAGACCGGCGAAATCTAT…	Bacteroidales	-	-	-	-	-	-	-
Unigene159376	3.54e-06	9.77e-07	1.51e-06	0	0	0	K05349|1|3.9e-233|814.3|bcel:BcellWH2_02757|bglX; beta-glucosidase [EC:3.2.1.21]!K05349|2|4.4e-229|800.8|flm:MY04_5161|bglX; beta-glucosidase [EC:3.2.1.21]!K05349|3|4.9e-228|797.3|fll:EI427_21705|bglX; beta-glucosidase [EC:3.2.1.21]!K05349|4|1.6e-223|782.3|afd:Alfi_1590|bglX; beta-glucosidase [EC:3.2.1.21]!K05349|5|9.2e-219|766.5|bcel:BcellWH2_02034|bglX; beta-glucosidase [EC:3.2.1.21]	ATGAATACAAAGCTTGTCAGTCACTCCCTGTTTTGTGGAGCAGTATTTGCGGGAAGTTTCTTCTTGATGTCCGCTTCTATTGAAAAAAATTATCATGACACATCTCTTCCTCCTGCAAAACGTGCAGCCTTGTTGCTGAAAGAGATGACACTAGAAGAAAAAATCGGACAAATGTGCCAGTACGTAGGTCCCGGTCATGTCAAACAGAACGAGAAAAAGTCCGATCAAAACAGCAATGACATGGGAAATATCGACTCCAACGCATTCGGACTAAAATTTCAGACAATCATAGACAAAGTGCGGAAAGGCGAAATCGGCTCTTTCCTTCATGTCCTCTCAGTGGAAGAAGCGAACGCCTTGCAGCAGGTTGCCCGACAAACTCGGCTGAAAATACCTCTT…	Bacteroidales	-	-	-	-	-	-	-
Unigene160154	6.21e-07	9.55e-08	9.07e-08	0	0	0	K05349|1|2.0e-58|232.3|hyf:DTO96_101438|bglX; beta-glucosidase [EC:3.2.1.21]!K05349|2|3.2e-56|224.9|osp:Odosp_2834|bglX; beta-glucosidase [EC:3.2.1.21]!K05349|3|9.3e-56|223.4|pdi:BDI_2428|bglX; beta-glucosidase [EC:3.2.1.21]!K05349|4|9.3e-56|223.4|parc:CI960_18370|bglX; beta-glucosidase [EC:3.2.1.21]!K05349|5|6.0e-55|220.7|bsa:Bacsa_2095|bglX; beta-glucosidase [EC:3.2.1.21]	GTCGATATAGACCGCGGCCTCGCAGATGCCGGCTATAAGGTCGACGAAGAGCTTGCCGGCATATACCGCAGCTATAATGCCGTGCAGGCACGCCTCACCGACGCCCATCCCGACTGTCCGGCATGGCAGAAGATATCATACCACCGTCCCGTAATCGACGAGATGCCTTTGACCAAGGCTTCGACCCTCTTGGCGGCACAAGCCGCGCAGAACGATGCCGCCGTGGTCGTTATCGGGCGAAAGAGCGGCGAGACTTCCGACCGCGTCATTAAGGACGACTTCAACCTCAGCGCCGACGAAAAGGCCATGCTCCGGCTCGTGACAGAGGCATTCCATGCCAAAGGCAAGCCCGTGGTCGCAGTGCTCAACGTCTGCGGCACCATAGAGACGGCATCGTGG…	Bacteroidales	-	-	-	-	-	-	-
Unigene161654	6.3e-07	2.58e-07	1.09e-07	0	0	0	K05349|1|1.3e-107|396.4|csr:Cspa_c47760|bglX; beta-glucosidase [EC:3.2.1.21]!K05349|2|2.1e-100|372.5|cbe:Cbei_3868|bglX; beta-glucosidase [EC:3.2.1.21]!K05349|3|2.1e-100|372.5|cbz:Cbs_3868|bglX; beta-glucosidase [EC:3.2.1.21]!K05349|4|4.3e-82|311.6|rto:RTO_24470|bglX; beta-glucosidase [EC:3.2.1.21]!K05349|5|5.0e-78|298.1|rob:CK5_07370|bglX; beta-glucosidase [EC:3.2.1.21]	ATGAAAAAATCAAAACGCGCGATAGCCATCGCATTGTCAGCCTCTATGATTTTGGCTGGAAATATGAGCGCTATGGCAGCAACTACAGACCCGAATATCAGCGATAGAGAGATTGAGCATAAGACAGCAGCAAAGAATATCGCCACCCAGGGTATGGTTCTTTTGGAAAACAAGAACAATTCTTTACCGATCTCCTCAAAAAAGGGCACTAAGGTTGCTCTTTATGGACAAGGCGTTTACAATACCATCAAAGGCGGAACCGGTTCAGGAGCTGTAAACCAGCGTGACAATGTTACGGTAAGACAGGGCTTTGAGAATGCAGGGTATGATATTGTAAATACAGACTTTATCGACGAAGTACAGGCTCTGTGGAGAGCAGATGGAGGCGGACAGTCCAGC…	Clostridiales	Ruminococcaceae_bacterium	0.000261292	0.000407279	0.000142113	0	0	0
Unigene163085	1.06e-06	5.88e-07	2.79e-07	0	0	0	K05349|1|4.5e-197|694.1|fbt:D770_26730|bglX; beta-glucosidase [EC:3.2.1.21]!K05349|2|1.4e-193|682.6|rti:DC20_06460|bglX; beta-glucosidase [EC:3.2.1.21]!K05349|3|3.7e-191|674.5|dori:FH5T_15670|bglX; beta-glucosidase [EC:3.2.1.21]!K05349|4|8.3e-191|673.3|nso:NIASO_01805|bglX; beta-glucosidase [EC:3.2.1.21]!K05349|5|4.1e-190|671.0|ruf:TH63_15975|bglX; beta-glucosidase [EC:3.2.1.21]	GGGCTCACGTTCTGGACCCCGAATATCAATATTTTCCGCGACCCGCGCTGGGGCAGGGGCCAGGAGACCTACGGCGAAGACCCCTATCTGACCGGGCTGCTGGGCAAGGCCGTCGTGCAGGGGCTGCAGGGCGACGATCCGGTCATGCTGAAGACCTCGGCCTGCGCCAAGCACTATGCCGTCCACAGCGGGCCCGAACCTTCGCGCCATGTCTTCGACGCCGACGTGAGCGACTACGATCTGTGGGACACCTACCTGCCCGCATTCCGGGATCTGATCGTGGATGGAAAGGTCAGTGCCGTGATGGGGGCCTACAACCGCTTCCGCGGGCAGCCGTGCTGTGCCAGCGACCTGCTGATGCTGGACATTCTGCGCGGCGACTGGGAGTTCGCGGGTTAT…	Bacteroidales	Odoribacter_splanchnicus	4.44e-05	2.26e-05	1.71e-05	0	0	0
Unigene166189	2.56e-06	2.73e-06	2.43e-06	0	0	0	K05349|1|0|1197.2|fpa:FPR_09740|bglX; beta-glucosidase [EC:3.2.1.21]!K05349|2|0|1097.8|bast:BAST_0015|bglX; beta-glucosidase [EC:3.2.1.21]!K05349|3|1.0e-273|949.5|bad:BAD_1610|bglX; beta-glucosidase [EC:3.2.1.21]!K05349|4|5.2e-148|531.9|bde:BDP_1676|bglX; beta-glucosidase [EC:3.2.1.21]!K05349|5|5.2e-148|531.9|bdn:BBDE_1590|bglX; beta-glucosidase [EC:3.2.1.21]	ATGTTACACTGCGTACATAAAGAAGGGCTGGACTTCACAGCTCAAAAAATAAAGCAGGAGGACAACATGGAAAAGAAAGAAAAGAAAGTGAAGAAAAAAAGGAAGGGAATGGTGGGAAAGATTATCCGGACGATCCTTTCTCTGCTTCTGTCGGTGGTGCTGGTTATTGTAATGTTTGCGGCAAATACGATGCTTGCATCTAATGACCGAATGGTAGACAGTATTCTTGGTTCTGCGACAGAAAAGAAAGTCAACAATTCTAATGCAGAAACAGAAGGTCTTGATCTGGAGTACAACAAAGCCGATTATTCCGAGGAAGAAATCGGGGCGGCAGAGACAGATCTTAAGGAACGTATTTCGGCTGAAGGACTTGTTCTTTTAAAAAATGAGGACAATGCA…	Clostridiales	-	-	-	-	-	-	-
Unigene166840	3.59e-05	2.96e-05	4.93e-05	1.36e-08	0	0	K05349|1|0|1241.9|bpro:PMF13cell1_03439|bglX; beta-glucosidase [EC:3.2.1.21]!K05349|2|0|1230.3|byl:A4V09_09430|bglX; beta-glucosidase [EC:3.2.1.21]!K05349|3|3.2e-273|947.6|rob:CK5_07370|bglX; beta-glucosidase [EC:3.2.1.21]!K05349|4|2.8e-208|731.9|rum:CK1_23290|bglX; beta-glucosidase [EC:3.2.1.21]!K05349|5|3.1e-191|675.2|rho:RHOM_05835|bglX; beta-glucosidase [EC:3.2.1.21]	ATGAAAGCAAAGGTAAGAACCTTTAACGGAACTACATCTCCGGAAGTAACCCAGCGTGAAACAGATCACCGCAAACTTGCCCGCGAGGCAGCAGCAGAGGGATTCGTTCTTCTGGAAAACAAAGATCATTTCCTGCCGCTGGCAAAGGGCAGCAAGGTAGGTCTTTACGGAGCAGGTGCGATCCGCACCATCAAAGGAGGCACCGGTTCCGGCGATGTCAATGAGCGTGACAGCGTTAATATTTTCCAGGGCATGAAAAATGCAGGCTACGACGTAACAAGCAGTGAATGGCTGGAGGATTACGATAAACTCTACGTACAGGCAAGACTGGACTGGAAAAATGAGATTTTCACAAAATTGAACGGAGACGACACAAAATTCTTTGATGCTTACTCTGCA…	Clostridiales	-	-	-	-	-	-	-
Unigene167397	1.59e-06	6.18e-07	4.73e-06	0	0	0	K05349|1|0|1246.5|blau:DQQ01_03645|bglX; beta-glucosidase [EC:3.2.1.21]!K05349|2|0|1233.8|bpro:PMF13cell1_00941|bglX; beta-glucosidase [EC:3.2.1.21]!K05349|3|0|1225.3|byl:A4V09_22630|bglX; beta-glucosidase [EC:3.2.1.21]!K05349|4|0|1190.3|byl:A4V09_16115|bglX; beta-glucosidase [EC:3.2.1.21]!K05349|5|1.4e-277|961.8|cle:Clole_2594|bglX; beta-glucosidase [EC:3.2.1.21]	GTGAAAAATTATAGAAGAGAACGTGCAGAAGCAAGAAAAAAAGCAAAAGAGTTAGTGTCAAAAATGACATTATTGGAGAAAGCATCACAGTTAAAATACGATGCTTCTCCGTTGGAACGTCTGGGAGTTCCAACCTATAATTATTGGAATGAGGCTCTGCACGGTGTGGCAAGAGCCGGTGTAGCCACCATGTTTCCTCAGGCAATTGGCATGGCAGCGGCGTTTGATGAGGATGCTATGGAACAGGTGGGAGATATTATTGCCACAGAAGGCAGGGCAAAATACAATGAATATGCAAAACATGAGGACAGGGACATTTACAAGGGGCTTACCTTCTGGTCACCTAATGTAAATATCTTCCGTGACCCACGCTGGGGAAGAGGCCATGAGACCTACGGA…	Clostridiales	-	-	-	-	-	-	-
Unigene168009	5.83e-07	3.89e-07	0	0	0	0	K05349|5|1.6e-12|79.3|cai:Caci_3493|bglX; beta-glucosidase [EC:3.2.1.21]	ACAAAAGCACCAGTTGCTGCATCTGATGATGTAACAAAAGCTGATTTATCAGAATATCCTGAAATTGCATTAAATGATGCAAAAGTGATTGATGTAACATCAGAGGCAAATGATGCAGGAAAAGCTGCAAATATGATTGATGGCGACTATAGTACAAGATGGGAATCAGTAGCAGAAGATCCACAGGCATTTACAGTTGAATTAGCAAAAGAGCAGAAAATCGGTGGAATGAAGATTTACTGGGAAGGTGCAGCTGCAAGAAAATATGTAGTTGAAACTTCTACAGATAAAGTAAATTGGAGTACTGCATTTACACAGAACAGAGGTAAAGGCGGTCAGGGTAACGGAGATGAAAACAGAAGCAGCGGGCTTGAAGCAGTTTCATTTGATAAGGTTATG…	Clostridiales	Eubacteriaceae_bacterium	1.22e-05	2.5e-05	9.04e-06	0	0	0
Unigene168914	1.18e-06	2.99e-07	3.58e-07	0	0	0	K05349|1|1.2e-247|862.4|btho:Btheta7330_04370|bglX; beta-glucosidase [EC:3.2.1.21]!K05349|3|5.6e-245|853.6|bis:DXK01_011185|bglX; beta-glucosidase [EC:3.2.1.21]!K05349|4|8.9e-243|846.3|bcel:BcellWH2_04356|bglX; beta-glucosidase [EC:3.2.1.21]!K05349|5|2.0e-242|845.1|bhf:C3V43_02360|bglX; beta-glucosidase [EC:3.2.1.21]	ATGAAAAAAGCACAACTTTTCGCCCTCGCGGCCGCAAGCGCAATCACTTTAGCCGGTGTTTCATGTTCCGGCGGAAGCGACAGCTCAAAGGCCTGCGACTACGACAAGGAAGTAGAAGCACTGCTCTCGCAGATGACCCTCGATGAAAAAATCGGTCAGCTCAACCAACGCACCGGTGTCGGCCTGACCGATGAAATGGCCGGAGCGATCCGCGCCGGCAGTGTAGGCTCGCTGCTCAACGAAGTGGATCCGGAAACAGTCAACGCCCTGCAGCGCGAGGCCGTCGAGAACTCCCGTCTTGGCATACCTCTGATATTTTCCCGCGACGTTGTACACGGTTTCAAGACCATCTACCCCATTCCTCTCGGGCAAGCAGCCACCTGGAATCCCGCACTGGTG…	Bacteroidales	-	-	-	-	-	-	-
Unigene169269	8.74e-06	2.58e-06	4.39e-06	0	0	0	K05349|2|7.0e-275|953.0|bxy:BXY_21760|bglX; beta-glucosidase [EC:3.2.1.21]!K05349|4|4.0e-270|937.2|bcel:BcellWH2_03234|bglX; beta-glucosidase [EC:3.2.1.21]!K05349|5|1.2e-269|935.6|bfr:BF4372|bglX; beta-glucosidase [EC:3.2.1.21]	ATGAAAGAAATAGAAATTAAAGGAATGAATATTTTACAGAAAATCATAGTTGTTTTATTGGCGGGGTTCTTATGTGGAGAAACCTTGTCGGCTGCGTCTTCTTCGGATACAAAGATGGACCGCTTTATTGATGGATTGATGTCGAAGATGACACTTCACGAGAAAATCGGACAGTTAAACCTTTGTGGCGCAGGAGACGTCTATACCGGTCCGGTGGTGCGCAGTAATATTGCCGAACGAATCCGGAAAGGAGAAGTAGGCGGGATTCTCAGCTTAAAAGGAGTTTCTTATATTCGCAGTATACAGGAAGTTGCAGTGAAAGAATCCCGTTTGGGCATTCCGGTGATTTTTGGAAAAGATGTTATTCATGGTTACGAGACGGTATTCCCTATTCCGTTG…	Bacteroidales	-	-	-	-	-	-	-
Unigene169273	8.1e-06	2.84e-06	4.2e-06	0	0	0	K05349|1|9.5e-145|520.8|pbp:STSP1_00185|bglX; beta-glucosidase [EC:3.2.1.21]!K05349|2|2.6e-142|512.7|pbu:L21SP3_00773|bglX; beta-glucosidase [EC:3.2.1.21]!K05349|3|4.4e-142|511.9|pbp:STSP1_00565|bglX; beta-glucosidase [EC:3.2.1.21]!K05349|4|3.0e-138|499.2|atm:ANT_17560|bglX; beta-glucosidase [EC:3.2.1.21]!K05349|5|4.0e-135|488.8|ial:IALB_2594|bglX; beta-glucosidase [EC:3.2.1.21]	ATGAAAATAGTTGAAAAACGATGGTATGCCTGTCTGCTACTGATTGTAGCGGTTTGCATGCAGGCACAAGATAGAGAAAAGAAAATAGAAGCACTCCTTTCTGCACTGACAGTGGAAGAGAAAGTGTCCCTTTGTTCGGGAGGATTCTCTTGTTTCAAGGGAATCCCCCGATTGAATATACCCGATGTAGGTTGGTGTGACGGGCCGCGTGGTCCGAACGGACGTGCCGGTGCTACCGCTTTTCCTTCCGGTATCCTGTTCGGTGCCACATGGAATCCCGAGATTGTGGAGCGCGCCGGTAACGTCATGGGCGAAGAGTTGCGTGCTATGAAGCGCAGTATCCTGCTGGGACCTGCCTGCAATATCCTGCGTGATCCGCTTTGCGGTCGTTTCTTCGAG…	Bacteroidales	-	-	-	-	-	-	-
Unigene170557	5.13e-07	0	0	0	0	0	K05349|1|6.1e-33|146.7|nko:Niako_6103|bglX; beta-glucosidase [EC:3.2.1.21]!K05349|2|1.0e-32|146.0|pof:GS400_17480|bglX; beta-glucosidase [EC:3.2.1.21]!K05349|3|1.0e-32|146.0|paee:R70331_11695|bglX; beta-glucosidase [EC:3.2.1.21]!K05349|4|4.0e-32|144.1|cpy:Cphy_0699|bglX; beta-glucosidase [EC:3.2.1.21]!K05349|5|4.0e-32|144.1|scn:Solca_3674|bglX; beta-glucosidase [EC:3.2.1.21]	TCCCGCTATACGGACTGTGAAAACACTCCGCTGTACCCGTATGGTTACGGCCTTTCCTATCATAAGGCGGAATATGGTCCTGTGACCTTAAGCAGCCATATTATGAAAAAGGGTGAGACGATTACGGTGCAGGCGGATATTACCAATACAGGCAGCAGGGCCGGTATTGAAACAGTGCAGCTGTATCTCCGTGATGTGGCGGGCAGCGTGGTCCGCCCGGTGAAGGAGCTGAAGGGCGTACAGAAGGTAGCGCTGGATGCAGGAGAGACTAAGCGGGTTAAATTTACCATTACCGAAGAAATGCTTCGGTTTTATGGGAAAAACATGGAGTACTGCTCGGAACCGGGAAAATTCCAGGTGATGATCGCCCCGGACAGCAGCTGCGATATGCAGGCTGAG…	Clostridiales	-	-	-	-	-	-	-
Unigene170699	6.1e-07	0	8.27e-08	0	0	0	K05349|1|7.2e-94|350.1|bis:DXK01_012955|bglX; beta-glucosidase [EC:3.2.1.21]!K05349|2|3.1e-89|334.7|boa:Bovatus_02460|bglX; beta-glucosidase [EC:3.2.1.21]!K05349|3|3.1e-89|334.7|bcac:CGC64_17370|bglX; beta-glucosidase [EC:3.2.1.21]	GCCGACTCGATACTCGACCCTGCGGTACTTGACCGCGCCGTAAGCCGCGTGCTGCTGGCAAAGTTCAAAGCAGGATTGTTCGACGATCCTTTCGGCGAGCGCTTCCGCGACAAGGAATCGATGCACTCGTCCCGGAGTATAGCGCTTGCGCGGGAAATTGCCGACGAATCAACAGTGCTCCTCAAAAACGAAGGAAGCCTGCTGCCACTTGACATCGACAAGCTGCGCTCCATAGCCGTGCTCGGCCCTAATGCCGACCAAGTTCAGTTCGGCGACTATTCCTGGAGCCGCAACAATCAGAACGGTATCACACCCTTGGCCGGAATCTCCCGGCTGTGCGGCGACCGTGTGAAAATCAACTACGAACGAGGCTGCGACATAATGTCGAAAGATACCTCT…	Bacteroidales	-	-	-	-	-	-	-
Unigene170825	3.76e-06	7.8e-06	1.89e-06	0	0	0	K05349|1|2.8e-129|469.5|drc:G0Q07_01970|bglX; beta-glucosidase [EC:3.2.1.21]!K05349|2|5.4e-117|428.7|csr:Cspa_c53710|bglX; beta-glucosidase [EC:3.2.1.21]!K05349|3|1.3e-115|424.1|pft:JBW_04368|bglX; beta-glucosidase [EC:3.2.1.21]!K05349|4|2.3e-115|423.3|drc:G0Q07_01965|bglX; beta-glucosidase [EC:3.2.1.21]!K05349|5|5.1e-115|422.2|ols:Olsu_1725|bglX; beta-glucosidase [EC:3.2.1.21]	ATGAGAAGGAAACAACTAATCACAGCACTGACGGCTTCCGTCATGGCTCTGAGCATGACTGCGTGCTCGGGTTCCGGCGGTTCTTCACAGAAGGAGACGAGCGCCGTAGCGGAAACAACGGCGGAAGCGGTCGAAACGACAGAAGCATCGGCAAGCGACCCGTACAAGACAGCCAGCGCGGCGGCAAGTGACCCATACAAGACAGCCAGCGCGGCGGCAAGCGATCCGTACAAGACGGCAGGCGCGGCGGCAAGCGACCCATACAAGACGGCAGGCGCGGCGGCAAGCGACCCATACAAGACAGCGGGCGCAGCGGCGGAAACCGAAGCAGAGACCGAAGCGGAAACGACAGAGACGGAAACCGAAGCGGCGGAAACGGAAAAAGAGACGGAGGACGCG…	Clostridiales	-	-	-	-	-	-	-
Unigene170826	3.44e-06	6.66e-06	1.61e-06	0	0	0	K05349|1|0|1167.5|rim:ROI_00440|bglX; beta-glucosidase [EC:3.2.1.21]!K05349|2|0|1161.7|rix:RO1_03610|bglX; beta-glucosidase [EC:3.2.1.21]!K05349|3|0|1087.4|fpr:FP2_13750|bglX; beta-glucosidase [EC:3.2.1.21]!K05349|4|3.3e-311|1073.5|bfi:CIY_32940|bglX; beta-glucosidase [EC:3.2.1.21]!K05349|5|5.8e-306|1056.6|pxv:FXF36_14305|bglX; beta-glucosidase [EC:3.2.1.21]	ATGTTATCTATCAATATGGAAGATGTCCAGAAGGCGATAGAAAGCTGTAAGTCACAGCTCATCTTTCTGGGAGTAGTCCTCGCGCTGGCGGTCGTTGCATTGATCGTTGCCGCGGTAATGAAAAAATGGCGCAGATCCACAAGGTTTATGGTGCGCACCCAGGTCGGTATCGCGGCGCTTCTGGGAATCGTGCTCACAGTCAACATGGTTTGCATGGGTCCGATGAATACTATGCTCACGCTTGCAACGGGAGAGGGGAGCATTTCGGAAAAAAATATTGAGCAGGCGTATCAATATGTGGATGATATCAGCGCGGAAGGGATGATTCTTCTGGAGAACGACGGGCTTCTGCCGCTGGAGAACGGGAGCCGGCTGAATGTTTTCGGCTGGTCCTCCACA…	Clostridiales	-	-	-	-	-	-	-
Unigene170827	3.75e-06	8.41e-06	1.76e-06	0	0	0	K05349|1|0|1098.6|bpro:PMF13cell1_03911|bglX; beta-glucosidase [EC:3.2.1.21]!K05349|2|0|1093.6|lacy:A4V08_23740|bglX; beta-glucosidase [EC:3.2.1.21]!K05349|3|0|1080.5|bhu:bhn_I0707|bglX; beta-glucosidase [EC:3.2.1.21]!K05349|4|0|1077.4|bpb:bpr_I2095|bglX; beta-glucosidase [EC:3.2.1.21]!K05349|5|1.5e-299|1035.0|rob:CK5_19840|bglX; beta-glucosidase [EC:3.2.1.21]	ATGCAGCAGCCCGCCGTGTTTTACAGAATAAATGATTCAGGAGGAATTATGAAGCATCCGGATTTGATCTTGAAAATGACGATAGAAGAAAAGGCGGCTTTTTTAAGCGGGAAGACGGTCTGGCAGACGAGAGAATATCCGCGGCTTGGGATTCCCGCGATTTCCTGTTCCGACGGACCGCACGGGCTGCGCAAACAGGCGGGAGCGGGGGATCATCTCGGTCTGAACGCCTCTCTTCCGGCGACCTGTTTTCCCACGGCTGCGACGATAGCGAACAGTTGGGATGAAAAGCTGGGCGAGGAAATCGGAGAAAAGCTGGGAGAGGAGGCTCTGGTACAGGACGTGGGCGTTCTGCTGGGACCGGGACTGAACATAAAGCGAAGTCCCCTCTGCGGGAGA…	Clostridiales	-	-	-	-	-	-	-
Unigene172528	8.12e-06	2.41e-06	5.57e-06	0	0	0	K05349|1|0|1565.4|boa:Bovatus_02941|bglX; beta-glucosidase [EC:3.2.1.21]!K05349|2|0|1563.5|bxy:BXY_20070|bglX; beta-glucosidase [EC:3.2.1.21]!K05349|4|2.0e-280|971.5|pary:A4V02_09070|bglX; beta-glucosidase [EC:3.2.1.21]!K05349|5|2.9e-271|941.0|afd:Alfi_2660|bglX; beta-glucosidase [EC:3.2.1.21]	ATGACCATCATGAAAAAGAAAACAGGCATTATCGGTCTATGTATGCTCGCATGCAGCATCCTGACCCATGCACAGACAATTACTCCTCAAGTAGAACAACGTGCGAAGGAGATTGTATCAAAAATGACTTTGCAAGAGAAAATAGAGTATATCTCCGGATATACGAGTTTTTCCCTGCGTGCCATTCCCCGTTTGGGAATCCCTGAAATACGTCTTGCTGACGGCCCGCAGGGAATCCGTAACCATGCTCCTAAAAGCACCCTTTATCCGTCCGGCATCCTTTCCGCTTCTACCTGGAATCGTGACTTGCTTTATAAATTGGGTCAAGGCCTGGGACAGGATGCCAAAGCTCGTGGGGTAAGTATTCTGCTTGGTCCGGGCGTGAATATCTATCGTGCT…	Bacteroidales	-	-	-	-	-	-	-
Unigene172529	8.83e-06	2.98e-06	5.16e-06	0	0	0	K05349|1|0|1344.3|boa:Bovatus_02942|bglX; beta-glucosidase [EC:3.2.1.21]!K05349|3|2.5e-298|1030.8|ash:AL1_15910|bglX; beta-glucosidase [EC:3.2.1.21]!K05349|4|1.8e-280|971.5|pek:FFJ24_006015|bglX; beta-glucosidase [EC:3.2.1.21]!K05349|5|3.1e-264|917.5|bcel:BcellWH2_03595|bglX; beta-glucosidase [EC:3.2.1.21]	ATGAGAAAAAGAGTATTAGTTTATGGCTTGTGTTTGCTGGGTATGGTATGTACCCTTTCGGCAAAGGATAAAAAAGGGGAGGCACTGTATAAAGATGCAAAGGCTCCGATTGAGAAACGTGTAGACGACCTCTTGTCCCGCATGACTTTGGAAGAGAAAGTGATGCAGTTGAACCAATATACTTTGGGACGGAACAACAATGTGAATAATGTAGGCGAAGAGGTAAAGAAAGTGCCGGCGGAAATCGGTTCTCTGATTTACTTCGAAGCAACTCCCGAACTGCGTAATAATATGCAGAAGAAAGCGATGGAAGAATCCCGTCTGGGTATTCCTATTATTTTCGGTTATGATGCCATTCACGGATTCCGTACCGTGTATCCTATCTCGTTGGCGCAGGCT…	Bacteroidales	-	-	-	-	-	-	-
Unigene172544	9.49e-06	2.95e-06	5.54e-06	0	0	0	K05349|1|8.3e-302|1042.3|boa:Bovatus_02942|bglX; beta-glucosidase [EC:3.2.1.21]!K05349|2|1.3e-299|1035.0|ash:AL1_15910|bglX; beta-glucosidase [EC:3.2.1.21]!K05349|4|4.2e-285|986.9|pek:FFJ24_006015|bglX; beta-glucosidase [EC:3.2.1.21]!K05349|5|4.3e-274|950.3|bcel:BcellWH2_03595|bglX; beta-glucosidase [EC:3.2.1.21]	ATGAAAGAAACCATGATGAAAAAAAGGTTGATAGCGTGTGGGGTGTGCCTTTGGACGGCGTTTTGCATGCTTGAGGCGAGGAATGAGAAGCCTGCCGTATATAAAGACGCGAAAGCTCCGACGGAGAAGCGTGTGGAGGATTTACTCTTGCGCATGACAATGGAAGAGAAAGTGCTTCAACTGAGCCAGTATGTTGCGGGACGGAATACGAACGCGAACAATATTGGTGAGGAGGTGAAGAATATCCCTGCGGAAATCGGTGCGCTTCTTTATTATAGCACTAGTCCCCGCCTGCGTAACAACATACAGAAGAAAGCGATGGAAGAGTCGCGGTTGGGGATACCTGTACTGTTCGGGCACGATGTGATTCACGGATTCCGTACTGTTTACCCGATTTCC…	Bacteroidales	-	-	-	-	-	-	-
Unigene172677	3.61e-07	2.29e-07	1.87e-07	0	0	0	K05349|1|1.5e-22|113.6|tez:BKM78_03350|bglX; beta-glucosidase [EC:3.2.1.21]!K05349|2|1.1e-20|107.5|aba:Acid345_2110|bglX; beta-glucosidase [EC:3.2.1.21]!K05349|3|3.5e-19|102.4|aer:AERYTH_15870|bglX; beta-glucosidase [EC:3.2.1.21]!K05349|4|4.6e-19|102.1|tap:GZ22_16125|bglX; beta-glucosidase [EC:3.2.1.21]!K05349|5|4.6e-19|102.1|pbu:L21SP3_00773|bglX; beta-glucosidase [EC:3.2.1.21]	GCAGGCGATAAGGACATCAATATCCGCTCAGAGATCATGGAAAATATCCATGGCGAGACCATCCCGGCAGAGTACTTCTTCCTGGATGCGGACGGAACCGAGAACGGACTGAGCTTCACAGGAACGGATGCGGACGGAAACGACATGGGCACCGAAGTGATTAGCCAGATCGAATTCCTCACCGGAGAGAGAAGCTTCTTCAACAACGCGGAAAAAGGTGGAACCGCCTTCGAGGATGAGGGAGAAAAGCACACCATCAGCGGATACCTTCAGGTACCGGAAGGCTTGACCTCCCTGGTAATCCAGACCAACGGCGGAAGCGCCAACGTGACTCTGGAAACGGCCAACGGAACCAAGAGCGGGCGCGCTTCTGACGGCGTATCCTGGGACGACTATACC…	Clostridiales	Candidatus_Soleaferrea_massiliensis	6.28e-06	1.2e-05	3.25e-06	0	0	0
Unigene175812	4.61e-07	1.23e-07	3.79e-07	0	0	0	K05349|1|8.0e-139|500.0|boa:Bovatus_02941|bglX; beta-glucosidase [EC:3.2.1.21]!K05349|2|3.0e-138|498.0|bxy:BXY_20070|bglX; beta-glucosidase [EC:3.2.1.21]!K05349|3|5.7e-137|493.8|pary:A4V02_09070|bglX; beta-glucosidase [EC:3.2.1.21]!K05349|5|3.2e-103|381.7|pdn:HMPREF9137_1998|bglX; beta-glucosidase [EC:3.2.1.21]	CGTTCACCCTTATGCGGCCGCAACTATGAATATATGGGCGAAGATCCCTATCTCACATCCGAGATGGCCGTGCAGTATATAAACGGCGTGCAGTCGCGCGGCGTCATCGCTACCGTGAAGCATTTTGCCGCCAACAACCAGGAATGGAACCGCCATCATGCGAGCAGCGATGTAGACGAACGTACCTTTCATGAAATCTACTTTCCGGCATTCCGCAAAGCCGTGCAGAAGGCCGGTGTCGGTGCGGTAATGAACAGCTATAATCTTGTCAACGGAGTGCATGCCACAGAAAACCCGTGGCTCGACATCGAAATCTTGCGCAAGCTGTGGGGCTTCAAGGGCATTCTGATGAGCGACTGGACGTCGGTATATTCTACAGCCAATGCCGCCAATGCAGGG…	Bacteroidales	Muribaculaceae_bacterium_Isolate-001_(NCI)	0.00124416	0.000802617	0.00112159	2.16e-07	7.61e-08	0
Unigene176580	3.89e-05	3.47e-05	5.29e-05	0	0	0	K05349|1|8.1e-212|743.4|anr:Ana3638_14305|bglX; beta-glucosidase [EC:3.2.1.21]!K05349|2|3.2e-208|731.5|bhan:CGC63_14995|bglX; beta-glucosidase [EC:3.2.1.21]!K05349|3|2.9e-201|708.4|rix:RO1_41410|bglX; beta-glucosidase [EC:3.2.1.21]!K05349|4|2.7e-191|675.2|paeq:R50912_09175|bglX; beta-glucosidase [EC:3.2.1.21]!K05349|5|2.8e-188|665.2|pri:PRIO_2027|bglX; beta-glucosidase [EC:3.2.1.21]	ATGGAGGAAGATGAAATGGAAGTATATCAGAACACAGCTCTTTCACCAGAAGAACGAGCAAAAGACCTGCTGGGCAAAATGACGCTGCAGGAAAAGGTAGGACAGCTGAATCAGCGCCTGTACGGATTCCGGATCTATGAGAGAGAGGGTGGGGAATTTACACTGACGGAAGAATTTAAAGAAGAGGTAAAACGTATGGGCGGTCTTGGCGCCCTGTATGGTCTCTACCGTGCCGATCCGTGGGCAGATAAGGATGAGAAGACAGGCATTGTCCTGGAACTTTCCGCAAAGGCTTACAATATGGTGCAGAAATACGTCATCGAGCATTCCCGCCTTGGAATCCCGATGATGATGAGCACGGAGTGCCCGCACGGCCATCAGGCGCTCGGAGGCGGTCTG…	Clostridiales	-	-	-	-	-	-	-
Unigene176889	7.91e-07	0	1.02e-07	0	0	0	K05349|1|1.6e-119|435.6|bcel:BcellWH2_02557|bglX; beta-glucosidase [EC:3.2.1.21]!K05349|2|7.8e-119|433.3|bxy:BXY_25670|bglX; beta-glucosidase [EC:3.2.1.21]!K05349|3|7.8e-119|433.3|boa:Bovatus_03424|bglX; beta-glucosidase [EC:3.2.1.21]!K05349|4|6.2e-116|423.7|btho:Btheta7330_04985|bglX; beta-glucosidase [EC:3.2.1.21]!K05349|5|2.4e-115|421.8|bth:BT_3314|bglX; beta-glucosidase [EC:3.2.1.21]	GGCGACAAGGCTGAAATTGTTTATGCCCGCGGCTATGTGGGTGACCCCACCGGCGAATACAACGGCGTGGTTACCGGTCAGGACCTCAACGACCCGCGTTCGCCCGAGGAGCTTCGCGACGAGGCTCTGCGTGTGGCCCGCGATGCCGATGTGGTGCTGTTCTTCGGCGGTCTGAACAAGAGCAATCACCAGGACTGCGAGGACACTGACCGCGAAAGCCTCGACTTGCCCTACGGCCAGAACGAGCTTATCGAGGCGCTTGCCAAGGTGAACCCCAACCTGGCGGTAATCAACATCAGCGGTACCGGTGTGGCAATGCCCTGGACCGCCAAGGTTCCCGCCATAATGCAGGCCTGGTATCTGGGCAACGAAACCGGCAATGCCCTGGCTTCGGTTCTC…	Bacteroidales	-	-	-	-	-	-	-
Unigene180108	1.26e-05	4.48e-06	6.84e-06	0	0	0	K05349|2|1.6e-247|862.1|poc:NCTC13071_02129|bglX; beta-glucosidase [EC:3.2.1.21]!K05349|3|2.9e-236|824.7|pru:PRU_2655|bglX; beta-glucosidase [EC:3.2.1.21]!K05349|4|6.5e-220|770.4|bhf:C3V43_10840|bglX; beta-glucosidase [EC:3.2.1.21]	ATGAAAAGATTCTTAACTCCCCTTTTCACCTTTTGCGTGGCGCTGGCTGTGAATGCACAGCCGGTGCCCACCACCGGTTCGCCCGTGCTGCGTGCCGACAACATCGACGAAGTGGTCAGCGCCCTGACCCTTGAAGAGAAAGTGCACCTCGTCATCGGTTGCGGCATGTCGATGGGCAGTGACTCCAAGTTCCCCGGTACCGCCGGACGTACCTACGACATTCCACGCCTGGGCATCCCATCGGCTTTCCTTGCCGACGGACCGCACCGCCTGGCGATGGCTTCCAAACGAGAGTTCGACAGCCGCACCTATCACGCCACCGAATTCCCCTCGAGCACCACGGTGGCAGCTACGTTCGATCCTGATGCTGCTTACCATGTAGGCCGGGCTCTGGGTACC…	Bacteroidales	-	-	-	-	-	-	-
Unigene180112	1.48e-05	4.58e-06	7.29e-06	0	0	0	K05349|2|0|1215.7|bsa:Bacsa_2095|bglX; beta-glucosidase [EC:3.2.1.21]!K05349|3|0|1198.0|bhf:C3V43_10840|bglX; beta-glucosidase [EC:3.2.1.21]!K05349|4|0|1164.4|bhf:C3V43_10240|bglX; beta-glucosidase [EC:3.2.1.21]!K05349|5|5.9e-298|1029.6|pru:PRU_2693|bglX; beta-glucosidase [EC:3.2.1.21]	ATGAAGAAGAATATCATATCCATGGCAGCAGCAATGGCTGTCTTGTCGGCTTGCGGACCGGGTGTGCCGCAGCTTGGAAAGTCCTCTTTGGATGAAGTGATTGGTGCCATGACGCTGGAAGAAAAGGCTCATCTGGTAGTAGGTACCGGTATGGCAGGTTTCTCGGGTGACAGTGCCGTAATCGGTGCAACGAGAAAGCTAGTGCCGGGTGCGGCAGGAACCACATACCCGATTGAACGCCTCGGCATTCCCGCTGTGGTGCTGGCTGATGGTCCCGCCGGACTGCGTATCGACCCCAAGCGTGAGGGGGATTCGGCTACGTACTATTGTACTCATTTCCCTATCGGAACTTTGCTCGCCTCTACCTGGGACCAGGAACTGGTGGAAAGTGTAGGTCAG…	Bacteroidales	-	-	-	-	-	-	-
Unigene180113	1.31e-05	3.99e-06	7.03e-06	0	0	0	K05349|2|0|1539.6|bhf:C3V43_10245|bglX; beta-glucosidase [EC:3.2.1.21]!K05349|3|0|1535.8|bzg:C4H11_08830|bglX; beta-glucosidase [EC:3.2.1.21]!K05349|4|0|1391.7|bsa:Bacsa_2094|bglX; beta-glucosidase [EC:3.2.1.21]!K05349|5|0|1386.7|bhl:Bache_0522|bglX; beta-glucosidase [EC:3.2.1.21]	ATGAACAAAAAGTTAATCTTATCTTTAGCCCTATCGGGGTTAGTACTTACCGCTACGGCGCAGACCACTGTTGCGCCTGCCATTCCAAGAGACGAGAAAATGGAACAGCAGATTGAGACTTTGCTGAAGAAGATGACGCTTGACGAGAAGGTCGGACAGATGTGCGAACTCACCATCGATGTTCTGCAGAAACGCGTCAATCCCTTTGCCGGTCTCGACCCGAAGAACATTACGGTGAAGGATTTGCAAAAAATCATCAAGAGATACAGACTTGAAAAGGAGTTCAAGTTGGGCAAGGAGATGCCTTCGCAGGATGTGATGATGAAGCTTTACATGCGCATCCAGGGGATAGAGAATGCCAAAGGCTTCCAGTTGGACGAGGCGATGCTTGACTCGGTC…	Bacteroidales	-	-	-	-	-	-	-
Unigene181712	8.92e-06	6.79e-06	6.65e-06	0	0	0	K05349|1|0|1201.8|pru:PRU_2312|bglX; beta-glucosidase [EC:3.2.1.21]!K05349|3|1.3e-223|782.7|bcel:BcellWH2_04212|bglX; beta-glucosidase [EC:3.2.1.21]!K05349|4|1.6e-207|729.2|bdo:EL88_23725|bglX; beta-glucosidase [EC:3.2.1.21]	ATGAAAAAGATAGCTGCAATTATGTGTGCGACTGTAGCCCTGACAAGCTGCAACGACAAAGTCGCCGACATCGACACCCAAGTGAATGAACTCTATGACCGCATGTCGCAGGAGGAGCGCATAGCTCAATTGAAGAGCTGCTATATGGACGACCTCTTTGACGAAAACGGAGTGCTCGACAGCGCCAAGTGCGCCGAGATGATTCCCAACGGCATAGGTCACTTCTCGCAATATGCGAGCCAGAAGCCCACCGATGCCAACGTGCTTCGCGACCGCGTTGCGGCAATGCAGGAGTGGCTCATCAACAACACCCCCAACGGCATTCCGGCCTTATTTCACGAAGAGGTGCTGTCGGGCATAAACACACGTGACGCTACAATCTACCCCCAGCAGATAGGA…	Bacteroidales	-	-	-	-	-	-	-
Unigene182622	9.1e-06	6.33e-06	7.81e-06	0	0	0	K05349|1|0|1401.0|pru:PRU_1940|bglX; beta-glucosidase [EC:3.2.1.21]!K05349|2|2.5e-234|818.5|psn:Pedsa_2585|bglX; beta-glucosidase [EC:3.2.1.21]!K05349|3|4.6e-228|797.7|pdi:BDI_1208|bglX; beta-glucosidase [EC:3.2.1.21]!K05349|4|3.9e-227|794.7|parc:CI960_09755|bglX; beta-glucosidase [EC:3.2.1.21]!K05349|5|3.7e-225|788.1|cih:ATE47_03245|bglX; beta-glucosidase [EC:3.2.1.21]	ATGGAGGCACAGAAAAAAAGCGCAGTTTCATTCGACTCCTACGAATGGAACTTTGGCAAAGTCAATGCAGCCGAAGGGGCTGTATGCCACACTTTTACGTTAAAAAACAAATCAAAGGAACCGGTAAGCATCAGCAAGGCCATACCCAGCTGCGAATGCATATCGGCACAATACCCCACCACCCCGATTGCTCCGGGAAGCACCGCCGAGGTGATGGTTGTGTTCACTCCCGCCAAATCCATCGGTAAAAGCTTCCGCAGCGTGGAGCTTCTCGACGACAAGGGCAAGACTCTTGGCGCGCTGTCGGTAGAGGCTGTAGTGAACGAAGGAGCGACACCCGCCACCTACTATCCGTTCCGCAATCCGAAATTATCCAATGAGGAGCGTGTTGAAAACCTC…	Bacteroidales	-	-	-	-	-	-	-
Unigene182708	7.48e-07	7.48e-07	3.55e-07	0	0	0	K05349|2|2.7e-83|315.1|bvs:BARVI_08530|bglX; beta-glucosidase [EC:3.2.1.21]!K05349|3|1.1e-79|303.1|ppn:Palpr_2117|bglX; beta-glucosidase [EC:3.2.1.21]!K05349|4|1.3e-77|296.2|fek:C1H87_21745|bglX; beta-glucosidase [EC:3.2.1.21]!K05349|5|3.2e-76|291.6|psty:BFS30_09280|bglX; beta-glucosidase [EC:3.2.1.21]	CTTGCCGCGAAGGCCGACGTAGTGCTTTTCTTCGGCGGTCTGAACAAGAACTACACCCAGGATTGTGAAGGAGACGACCGCCGCACCTATGACTTGCCCTTTGGTCAGAACGAGCTTATCGAACGCATCGTGGCGGTAAATCCTCGTACAGCTGTCGTAATAACCTCAGGCAATGCCGTAGCCATGCCATGGCTCGGACGTGTGCCGGCAGTGGTGCAGTCGTGGTATCTCGGCTCGATGGGCGGCCGCGCATTGGCCGAAGTGCTCAGCGGCGCCGTCAATCCGTCTGGCAAGCTACCGTTTACAATAGCGCGGAAGCTCGAAGACTATCCGGCCCATCAGGGCGGCGACCGCACTTATCCCGGTGTTGACGGCACAGTACATTACGATGAAGGCATT…	Bacteroidales	-	-	-	-	-	-	-
Unigene184506	1.26e-06	4.01e-06	1.94e-07	0	0	0	K05349|1|0|1105.5|ere:EUBREC_2820|bglX; beta-glucosidase [EC:3.2.1.21]!K05349|2|0|1104.4|ert:EUR_24580|bglX; beta-glucosidase [EC:3.2.1.21]!K05349|3|0|1102.4|era:ERE_09520|bglX; beta-glucosidase [EC:3.2.1.21]!K05349|4|3.2e-310|1070.5|rim:ROI_01160|bglX; beta-glucosidase [EC:3.2.1.21]!K05349|5|1.8e-302|1044.6|rho:RHOM_16780|bglX; beta-glucosidase [EC:3.2.1.21]	ATGCAAAAATGGACACGCGTACTGTACCAGCCGGGGATTCCGCTCGGTGAAAACGGAGAACGGATTACGGCATGCAAAAAGCATATTGAGCTCTCAAAGGAAGCCGCAAAGGAAGGGATGGTACTTCTGAAAAATGAAAAGAATATACTTCCGCTTGCAAAGGGAAGCAGGGTTGCCCTGTTTGGAAAAGCAAGCTTTGATTATGTGCGGGGCGGCGGAGGAAGCGGGGAAGTAACAGTTTCCTACGCAAGAAATCTGTATGAGGGGTTTGGACTGCTGAAAGACAGGGTAAGTATATTTGAGGAGCTTTCAGAGTTTTACCGCGATAATGTAAAGGCCCAGTACCAGGCTGGAAGGGTTCCGGGGATGACCATAGAACCCGAACTTCCGGCTGAGCTG…	Clostridiales	Lachnospiraceae_bacterium_A4	0.00018209	0.000364624	9.33025e-05	0	0	0
Unigene190130	5.16e-07	4.05e-07	2.45e-07	0	0	0	K05349|1|1.7e-73|282.7|afd:Alfi_1075|bglX; beta-glucosidase [EC:3.2.1.21]!K05349|2|1.7e-73|282.7|ash:AL1_13770|bglX; beta-glucosidase [EC:3.2.1.21]!K05349|3|3.0e-70|271.9|pdi:BDI_2428|bglX; beta-glucosidase [EC:3.2.1.21]!K05349|4|3.0e-70|271.9|parc:CI960_18370|bglX; beta-glucosidase [EC:3.2.1.21]!K05349|5|7.3e-69|267.3|bhf:C3V43_10240|bglX; beta-glucosidase [EC:3.2.1.21]	CTTGCCATAGCGCTGACATTGGCACTGCCGTTTGTAGTAGGTGCGAAAACCGGCTCCGACGTTCATGGCATCGTCAAAAAGCTGAGCCTCGAACAGAAGGCGCGTCTTCTTGTGGGCTGCGGCGGCACCGACGAGGCTCCGAGCCATATCACGCCCGGCGCTGCCGGATGGACTTTTCCGCTGCATGAGTTCGGCATACCGTCGGTGAATCTCGCCGACGGGCCTGTAGGGCCGCGCATCAATCCCCAGCCGTGGCTGCGGACGGCGGTCGTGTACGACGAAAACGGCCTGCCGCACGACGTAGTGACCGGCGGCGAAGCCGGAGCCGACACCACGGCCACGCAGTGGTGCACAGCATTCCCGTCGACGACTGCCCTCGCGGCGACCTTCGATACCGGC…	Bacteroidales	-	-	-	-	-	-	-
Unigene190207	1.72e-06	4.18e-07	4.55e-06	0	0	0	K05349|1|0|1217.6|blau:DQQ01_03645|bglX; beta-glucosidase [EC:3.2.1.21]!K05349|2|0|1215.3|bpro:PMF13cell1_00941|bglX; beta-glucosidase [EC:3.2.1.21]!K05349|3|0|1212.6|byl:A4V09_22630|bglX; beta-glucosidase [EC:3.2.1.21]!K05349|4|0|1171.0|byl:A4V09_16115|bglX; beta-glucosidase [EC:3.2.1.21]!K05349|5|1.7e-275|954.9|cle:Clole_2594|bglX; beta-glucosidase [EC:3.2.1.21]	ATGAAAAATTATAGAAATGAAAGGGCTAAGGCAAGGGAAAAAGCCAAGGAACTTGTATCAAAAATGACATTGATGGAAAAAGCATCCCAGTTAAAATATGATGCATCACCGGTGGAGCGTCTTGGAATCCCTACCTACAATTATTGGAATGAAGCTCTGCATGGGGTTGCAAGAGCAGGAGTTGCAACAATGTTTCCCCAGGCAATTGGTATGGCAGCAGCTTTTGATGAGGACGCCATGCAGAAAGTCGGAGATATTATTGCTACGGAAGGCAGAGCAAAATATAATGAATATTCAAAACACAATGACAGAGATATTTACAAAGGACTGACATTCTGGTCACCTAATGTGAATATTTTCCGTGATCCCCGCTGGGGAAGAGGCCATGAAACATATGGA…	Clostridiales	-	-	-	-	-	-	-
Unigene190889	4.3e-07	0	4.08e-07	0	0	0	K05349|1|9.4e-64|249.6|rix:RO1_07090|bglX; beta-glucosidase [EC:3.2.1.21]!K05349|2|6.1e-63|246.9|rix:RO1_36000|bglX; beta-glucosidase [EC:3.2.1.21]!K05349|3|1.6e-50|205.7|paen:P40081_27795|bglX; beta-glucosidase [EC:3.2.1.21]!K05349|4|1.0e-49|203.0|cbei:LF65_01627|bglX; beta-glucosidase [EC:3.2.1.21]!K05349|5|1.5e-45|189.1|pgm:PGRAT_23785|bglX; beta-glucosidase [EC:3.2.1.21]	ATGGATGTTGAAATGCCAAATCCTGCGGGCTATAACGATAAGCTGGCCGCACAGTTTGCCAAAGGGGAGGCGGATATGGCGTTATTAGACAGGGCGGTGCTGCGTGTCCTGACTGCAAAATTCCGTATGGGGCTGTTTGAACATCCCTTTGCTTTGCAGGGGGAGGAACTGCGGAAGGCGTTTTCCCATGAGAAGGACAGGGAGGTATCCCTGCAGTCAGCCAAAGAATCAATGGTTCTCTTAAAAAATGAAGGGGTGCTTCCCATTTCAAGGGATACGAAAAAAATTGCGTTGATCGGCCCTCATGCCGACTGTGCGAGGAAATTTTTCGGCGGCTATACCCAGATGTGTATGATGGAATCCACCTATGCGGTTGCTAATTCCATAGCCGGTGTCAGC…	Clostridiales	-	-	-	-	-	-	-
Unigene190945	6.56e-07	0	0	0	0	0	K05349|1|2.0e-71|275.0|bcae:A4V03_14795|bglX; beta-glucosidase [EC:3.2.1.21]!K05349|2|3.8e-67|260.8|dun:FDZ78_00810|bglX; beta-glucosidase [EC:3.2.1.21]!K05349|3|1.5e-66|258.8|bvs:BARVI_10640|bglX; beta-glucosidase [EC:3.2.1.21]!K05349|4|2.5e-58|231.5|bxy:BXY_19000|bglX; beta-glucosidase [EC:3.2.1.21]!K05349|5|2.1e-57|228.4|boa:Bovatus_02432|bglX; beta-glucosidase [EC:3.2.1.21]	ATGCGTAAATCAGCCATCATATTTCTTTCTGTCGCGTCCGTCCTGTCGGTCGCTGCGGCCGCTCCTGTTCCTGTGCAGGGCGAAAATTTCATCGACAGTCTTATGTCTGAGATGACTCTGGAGGAGAAAATAGGCCAGCTTAATCTTCCTGTCGGAGGCGACATACAGACGGGCGTCGTATTAGGCCCTGAACTCGACAAAATAATTGCAGCAGGTAACATCGGAGGATTCTTCAATGTCAAGGGCGTCGACGAAATCTCGCGTCTTCAGCATATTGCCGTGGAAAAAGGCCCTCACGGCATTCCTTTGCTTGTCGGTGCCGATGTCGTACATGGTTATGAAACCATCTTTCCGATTCCATTGGCTCTTTCATGCACATGGAATCCTGCATCGGTCGAG…	Bacteroidales	Bacteroides_caecimuris	0.000367586	0.000160678	0.000198667	0	0	0
Unigene191251	5.42e-07	0	0	0	0	0	K05349|1|1.4e-93|348.6|pary:A4V02_04355|bglX; beta-glucosidase [EC:3.2.1.21]!K05349|2|3.1e-66|257.7|bcel:BcellWH2_02159|bglX; beta-glucosidase [EC:3.2.1.21]!K05349|3|1.7e-64|251.9|bis:DXK01_002480|bglX; beta-glucosidase [EC:3.2.1.21]!K05349|4|3.2e-63|247.7|btho:Btheta7330_01236|bglX; beta-glucosidase [EC:3.2.1.21]!K05349|5|4.2e-63|247.3|bth:BT_1778|bglX; beta-glucosidase [EC:3.2.1.21]	GTGTTGCGCGATGACTGGGGATTCGACGGTTATGTAGTGAGCGACTGTGGCGGAGTCGCTGCCGTGCGCAATGCACATAAGTACTGCAAGACCCTGGAGACTGCAGGCGCACTCTGTCTGAAAGCCGGGCTTGATCTTGAGTGTGGCGACGAGGTATACGACGAGCCGTTGCTCCGCGCCTATAGGCTGGGGATGGTGACAGACGCCGATATCGACACTGCGGCTACCCGTGTGCTCAGAGCCCGCATGCGTCTCGGCATATTCGACTCTGGGAAAGACAATCCATATGCGCGGATACCGGCGTCGGTGATAGGGTCGGCCGAGCATCAGCGGATTGCGCTTGAGGCGGCACGCCAGTCGATAGTGCTGTTGAAGAACTCGGGGTCGACATTGCCACTC…	Bacteroidales	-	-	-	-	-	-	-
Unigene194576	9.51e-07	0	1.06e-07	0	0	0	K05349|1|3.8e-90|337.4|bxy:BXY_25670|bglX; beta-glucosidase [EC:3.2.1.21]!K05349|2|6.4e-90|336.7|boa:Bovatus_03424|bglX; beta-glucosidase [EC:3.2.1.21]!K05349|3|8.4e-90|336.3|bcae:A4V03_14885|bglX; beta-glucosidase [EC:3.2.1.21]!K05349|4|4.3e-86|323.9|bcae:A4V03_14195|bglX; beta-glucosidase [EC:3.2.1.21]!K05349|5|1.5e-83|315.5|bth:BT_3314|bglX; beta-glucosidase [EC:3.2.1.21]	GATCTGAGCGACCGCGCTCTTTATGAAATTTATCTGCCGGCGTTCAAGGCGGCTGTTCAGGATGGGGGAACATGGTCGATCATGGGATCGTATAACCTTTACCAGGGGCGTCATGTGTGTCAGAACCCGCGGCTGCTCAAGGATATTCTCCGCGACGAGTGGGGGTTTGACGGGGTGGTGATCTCTGACTGGGGCGGTGTGCACGACACAGACCAGGTGATTTCAGGAGGCCTCGACCTTGAGTTCGGCTCATGGACAAACGGACTGTCGGAAGGGATGAAAAACGCCTACGACAGCTATTTCATGGCCTATCCCTATCTTAAGCGGATCAGCGACGGTGTGGTTGACACTCAGGAACTCGACCGGAAGGCTGCCAATGTGTTGCGGCTCATTTTCCGC…	Bacteroidales	-	-	-	-	-	-	-
Unigene197885	4.99e-07	0	0	0	0	0	K05349|1|4.0e-83|313.9|btho:Btheta7330_04985|bglX; beta-glucosidase [EC:3.2.1.21]!K05349|2|8.9e-83|312.8|bth:BT_3314|bglX; beta-glucosidase [EC:3.2.1.21]!K05349|3|1.5e-82|312.0|bxy:BXY_25670|bglX; beta-glucosidase [EC:3.2.1.21]!K05349|4|1.5e-82|312.0|boa:Bovatus_03424|bglX; beta-glucosidase [EC:3.2.1.21]!K05349|5|7.6e-82|309.7|bcae:A4V03_14885|bglX; beta-glucosidase [EC:3.2.1.21]	GCTGATGCCAACAAAAATCTGATTGTGGTTAATGTGTCGGGCAATGCCGTGGCAATGCCGTGGCTCGATAAAGCGGCAGCTGTTGTCCAGGCGTGGTTTATCGGTTCGGAGGCCGGAAATGCTATTGCCGATATAGTTTCGGGCGATGTGAACCCCTCGGGCAAACTGCCCTTCACCTTCCCGGCACGGCTTGAGGACTCGGGCGCGCATGCCGAAGGCGAGTATCCCGGCAACAAGGAGCAGCTTGCGGCCTCGAAACAGTGGGGCGACACCATCAAGGAATACTATAACGAGGATATTTTTGTGGGCTACCGCTGGGCCGACAAGAAAAAGACTACTCCGCTTTTCCCGTTCGGCCACGGTCTGAGCTACACCACATTCGAATATGGCAAACCGACA…	Bacteroidales	-	-	-	-	-	-	-
Unigene199328	3.39e-05	1.94e-05	2.21e-05	0	0	0	K05349|1|0|1261.9|dun:FDZ78_05595|bglX; beta-glucosidase [EC:3.2.1.21]!K05349|2|4.8e-292|1010.0|dun:FDZ78_10020|bglX; beta-glucosidase [EC:3.2.1.21]!K05349|3|5.3e-291|1006.5|pmz:HMPREF0659_A6561|bglX; beta-glucosidase [EC:3.2.1.21]!K05349|4|9.1e-291|1005.7|boa:Bovatus_03153|bglX; beta-glucosidase [EC:3.2.1.21]!K05349|5|2.0e-290|1004.6|bcae:A4V03_17915|bglX; beta-glucosidase [EC:3.2.1.21]	ATGAAAAAGCTATTGTCAATCATTTGTGGCGGCGTGATGGCGCTATCAGCATCCGCCTACACACCGATTACGCTCCCGGTAATACCGGCTGACCCTGCGTTGGAAGCGAAAGTGCAGAAAACACTTTCCAAAATGACCCTTGAAGAGAAAATTGGGCAGATGACCCAGCTGCAGGTGGACTTATTGGGCGGATATGACCAAAATGGTAAATTCAAACTCTCAAAAGAGAAGATGGATACCATCTTTGGCATATACAAGGTTGGCTCTATCCTTAACGCTCCATACTCTTACTGTCTGGATGCTAAGGAATGGAATGAGCTTATACCTCAGATTCAGGAATACTGCATGAAGAATCTCGGTATCCCCTGCATTTATGGTCTTGATCAGAATCATGGTGGC…	Bacteroidales	-	-	-	-	-	-	-
Unigene199754	0	4.32e-07	0	0	0	0	K05349|1|1.3e-65|255.8|byl:A4V09_09430|bglX; beta-glucosidase [EC:3.2.1.21]!K05349|2|2.2e-65|255.0|bpro:PMF13cell1_03439|bglX; beta-glucosidase [EC:3.2.1.21]!K05349|3|3.8e-65|254.2|rum:CK1_23290|bglX; beta-glucosidase [EC:3.2.1.21]!K05349|4|8.4e-65|253.1|rob:CK5_07370|bglX; beta-glucosidase [EC:3.2.1.21]!K05349|5|3.5e-63|247.7|rho:RHOM_05835|bglX; beta-glucosidase [EC:3.2.1.21]	GGCCGGAACTTTGAATATTTCTCCGAGGATCCCCTGCTGGCCGGCCATATGGCGGCGGCCATCACCAGAGGCGTCCAGAGCAGGAACGGCGTGGGTACCACAATCAAGCATTTTGCCTGCAACAATCAGGAGGACAACCGCATGGGCAGCGACAGCATCGTGTCCGAGCGGACGCTCAGGGAAATCTATTTGCGGGGATTTGAAATCGCGGTAAAGACTTCCCAGCCTATGGCAATCATGACTTCCTACAATCTGATCAACGGCGTGCATGCGGCGAACAGCAGGGATCTGTGCACTGTGGCGGCCAGAGAGGACTGGAACTTCCAGGGCATCATCATGACGGACTGGACCACCACCACCCCTCGGGGCGGCAGCAGTTCCTGGGGCTGCATCGCGGCG…	Clostridiales	-	-	-	-	-	-	-
Unigene201213	2.24e-06	8.94e-07	3.32e-06	0	0	0	K05349|1|0|1793.1|bfr:BF0940|bglX; beta-glucosidase [EC:3.2.1.21]!K05349|2|0|1793.1|bfb:VU15_03990|bglX; beta-glucosidase [EC:3.2.1.21]!K05349|3|1.5e-180|639.8|fgi:OP10G_1679|bglX; beta-glucosidase [EC:3.2.1.21]!K05349|4|3.3e-180|638.6|boa:Bovatus_02941|bglX; beta-glucosidase [EC:3.2.1.21]!K05349|5|8.2e-179|634.0|bxy:BXY_20070|bglX; beta-glucosidase [EC:3.2.1.21]	ATGAAAAACATTTTCCTTACCATGAGCCTGGGTATAGGACTGCTTTTTCCTTGCAAGCTACATGCCCAAAGCCAGTACCCATTTCAGAACACGACATTATCCACTGAAGAAAGAGTAGACGATCTTATCAAACGAATGACTCTGGAAGAAAAAATCGACCTGCTTTCCGGATACAATGATTTCTATCTGCACCCCTGCGAACGATTAGGAATACCGGCATTCAAACTGGCCGACGGTCCGCTGGGCGTTGCATCCTGGGGATTATTCGGACGCGCCACCGCATTTCCATCAGCACTTTCGCTGGCTGCCTCTTGGAATAAAAATCTGGCAGAGAAAACAGGATCAATGTATGCTCAGGAATGGCGTGCAAGAGGTATTCATTTTCTCTTAGCTCCCGGA…	Bacteroidales	Bacteroides_fragilis	0.00633672	0.00276742	0.00831637	4.39e-07	1.37e-07	0
Unigene201298	2.24e-06	9.84e-07	3.19e-06	0	0	0	K05349|1|0|1628.6|bfb:VU15_03545|bglX; beta-glucosidase [EC:3.2.1.21]!K05349|2|0|1615.9|bfr:BF0841|bglX; beta-glucosidase [EC:3.2.1.21]!K05349|3|5.3e-265|920.2|pko:PKOR_03035|bglX; beta-glucosidase [EC:3.2.1.21]!K05349|4|1.3e-258|899.0|shg:Sph21_3133|bglX; beta-glucosidase [EC:3.2.1.21]!K05349|5|2.1e-258|898.3|oli:FKG96_13475|bglX; beta-glucosidase [EC:3.2.1.21]	ATGAAAATGAAATTAATATGCTTTTTGATGTTGAGTGTGTTTTTTATTTTTCCGGTTCGGGCTAAAAACACATTCGGGAAGAAAAAAGACAAAGTGACGCGCTTGCATTTTTATGACCTGAATAAGAATGGGCGGATGGACACTTATGAAAACCCTTCTGCTCCTGTGGAGTATCGTGTGGAGCATCTTTTGTCACAGATGACTTTGGAGGAAAAGGTAGGACAGATGCTTACTTCATTGGGGTGGCCCATGTACGAACGGGTGGGAGAGGACATCCGCCTGACCCCTCAGTTGGAGAAAGAAATCGGAGAGTACCATATCGGATCGCTCTGGGGTTTTATGCGGGCTGATCCGTGGACGCAACGTACGTTGCATACCGGACTCAATCCTTCGCTGGCT…	Bacteroidales	Bacteroides_fragilis	0.00633672	0.00276742	0.00831637	4.39e-07	1.37e-07	0
Unigene201306	2.25e-06	1.17e-06	4.07e-06	0	0	0	K05349|1|0|1454.1|bfb:VU15_03505|bglX; beta-glucosidase [EC:3.2.1.21]!K05349|2|0|1451.4|bfr:BF0832|bglX; beta-glucosidase [EC:3.2.1.21]!K05349|3|3.7e-169|601.7|mas:Mahau_2031|bglX; beta-glucosidase [EC:3.2.1.21]!K05349|4|6.3e-169|600.9|css:Cst_c02510|bglX; beta-glucosidase [EC:3.2.1.21]!K05349|5|6.3e-169|600.9|csd:Clst_0237|bglX; beta-glucosidase [EC:3.2.1.21]	ATGAAAGACATGCAAACAAAAATAGTAATGATAGGGATTCTACTTTCTACAGGTATAATGTTGAGGGCTCAGGACAATGGAGGGTGTGAGGATTGTCCGGCTTTTAATGCAGGAGGAAAAGTGGAAGTCCGTGGTGTAAAAGAGAGGATTATCGGAGATTTGTCGCAACCGGTCGCGGTTCGTGTAAGGACGTTGATTCAACAGATGACATTGGCAGAGAAGGTAGCTCAGTTGGTGAGCGAAAGTGATAGCATTCCGCGGTTGGATATTCCTGCTTATAATTATTGGAATGAATGTCTTCACGGAGTGGCTCGTGCCGGTGAAGTGACAGTCTTTCCGCAAGCCATTAATCTGGCTTCTACCTGGGATACGGTGTTAGTCAAACGGGTGGCTTCTGCT…	Bacteroidales	Bacteroides_fragilis	0.00633672	0.00276742	0.00831637	4.39e-07	1.37e-07	0
Unigene203075	1.02e-06	8.7e-07	5.51e-07	0	0	0	K05349|1|4.1e-104|384.0|rto:RTO_24470|bglX; beta-glucosidase [EC:3.2.1.21]!K05349|2|5.2e-75|287.3|byl:A4V09_09430|bglX; beta-glucosidase [EC:3.2.1.21]!K05349|3|2.0e-74|285.4|rob:CK5_07370|bglX; beta-glucosidase [EC:3.2.1.21]!K05349|4|1.3e-73|282.7|bpro:PMF13cell1_03439|bglX; beta-glucosidase [EC:3.2.1.21]!K05349|5|3.7e-73|281.2|sij:SCIP_0841|bglX; beta-glucosidase [EC:3.2.1.21]	CAATACTGCACGGCAATTCCGATTGCCACGACGCTGGCTCAGTCATGGGATATGGCGCTGGTTGAAAAGATGGGTGAGATTGTAGGGAAAGAGATGAAGCAGTTCCACATCCATCTGTGGCTTGCGCCGGGCATGAATATTCACAGGAATCCTCTGTGCGGAAGAAACTTTGAATATTATTCCGAGGATCCGCTGATCTCAGGGAAATGTGCTGCTGCAGATACAAAAGGCGTACAGTCTTATGGCGGTCAGGGAACGACAATCAAGCATTTTGCGGCCAATAATCAGGAAGATAACCGGATGTTTACGAACGCCCATATCAGCGAGAGGGCGCTTCGGGAAATCTATCTGAAAGGTTTTGAGATTGCGGTGAAGGAATCGCAGCCGTACTCTATCATG…	Clostridiales	Lachnospiraceae_bacterium_3-2	0.000684165	0.000785783	0.000764842	3.23e-08	3.08e-08	0
Unigene205316	2.74e-06	1.06e-06	4.16e-06	0	0	0	K05349|1|0|1522.7|bfb:VU15_01260|bglX; beta-glucosidase [EC:3.2.1.21]!K05349|2|0|1473.0|bfr:BF0392|bglX; beta-glucosidase [EC:3.2.1.21]!K05349|3|0|1274.2|boa:Bovatus_03683|bglX; beta-glucosidase [EC:3.2.1.21]!K05349|4|0|1273.8|bcae:A4V03_20080|bglX; beta-glucosidase [EC:3.2.1.21]!K05349|5|0|1268.8|bcac:CGC64_05095|bglX; beta-glucosidase [EC:3.2.1.21]	ATGAACAAGAAATATTCTTTACTCATTCTGCTTGCACTTTTACTCCCGTTGGGGCTGCAAGCGCAAAAACCTCCTCAGGATATGGACCGTTTCCTCGACAATCTGCTGAAACGGATGACCCTGGAAGAGAAAATAGGTCAGCTTAACCTGCCGGTAACTGGTGAAATCACCACCGGACAAGCTAAAAGCAGCGACATCGCCACCAAGATAAAGCGAGGTGAAGTAGGCGGATTGTTCAACCTGAAAGGGGTGGATAAAATTCGTGACGTACAGCGTCTGGCCGTAGAGAACTCCCGGCTGGGTATCCCTCTGCTCTTTGGGATGGACGTAATTCACGGATACGAGACCATTTTCCCTATTCCCTTGGGACTTTCGTGTACATGGGACATTCCGGCTATC…	Bacteroidales	Bacteroides_fragilis	0.00633672	0.00276742	0.00831637	4.39e-07	1.37e-07	0
Unigene207167	1.2e-05	3.31e-05	2.62e-06	0	0	0	K05349|1|0|1182.2|dun:FDZ78_02285|bglX; beta-glucosidase [EC:3.2.1.21]!K05349|2|0|1106.3|pary:A4V02_13290|bglX; beta-glucosidase [EC:3.2.1.21]!K05349|3|1.2e-280|972.2|pru:PRU_2786|bglX; beta-glucosidase [EC:3.2.1.21]!K05349|4|8.0e-272|943.0|btho:Btheta7330_00111|bglX; beta-glucosidase [EC:3.2.1.21]!K05349|5|1.4e-271|942.2|bth:BT_3009|bglX; beta-glucosidase [EC:3.2.1.21]	ATGAAAAATATCAAAAGAACCATTGTGGCAATGACACTTGCCATAACCGGCGCCACGGCATACGCGCAGACATATCCCTATCAGGACCACCGTCTGAGCGCGAAGGAGCGTGCCGCAGACCTGTGCAGCCGCCTCACACTTGAAGAGAAGTCACTAATCATGCTCGACCGCTCACCGGCAATACCCCGCTTGGGCATCCCCCAGTTTGCATGGTGGAGCGAGGCACTGCACGGTGTGGGGCGCAACGGACACTGCACCCTGTTCCCCTCGTGCATAGGAATGGCTGCTTCGTTCGACGACACCCTGCTCGAACGCATCTACACAGCCATAAGCGACGAGGCAAGAGCAAAGAACACGGCGCAGCGCAGGCACGGGAAAGTGGACAAATATCAGGGACTT…	Bacteroidales	-	-	-	-	-	-	-
Unigene209164	1.11e-06	1.74e-06	2.8e-06	0	0	0	K05349|1|3.2e-228|798.1|rto:RTO_24470|bglX; beta-glucosidase [EC:3.2.1.21]!K05349|2|4.5e-190|671.4|pdo:PSDT_0661|bglX; beta-glucosidase [EC:3.2.1.21]!K05349|3|7.7e-190|670.6|sij:SCIP_0841|bglX; beta-glucosidase [EC:3.2.1.21]!K05349|4|4.0e-186|658.3|byl:A4V09_09430|bglX; beta-glucosidase [EC:3.2.1.21]!K05349|5|6.8e-186|657.5|csr:Cspa_c47760|bglX; beta-glucosidase [EC:3.2.1.21]	ATGGCAAAAATCTATGCAAGCAGTAATCCCGGAGTGAGCGAGCGTGAAAAGAGAAATATGGAACGCTCCCGCAGAATAGCAGGACAGGGAATGGTCTTGCTGAAAAATGAGGGGATATTGCCTCTTGATGGCGCAGTAAAAAGTATTGCGCTTTTTGGAAACGGAGCAAGAAGAACCATTAAGGGCGGTACCGGTTCCGGGGATGTGAACAGCAGATTTGTAGTAAACGTCGAGCAGGGACTTAGCGAAGCAGGATATGCGGTTACCACCAAGGAATGGTTAGACCGCTACGATGAGAAAGTAGAGACTGCGAGAGAAGCCTATTTTCAGGGTTTAAGAGCAAAGATGCCTGAGGGTGGAATGGCAGTATTTATGGAGTTGTTTAATGATCCGTTTCAG…	Clostridiales	-	-	-	-	-	-	-
Unigene209706	1.24e-05	3.39e-06	5.44e-06	0	0	0	K05349|2|0|1698.3|bhl:Bache_R0042|bglX; beta-glucosidase [EC:3.2.1.21]!K05349|3|0|1671.8|bcel:BcellWH2_04481|bglX; beta-glucosidase [EC:3.2.1.21]!K05349|4|0|1669.4|bis:DXK01_011595|bglX; beta-glucosidase [EC:3.2.1.21]!K05349|5|0|1610.9|bcac:CGC64_08345|bglX; beta-glucosidase [EC:3.2.1.21]	ATGAGAAAACTTATTGTAGCTACCTTGTTGCTAAGCAGCGGTACTTTGGTATCGGCACAGAAAAGGCCTGAAACACCGGCCACGTACAAACCGACAAAAAGCGAGATGTACCACAAAGGCTGGATAGACTTCAACAAGAATGGGGTAAAGGATGTGTACGAAGACCCGGCCGCTCCGCTCGACGCCCGCATAGAAAACCTCTTGCAGCAGATGACACTGGACGAGAAGACCTGCCAGATGGTCACTCTTTATGGATACAAACGTGTACTGAAAGACGACCTTCCCACCCCCGAATGGAAACAAATGCTGTGGAAAGACGGCATCGGCGCCATCGACGAACATCTGAACGGCTTCCAGCAATGGGGACTGCCGCCTTCGGACAACGAAAATGTCTGGCCC…	Bacteroidales	-	-	-	-	-	-	-
Unigene211213	4.86e-07	1.39e-07	1.98e-07	0	0	0	K05349|1|9.9e-49|199.5|rix:RO1_35980|bglX; beta-glucosidase [EC:3.2.1.21]!K05349|2|1.1e-47|196.1|rus:RBI_I00995|bglX; beta-glucosidase [EC:3.2.1.21]!K05349|3|1.1e-47|196.1|rto:RTO_25150|bglX; beta-glucosidase [EC:3.2.1.21]!K05349|4|2.4e-47|194.9|byl:A4V09_21990|bglX; beta-glucosidase [EC:3.2.1.21]!K05349|5|4.2e-47|194.1|blau:DQQ01_15020|bglX; beta-glucosidase [EC:3.2.1.21]	CCCATAGAGAAGTCCCGGAAGATTGCATTCATCGGCGAGTTCGCGGAGAAGCCCAGATACCAGGGCGCGGGCTCCAGCCACATCAATGTGCCCCATGCGGTCAGCGCCCTGGAGGCGGCAGAGGGGCTGGACATCACCTATGCAAAAGGCTACGACGTGCACAGAGAAGGGCAGGACGACGTGCTAAGGCAGGAGGCTGTGGAGGCAGCCAGGGCAGCGGATGTGGCGGTGGTCTTTGCAGGGCTTCCGGATGCCTACGAGACGGAAGGTGCGGACCGGGAGAATATGAAGATTCCCGAAGAACAGAACCGGTTGATTGCGGAGATCGCAAAGGTGCAGAAGAATGTGGCGGTGGTGCTCCACGGCGGCGTACCCATGGAGCTTCCCTGGAAAGATCAG…	Clostridiales	-	-	-	-	-	-	-
Unigene212320	1.83e-06	4.28e-06	0	0	0	0	K01809|1|1.2e-82|312.4|coo:CCU_23040|manA; mannose-6-phosphate isomerase [EC:5.3.1.8]!K05350|2|7.2e-72|276.6|rho:RHOM_11425|bglB; beta-glucosidase [EC:3.2.1.21]!K05350|3|2.1e-71|275.0|rix:RO1_18130|bglB; beta-glucosidase [EC:3.2.1.21]!K05350|4|2.1e-71|275.0|rim:ROI_36380|bglB; beta-glucosidase [EC:3.2.1.21]!K05350|5|1.1e-64|252.7|bhu:bhn_I1940|bglB; beta-glucosidase [EC:3.2.1.21]	ATGGGGGAGCGGTTCCCTCTGCTAATTAAGATTATTGATGCAAAGGATGATTTAAGTATCCAGGTGCATCCGGATGATACCTATGCAGCAGAACATGAAAACGGTTCCTTTGGAAAAATGGAGTGCTGGTATATTCTGGACTGTCCAAAAGATGCAACCCTTGTCATCGGGCATAATGCTGCTGATAAGGAAGAACTGAAAAACATGATAGAACAGAAACAGTGGGCAGATTTTATCCGTGAAATTCCGGTGAAAAAAGGTGATTTTATTCAGATAGACCCGGGTACGGTACATGCCATTAAAGGTGGGATTACAATTCTGGAAACACAGCAGAACAGTGACATTACCTACCGCGTGTATGATTATGACCGTTTAAGCGACGGAAAGCCGCGCCAGCTC…	Clostridiales	-	-	-	-	-	-	-
Unigene214916	6.04e-06	5.8e-06	3.18e-06	0	0	0	K05349|1|5.1e-275|953.4|rix:RO1_10350|bglX; beta-glucosidase [EC:3.2.1.21]!K05349|2|8.8e-275|952.6|rim:ROI_27260|bglX; beta-glucosidase [EC:3.2.1.21]!K05349|3|1.4e-248|865.5|cew:EKH84_10725|bglX; beta-glucosidase [EC:3.2.1.21]!K05349|4|3.1e-248|864.4|cle:Clole_1639|bglX; beta-glucosidase [EC:3.2.1.21]!K05349|5|1.1e-219|769.6|cpy:Cphy_0220|bglX; beta-glucosidase [EC:3.2.1.21]	ATGAAAATGGAAGCATATGAGACAGAGGTTGAAGAGCTGCTTGGTCAGCTAACCTTAGAGGAGAAGATCGGTATGATTCACGGCGCGGGTCTGTTCCGCACCGAGGCGGTAGAACGTCTTTCGATTCCGCCGCTTTTCATGTCGGACGGTCCGATGGGCGTCCGCGCGGAGTTCGCGGACAACGAGTGGAGAAATACCGGAACGACGGATGATTTTGTGAGCTATCTGCCCTGCAACAGCGCGGTCGCTTCAACGTGGAACCGCGAGCTGGCAGGAAAAGAAGGCGAGGTATTGGGTGAGGAGGCGAGAGGACGCGGCAAGGACGTGATCTTAGCGCCCGGCATCAATATCAAGAGAAGTCCGTATTGCGGAAGAAATTTCGAGTACATGAGCGAGGAC…	Clostridiales	Roseburia_hominis	0.00286378	0.00302244	0.00189062	2.98e-07	1.06e-08	0
Unigene216540	6.98e-07	2.73e-07	3.46e-07	0	0	0	K05349|2|4.4e-153|547.4|bhf:C3V43_10245|bglX; beta-glucosidase [EC:3.2.1.21]!K05349|3|3.2e-151|541.2|bzg:C4H11_08830|bglX; beta-glucosidase [EC:3.2.1.21]!K05349|4|4.1e-151|540.8|bsa:Bacsa_2094|bglX; beta-glucosidase [EC:3.2.1.21]!K05349|5|2.1e-147|528.5|bhl:Bache_0522|bglX; beta-glucosidase [EC:3.2.1.21]	GACGGCATGGTCGTTACCGACTGGGGCGACATCGATTTTCTGTGGAACCGCGACAAGGTGGCCGCAGACAAGAAAGACGCCATAGCCATGGCAATAAATGCCGGCATCGACATGTCGATGGACCCTTATAGCACCGATTTCTGCACCTTGCTCAAAGAACTCGTGGCCGAAGGCCGTGTGCCGATGTCGCGCATCGACGACGCCGTGCGCCGCATCCTGCGCTTCAAGATGCGCACGGGCCTGTTTGAACGACCGATGAGCTATGCGAAAGACTATCCTGAGTTCGGCAGTGCCGACCATGAAGCCGCGGCTCTCGAAGCCGCACGCCAAAGCATAGTCCTGCTCAAGAACGAAAATGGCATATTGCCTTTGCGTAGAGGCGTGAAAATATTGCTTGCA…	Bacteroidales	-	-	-	-	-	-	-
Unigene216898	6.08e-07	0	0	0	0	0	K05349|1|5.4e-59|233.8|rum:CK1_23290|bglX; beta-glucosidase [EC:3.2.1.21]!K05349|2|4.4e-53|214.2|rho:RHOM_05835|bglX; beta-glucosidase [EC:3.2.1.21]!K05349|3|4.6e-50|204.1|byl:A4V09_09430|bglX; beta-glucosidase [EC:3.2.1.21]!K05349|4|1.6e-47|195.7|bpro:PMF13cell1_03439|bglX; beta-glucosidase [EC:3.2.1.21]!K05349|5|2.1e-42|178.7|rto:RTO_24470|bglX; beta-glucosidase [EC:3.2.1.21]	CATGCGGCGGCGGACGTGCTGCTTGGCCGCGCGGCGCCGGGCGGCAGACTGACGGCCACATGGGCAAAACATTACGAGGATTATCCCTTCGCGGAAAATTTTGGTTACCTGAACGGGAATCTGGACACAGAAGAATACAGAGAAGGCATCTATGTCGGTTACAGATATTTTGACAGCTTTGGCATACAGCCGTTATTTCCCTTTGGCTATGGGCTTTCCTACACATCTTTTTCGATAAAACCGAAAGAGATCGTGACAACGGAAAACGGCGTGGACGTGACGGTACTGGTAAAAAATGCGGGGGAGAACTATGCCGGGAGAGAAGTCGTCCAGGTGTATGTGACGCCGCCGCAGACCGGCATTGCAAAGGAGTATCAGCGGCTGGCGGGATTTGCGAAG…	Clostridiales	-	-	-	-	-	-	-
Unigene217675	6.41e-06	6.45e-06	4.1e-06	0	0	0	K05349|1|0|1266.1|rix:RO1_03390|bglX; beta-glucosidase [EC:3.2.1.21]!K05349|2|0|1265.8|rim:ROI_00400|bglX; beta-glucosidase [EC:3.2.1.21]!K05349|3|6.5e-268|929.9|bhu:bhn_I0707|bglX; beta-glucosidase [EC:3.2.1.21]!K05349|4|1.8e-265|921.8|bpro:PMF13cell1_03911|bglX; beta-glucosidase [EC:3.2.1.21]!K05349|5|4.1e-262|910.6|bpb:bpr_I2095|bglX; beta-glucosidase [EC:3.2.1.21]	ATGGGGGAAGGAATCATGAGCTTAAAGTATGGGGAAATTATCAGTAAAATGACTTTGGAAGAAAAGGCGCGCATGATGTCTGGGAAGAACACCTGGGAGACCGTGGACTATCCGCAGTATGGGATTCCATCGATGGCAATGTCGGACGGGCCGCACGGATTGCGCAGACAGGGCGGCTCCGGCGACCACCTTGGATTGGGGAAGAGTCTTCCGGCGACCTGCTTCCCAACGGCAGCGACGGTGGCAAACAGTTGGGATGAATCTCTTGGGGAGGCAATCGGGACGGCACTTGCAGAGGAAGCGGTCACCATGGATGTCAACGTTATCTTAGGACCGGGGCTTAATATCAAGAGAAGTCCGCTGTGCGGCAGGAACTTCGAGTACTTTTCGGAAGATCCG…	Clostridiales	-	-	-	-	-	-	-
Unigene217678	5.46e-06	6.05e-06	3.85e-06	0	0	0	K05349|1|0|1284.2|rim:ROI_00440|bglX; beta-glucosidase [EC:3.2.1.21]!K05349|2|0|1275.8|rix:RO1_03610|bglX; beta-glucosidase [EC:3.2.1.21]!K05349|3|0|1189.1|bfi:CIY_32940|bglX; beta-glucosidase [EC:3.2.1.21]!K05349|4|0|1180.6|pxv:FXF36_14305|bglX; beta-glucosidase [EC:3.2.1.21]!K05349|5|8.8e-307|1059.3|lua:D4A81_01985|bglX; beta-glucosidase [EC:3.2.1.21]	ATGGGAGGAAGAAAAATGTTATCTATCAACATGAACGACGTTATCACCGTTTTGCAGTCATGCAGACCGCAGATTATCGCTTTGGTTGTGTGCCTTTTACTGGCAATCGTTGCGACAGTTGCATGCGTGAAAATGAAAAAGCCGTTAAGAAAGTTAATCCGCAAAGAAGCATGGATCGCATTTCTTGTGGCAGTCGTAGTAATTGTAAATGTGATTATCTGCGGACCAATGAACACCATGGTGGCATTGGCAACCGGGTCGGGTTCTATTTCGGAGGAAAGCATTGCCGAGTCCGAGGAGCTTTGTACCGATATTGCGGAAGAGGGTATGGTACTTTTGAAAAATGAGGGAAATGCACTTCCTCTGGAGAGCGGTAAGAATATTAACGTATTCGGCTGG…	Clostridiales	-	-	-	-	-	-	-
Unigene221616	7.37e-07	5.62e-07	2.67e-07	0	0	0	K05349|1|6.7e-57|227.6|hyj:FHG12_16335|bglX; beta-glucosidase [EC:3.2.1.21]!K05349|2|1.9e-56|226.1|hsw:Hsw_1448|bglX; beta-glucosidase [EC:3.2.1.21]!K05349|3|2.5e-56|225.7|pbu:L21SP3_00773|bglX; beta-glucosidase [EC:3.2.1.21]!K05349|4|2.5e-56|225.7|pbp:STSP1_00565|bglX; beta-glucosidase [EC:3.2.1.21]!K05349|5|9.7e-56|223.8|hyz:AXW84_08785|bglX; beta-glucosidase [EC:3.2.1.21]	GAGTGGGCCGGTGCCCCTGTGACAATAGCAGGCAAGAGCAATGAACCGACAACCACAGCCGACCTCGACCTCCGCAAAGGCGAAATGCTGCGTCTGTGCATCATTTACCAACGTTCGGCAGGCGATGCCGCGCTGCGCGTCGAGTGGCAAAGTCCCGAGACAGAGCTTGCCGACAAGCAATGGAAGAAAATCGACCGGGCCGCACGCAAGGCCGATGCCGTAGTGTTCGTCGGAGGCATAGACCATAGTGTCGATACCGAGGGCCGCGACCGCGTGACAATGTCGTTCTCCGACCTTCAGACGCGCCTTATAAAGCGCCTTGTAAAAAACAACCGCAACACCAATGTGGTGCTCATCAACGGCTCGCCGCTTGAAATCGGCGAATGGATGCCCGACGTG…	Bacteroidales	-	-	-	-	-	-	-
Unigene222163	8.72e-07	2.05e-07	0	0	0	0	K05349|1|1.2e-70|272.7|blau:DQQ01_03645|bglX; beta-glucosidase [EC:3.2.1.21]!K05349|2|1.1e-69|269.6|byl:A4V09_22630|bglX; beta-glucosidase [EC:3.2.1.21]!K05349|3|5.2e-69|267.3|bpro:PMF13cell1_00941|bglX; beta-glucosidase [EC:3.2.1.21]!K05349|4|6.4e-67|260.4|byl:A4V09_16115|bglX; beta-glucosidase [EC:3.2.1.21]!K05349|5|3.3e-63|248.1|cdy:F3K33_23795|bglX; beta-glucosidase [EC:3.2.1.21]	CTCTACGCCGAGGGCTGCGGGCTGTTCAAGGACCGGGTGGAAGCTCTGGGACAGCCAGGCGACCGTTTGGCAGAGGCGGTCACGGTGGCTAAACACAGCGACGTGGCTATCCTGGTGCTGGGTCTGGACGAGACCCTGGAGGGCGAGGAGATGGACACAGGCAACAACGCGGAGAGCTGCGGCGACAAGACCGACCTGCTCCTCCCCCCGCCCCAGCGGGAATTGCTGCATCGCATCCTAGAAACCGGCACGCCTACGGTGGTCATCCTCATGGCCGGCAGCGCCATCGACCTGAGTGAGGCGGAGGAGAAGGCCGGAGCCATCCTCCTGAGCTGGTACCCCGGCGCGGGAGGTGGAACAGCGGTGGCCGACCTGCTCTTTGGAAAAGCGTCCCCCTCT…	Clostridiales	Clostridiaceae_bacterium	0.00146007	0.00173336	0.00237825	1.91e-07	5.88e-08	0
Unigene224362	7.13e-07	1.94e-07	0	0	0	0	K05349|1|9.6e-34|149.8|esr:ES1_20860|bglX; beta-glucosidase [EC:3.2.1.21]!K05349|2|3.7e-33|147.9|elm:ELI_1031|bglX; beta-glucosidase [EC:3.2.1.21]!K05349|3|8.2e-33|146.7|gsn:YC6258_00326|bglX; beta-glucosidase [EC:3.2.1.21]!K05349|4|2.4e-32|145.2|esu:EUS_09380|bglX; beta-glucosidase [EC:3.2.1.21]!K05349|5|3.1e-32|144.8|gom:D7316_05321|bglX; beta-glucosidase [EC:3.2.1.21]	TGGGCATCTGGCGGACATGAAGATGAGAACCCGGCCCTTCTGCGGCAGGCAACGGAACTCGCCCGTAACAGTGAGAACGTTGTTCTCTTTTTAGGAACAGAGGCCTCCGACGAGTCCGAAGGCTTTGACCGAAAGGACTTTCAGCTTTCCAACGCCCAGCAGCAATTGGCACGCGCGGTGATTGAGGCAAACCGTAACACCGTGGTCGTTGTTCAAGCTGGCGGCGTAGTGGATTTGGCATGCGCAGAAGGCGCCAGTGCGGTTCTTTACGCCTACCTTTCGGGACAGTCGGGTGGCTCAGCATTGTATGATTTGATCTTCGGTGAAGTTTCCCCAAGCGGCAAACTGCCCGAAACATTCCCGCTTCGTCTTGAGGACACCCCCTGTTATGATTCGTTT…	Clostridiales	Subdoligranulum_sp._AM23-21AC	4.98e-06	1.95e-06	6.83e-07	0	0	0
Unigene225202	6.28e-07	0	0	0	0	0	K05349|1|6.2e-44|183.7|bka:AH68_10000|bglX; beta-glucosidase [EC:3.2.1.21]!K05349|2|1.1e-43|183.0|bad:BAD_1610|bglX; beta-glucosidase [EC:3.2.1.21]!K05349|3|3.4e-42|177.9|bde:BDP_1676|bglX; beta-glucosidase [EC:3.2.1.21]!K05349|4|3.4e-42|177.9|bdn:BBDE_1590|bglX; beta-glucosidase [EC:3.2.1.21]!K05349|5|1.3e-41|176.0|fpa:FPR_09740|bglX; beta-glucosidase [EC:3.2.1.21]	GGCCAGGGCAACGCTGGGGAGTACAGCTATGACAACGACGTGGCGTTCCCCTTCGGCTCAGGCCTGAGCTACACCACCTTCGAGTACTCCAACTTCACCGTGGAGGACCAGGGCGAAGCTTTCCAGGTGGTGGTGGATGTGGCCAACACCGGCAGTATGGACGGCAAGCACACCGTGCAGATTTACTTCCAGTCCCCCTATACCGACTATGACCGGGAGAACGGGATCGAGAAGGCCGCCGTGGAGCTGTGCGGCTTTGACAAAAAGGAGATCAAGGCCGGCGAGACCGAGCACTTTGATATCCGCGTCCTGAAAGAGGATCTGACCAGCTATGACGCCAACGCCGCCAAGACCTACATCCTGGACGCCGGGGACTACTACTTCACCGTGGGCACTGAC…	Clostridiales	Pseudoflavonifractor_capillosus	2.64e-05	3.75e-05	1.32e-05	5.07e-08	0	0
Unigene226355	4.32e-05	4.04e-05	5.82e-05	0	1.34e-08	0	K05349|2|5.8e-226|790.4|paej:H70737_14385|bglX; beta-glucosidase [EC:3.2.1.21]!K05349|3|1.7e-225|788.9|pmq:PM3016_1703|bglX; beta-glucosidase [EC:3.2.1.21]!K05349|4|1.1e-224|786.2|pms:KNP414_01385|bglX; beta-glucosidase [EC:3.2.1.21]!K05349|5|7.1e-224|783.5|pjd:Pjdr2_0846|bglX; beta-glucosidase [EC:3.2.1.21]	ATGGAGAAAACAACGAAAAACGGAATCCACCGGATCCGCCAGGAGGGCGGAAAAACGATCGCCTGGGCAGAGGAGTCCGGAGTTAAGGTACTGGAAAAAGACGGGTATTACTTTAAAGACCTGGCAAAAACCGGCGAACTGCTGCCGTATGAGAACTGGCGCCTCTCCGATGAGGAGAGAGCCGCAGACCTTGCGGGCCGTCTTTCCATCGAGGAGATCGCTGGCCTTATGCTGTACTCACCGCACCAGGCGGTACCGCCGATGCCGGGCGGACCATTCCAGGGAACGTTTGACGGAAAAACGTATCTCGAATCCGGCAAAGAGCCGTATGCCATTTCTGACCAGCAGAAGGAATTTCTGGAGGACGAACACATCCGTCATATTCTGCTGACGAATGTA…	Clostridiales	-	-	-	-	-	-	-
Unigene226356	4.2e-05	3.98e-05	5.74e-05	1.59e-08	0	0	K05349|1|3.3e-298|1030.4|bpro:PMF13cell1_02541|bglX; beta-glucosidase [EC:3.2.1.21]!K05349|2|2.0e-271|941.4|bpro:PMF13cell1_01824|bglX; beta-glucosidase [EC:3.2.1.21]!K05349|3|1.7e-270|938.3|byl:A4V09_16050|bglX; beta-glucosidase [EC:3.2.1.21]!K05349|4|1.9e-269|934.9|rix:RO1_19090|bglX; beta-glucosidase [EC:3.2.1.21]!K05349|5|1.3e-267|928.7|rim:ROI_06530|bglX; beta-glucosidase [EC:3.2.1.21]	ATGAAACAGACAGATCTGGAAAAACTGCTGGCGGATATGTCGCTGAAAGAGAAAGTAGATCAGATGCTTCAGTTAAGCGGAGCATTTTACCTCGGGGATGAAAACAGCGTCCTGACCGGCCCGGCAAATGACATGGGAATCGGAAAAGAGGACCTGGAGATGGCCGGTTCCATTCTCGGTGCAGCCGGTGCCGATACGATGAAAAAACTGCAGGATGACTACATGGCAAAACAGCCGCATCACATCCCGATGCTGTTCATGATGGATGTCATTCACGGCATGAAGACCATTTTCCCGGCGCCGCTGGCGCAGGGAGCCACTTTTAATCCGGAGCTCTCCGGCGAGTGCGCGTCTGCAGCCGCAAAAGAAGCATCCGCGGCCGGACTTCACGTTACCTTT…	Clostridiales	-	-	-	-	-	-	-
Unigene231254	1.51e-06	1.07e-06	1.07e-07	0	0	0	K05349|1|1.9e-177|629.4|taz:TREAZ_2383|bglX; beta-glucosidase [EC:3.2.1.21]!K05349|2|3.2e-177|628.6|abat:CFX1CAM_1977|bglX; beta-glucosidase [EC:3.2.1.21]!K05349|3|3.7e-173|615.1|cej:GC089_06655|bglX; beta-glucosidase [EC:3.2.1.21]!K05349|4|2.2e-170|605.9|tco:Theco_0443|bglX; beta-glucosidase [EC:3.2.1.21]!K05349|5|8.5e-170|604.0|slr:L21SP2_3386|bglX; beta-glucosidase [EC:3.2.1.21]	ATGATCCAGCGCGAGGAGATACAGGCACAGGCGCAGGCGCTTGTTGCCCAAATGACCCTGGAAGAAAAGGCTGCGCTTTGCTGCGGGCAGAACTTTTGGCACACAAAGGCCTTGGAGCGGCTGGGCCTGCCGGACGCCACCCTGGCGGACGGCCCGCACGGGCTACGCCTGGAGGCCGGCCGGCATGACCGTCCCGGCCTGCATGACAGCGTACCCGCCACCTGCTACCCCACCGCGAGCCTCACCGCCTGCAGCTTTGATCCGTCCCTTTTGCGCCGGGTAGGCCGGGCGCTGGCCGAGGAGTGCATCCAGGAGGGCGCGGCCATGCTGCTGGGGCCGGGGGTCAACATCAAGCGCAGCCCGCTGTGCGGACGCGGTTTTGAGTATTTTTCGGAGGAT…	Clostridiales	-	-	-	-	-	-	-
Unigene231978	8.79e-06	2.93e-06	5.9e-06	0	1.33e-08	0	K05349|1|0|1528.1|bcae:A4V03_17915|bglX; beta-glucosidase [EC:3.2.1.21]!K05349|2|0|1508.0|bxy:BXY_21870|bglX; beta-glucosidase [EC:3.2.1.21]!K05349|3|0|1503.4|boa:Bovatus_03153|bglX; beta-glucosidase [EC:3.2.1.21]!K05349|4|0|1237.2|ppn:Palpr_2557|bglX; beta-glucosidase [EC:3.2.1.21]!K05349|5|0|1168.3|dun:FDZ78_10020|bglX; beta-glucosidase [EC:3.2.1.21]	ATGACCGCATCTGTCGCAATGACTGCCTGTTCCAAACAGGCAGTTCCCACTGCCATTCCTGAAGACGCTAAAATAGAACAACAAGTGGAAAAGCTTCTATCAGAGATGGACCTTGACGCCAAGATAGGGCAAATGACCGAGCTTGCTATTGATGTATTAGGAGAGACGATAAATGGAGAATTCCAATTGGACGAGGCAAAACTCCACAAAGCGATTGCTGAATACAAGGTAGGTTCGTTTCTCAATGCTCCCGGCCCGGTAGCACAAAGCCCTGAAAAGTGGAACGAGATTATCGGTCGAATACAAGAACTGTCGATGAAGGAGATTGGCATTCCATGTATCTACGGTCTGGATCAGAATCATGGTACTACCTATACATTGGGCGGCACACTCTTTCCT…	Bacteroidales	-	-	-	-	-	-	-
Unigene234805	1.36e-06	1.52e-06	3.14e-06	0	0	0	K05349|1|0|1457.2|rim:ROI_06530|bglX; beta-glucosidase [EC:3.2.1.21]!K05349|2|0|1441.4|rix:RO1_19090|bglX; beta-glucosidase [EC:3.2.1.21]!K05349|3|1.4e-301|1041.6|bpro:PMF13cell1_01824|bglX; beta-glucosidase [EC:3.2.1.21]!K05349|4|7.5e-295|1019.2|byl:A4V09_16050|bglX; beta-glucosidase [EC:3.2.1.21]!K05349|5|5.3e-264|916.8|bpro:PMF13cell1_02541|bglX; beta-glucosidase [EC:3.2.1.21]	ATGACAGAACAGAAATTAATAGAACTCTTGCGGGATATGTCACTGGAAGAAAAAGTAAATCAGATGAGCCAGGTGACAGGAGGATTTTTTAATGGGGAGATCGTTGTCACAGGTCCTATGGCGGATAAGGGATTTACAGAAGACAATGTAAATCTTGCAGGATCAGTCATCGGATCCATGGGCGCTGAAACCCTGAAAAGTATACAAAAAAACTATATGGAAAAGCATCCGCACCATATTCCATTACTGTTTATGTTAGATGTCATAAATGGTTATAAGACAGTGTTTCCAATTCCGCTTGCGCAGGGAGCTTCCTTTGAACCGGAATTGTCAGAACAGTGTGCATCTGTGGCAGCAAAGGAGGCTTCGGTCAGTGGTCTCCATGTGACATTTGCTCCT…	Clostridiales	-	-	-	-	-	-	-
Unigene236958	9.94e-07	3.72e-07	4.72e-07	0	0	0	K05349|2|1.6e-60|238.8|pary:A4V02_09070|bglX; beta-glucosidase [EC:3.2.1.21]!K05349|3|5.3e-59|233.8|boa:Bovatus_02941|bglX; beta-glucosidase [EC:3.2.1.21]!K05349|4|6.9e-59|233.4|bxy:BXY_20070|bglX; beta-glucosidase [EC:3.2.1.21]!K05349|5|5.6e-53|213.8|afd:Alfi_2660|bglX; beta-glucosidase [EC:3.2.1.21]	GCCGAAATACTTACGGGCAAGCTCTCGCCGTCGGGCAAGCTGCCGATTTCTATCGAAACCAAACTTGCCGATAATCCGTGCTCTGAGAATTACCATCAGAATGCTCCGTCGAATCGTGAATGCTCGCATGTCGACTATCGCGAGGGCGTGTTTACGGGCTATCGGGGTTACGACCGCAGCGGCATCGAACCCATGTATCCTTTCGGTTTCGGTCTGAGCTATTCGACTTTCGATTTCAGCAATCTTGATGTGAAGAAGACCGGCCAGGACAGCGTAGTGGTGTCGTTCGACATTAAGAATACGGGCAAGCGTGCCGCTTCTGAGGTCGCTCAGATATATGTAGGCGATGTTGAATGTTCGTCGCCGAGGCCGAAGAAAGAACTGAAAGGTTTCGAGAAA…	Bacteroidales	-	-	-	-	-	-	-
Unigene238174	2.47e-07	2.47e-07	0	0	0	0	K05349|1|1.4e-51|209.1|bhf:C3V43_10840|bglX; beta-glucosidase [EC:3.2.1.21]!K05349|2|1.8e-51|208.8|bhf:C3V43_10240|bglX; beta-glucosidase [EC:3.2.1.21]!K05349|3|7.7e-50|203.4|bsa:Bacsa_2095|bglX; beta-glucosidase [EC:3.2.1.21]!K05349|4|4.2e-48|197.6|pru:PRU_2693|bglX; beta-glucosidase [EC:3.2.1.21]	CAGGAAGTAAGGCTCAGCAACTCCGACGACAGTATTGCCGAGCCCGTGCGCAACTACCACTACACACCTTATGAAGAAGACGTCTATGTAGGCTACCGCTACTTCGACAGTTTCGACAAAAACGTAAGCTATCCTTTCGGATACGGCATGTCGTACACAACATTCGAATACTCCAAGCCGAGCGTGACTCTCAACGGCGGAAAATATACCGTCACGCTCAACATACGCAACACAGGCAAACAGCCGGGCAAAGAAATCGTACAGCTCTATGCCGCAGCACCCGACAGCAAGGCGAAAAACAAACCCGTCAAAGAACTCAAGGCCTTTGCCAAGACGCCCGAGCTGCATCCCGGACAAAACTGCACGGTAGAGCTGACTTTCGACCGTGACGACCTTGCA…	Bacteroidales	-	-	-	-	-	-	-
Unigene240873	7.65e-06	1.99e-06	4.9e-06	0	0	0	K05349|1|0|1512.3|bcae:A4V03_14795|bglX; beta-glucosidase [EC:3.2.1.21]!K05349|2|1.8e-299|1034.6|dun:FDZ78_00810|bglX; beta-glucosidase [EC:3.2.1.21]!K05349|3|6.7e-299|1032.7|bvs:BARVI_10640|bglX; beta-glucosidase [EC:3.2.1.21]!K05349|4|2.7e-268|931.0|bxy:BXY_19000|bglX; beta-glucosidase [EC:3.2.1.21]!K05349|5|4.4e-266|923.7|btho:Btheta7330_01140|bglX; beta-glucosidase [EC:3.2.1.21]	ATGAAACGACTAACCATTATTACTCTATTCAGTGCAAGTCTTGCACTTGTGTCTTGTTCTCAAAAAACAGCCGACGAACGATTCATTGACAATTTAATGTCTCAAATGACTCTTAACGAGAAATTAGGGCAACTCAATCTACCGGTGGGCGGTGATATTGTTTCGGGAACAGTAAAAGGAACTGAATTAGACAGCCTAATCCTTTCGGGGAAAATAGGCGGATTCTTCAATATAAAAGGGGTAGAAGAAATTTCCCGTCTTCAACATCTTGCTGTCGAACAAGGACCACATGGAATTCCGCTACTGGTTGGTGCCGATGTAGTGCACGGCTATGAAACAATCTTTCCGATACCATTGGCGCTATCTTGTTCGTGGGATAGCACCGCAGTGGAGCAAATG…	Bacteroidales	Bacteroides_caecimuris	0.000367586	0.000160678	0.000198667	0	0	0
Unigene241383	1.37e-05	4.36e-06	6.57e-06	0	0	0	K05349|2|0|1302.0|bcel:BcellWH2_03348|bglX; beta-glucosidase [EC:3.2.1.21]!K05349|3|0|1113.6|bsa:Bacsa_0881|bglX; beta-glucosidase [EC:3.2.1.21]!K05349|4|0|1110.9|boa:Bovatus_03064|bglX; beta-glucosidase [EC:3.2.1.21]!K05349|5|0|1101.7|dun:FDZ78_04310|bglX; beta-glucosidase [EC:3.2.1.21]	ATGAAGAATAAATTTTTTGTAACCCTATTATTGGCATGCTCCATCAGCACCGTGTCTGCACAGACACCGGTCTATATGGACGATGCACAACCTATTGAAGCACGTGTAAAGGATGCACTCAGCCGGATGACGCTGGAAGAGAAGGTAGCCCTTTGCCATGCGCAGAGTAAATTCAGCAGTGCGGGTGTTCCGCGGCTCGGCATTCCCGAGCTTTGGATGAGCGACGGCCCTCACGGTGTCCGTGCCGAAATCAACTGGAACGACTGGGGATATGCCAACTGGACCAATGACAGCATTACCGCTTTCCCGGCCTTGACTTGTCTGGCCGCTACCTGGAATCCGGACATGTCTGCCAAGTATGGCAAGGTCATCGGTGAGGAAGCGCGCTATCGTGAAAAG…	Bacteroidales	-	-	-	-	-	-	-
Unigene246062	1.25e-06	1.47e-06	2.9e-06	0	0	0	K05350|1|0|1444.5|rim:ROI_36380|bglB; beta-glucosidase [EC:3.2.1.21]!K05350|2|0|1441.8|rix:RO1_18130|bglB; beta-glucosidase [EC:3.2.1.21]!K05350|3|0|1397.1|rho:RHOM_11425|bglB; beta-glucosidase [EC:3.2.1.21]!K05350|4|2.2e-284|984.6|bhu:bhn_I1940|bglB; beta-glucosidase [EC:3.2.1.21]!K05350|5|7.4e-168|597.4|rob:CK5_16390|bglB; beta-glucosidase [EC:3.2.1.21]	ATGTTTCGTGATGATTTTGTGTGGGGCGTAGCAAGCAGCGCCTATCAGGTAGAGGGAACAGACCCAGGGGACGGAAGAGGAAAGACGGTCTGGGATACCTTTACGGAGGAGGGAAGAGTTTTTGAGGGGCAAAACGCCTACACTACCTGCGATAATATGCACCGTTACCCGGAGGATTTTGCCCTGATGAAAAATCTCGGAATCCATGCTTACCGCTTTTCCCTGAACTGGGCAAGAATTTTGCCGGAGGGAACGGGACGGGTGAATGAAAAAGCGATTGCGATGTACCGGGATATGGTGCTCACCATGAAAAGAAACGGTATCACGCCTTACATTACCCTGTTTCACTGGGAATTTCCGGCTGCCCTCTACGAAAAAGGCGGCTGGCTTAATCCTAAG…	Clostridiales	-	-	-	-	-	-	-
Unigene246412	3.36e-06	6.25e-06	1.82e-06	0	0	0	K05349|1|2.2e-196|692.2|bhan:CGC63_14995|bglX; beta-glucosidase [EC:3.2.1.21]!K05349|2|5.5e-195|687.6|rix:RO1_41410|bglX; beta-glucosidase [EC:3.2.1.21]!K05349|3|5.0e-188|664.5|anr:Ana3638_14305|bglX; beta-glucosidase [EC:3.2.1.21]!K05349|4|4.1e-166|591.7|pyg:AWM70_09110|bglX; beta-glucosidase [EC:3.2.1.21]	ATGGAAAAATATAAAGACAGAACGCTTTCGCCCGGTACGCGGGCAAGGGATTTGCTGGAGCACATGACGACGGCGGAAAAGGTGGGTCAGCTTAACCAGAGGCTGTACGGGTTTCGCGTCTGCACGCGCAGCGAAAACGGTCTGGAGCTCTCGGAGGAATTTTGCCGGGAGGCGCAGAAATATGGCGGAATCGGCGTGCTGTACGGGCTGTACCGCGCCGACCCCTGGTCCGGGCGCGATTATCAGAACGGACTGGCGGGACACTTTGCCGTGCAGGCATACAATCTTGTGCAGGAATATGTGATCACACAGTCGCGCTTCGGGATTCCGGTGCTGATCGCGGAAGAGAGTCCGCACGGGCATCAGGCGCTGGACGGCTATCTGCTGCCGGTCAATCTG…	Clostridiales	Marvinbryantia_formatexigens	0.00964034	0.0214701	0.00536103	5.59e-07	5.1e-07	0
Unigene248375	8e-06	8.64e-06	2.99e-06	0	1.18e-08	0	K05349|1|7.7e-251|873.2|bpro:PMF13cell1_03439|bglX; beta-glucosidase [EC:3.2.1.21]!K05349|2|1.2e-248|865.9|byl:A4V09_09430|bglX; beta-glucosidase [EC:3.2.1.21]!K05349|3|2.5e-241|841.6|rob:CK5_07370|bglX; beta-glucosidase [EC:3.2.1.21]!K05349|4|1.0e-231|809.7|rum:CK1_23290|bglX; beta-glucosidase [EC:3.2.1.21]!K05349|5|6.8e-215|753.8|rho:RHOM_05835|bglX; beta-glucosidase [EC:3.2.1.21]	ATGAAAAAGAAACTCAGAACATACAGCGGCACTAAAAATCCCCAGGTCAGCGCCCGTGAGCTCCGAAACCGCCGGGTGGCGCGAGAAGCCGCAGCGGCAGGAATGGTGCTCCTGAAAAACGTGAATCACATGCTTCCTCTTGAAAAAGGAAAAAGCCTTGCTCTATTCGGCGGCGGTGCCGTTAAGACTATCAAAGGCGGAACCGGTTCAGGAGATGTAAACGAGAGAGAGTCTGTGACGATTCTTCAGGGACTGGAAAACGCAGGCTTTGTGATCACCACCATGGACTGGCTGAAGGATTACGAAAAAGAGTATACAGATGCCAGATCAGCATGGAAAAACAAGATTTTTGAAAAAGCAAACGGAGCAGACGGAGTACGGTTTTTCTATGCCTATTCG…	Clostridiales	-	-	-	-	-	-	-
Unigene249367	1.83e-06	1.49e-06	0	0	0	0	K05349|1|0|1093.6|rus:RBI_I01736|bglX; beta-glucosidase [EC:3.2.1.21]!K05349|2|6.7e-304|1049.7|ral:Rumal_2816|bglX; beta-glucosidase [EC:3.2.1.21]!K05349|3|1.6e-302|1045.0|tbe:Trebr_2319|bglX; beta-glucosidase [EC:3.2.1.21]!K05349|4|9.0e-293|1012.7|coo:CCU_13560|bglX; beta-glucosidase [EC:3.2.1.21]!K05349|5|1.6e-281|975.3|eat:EAT1b_1776|bglX; beta-glucosidase [EC:3.2.1.21]	ATGGATACGCAATTGGTTCAAAAGCGAGACGGAGATGTAATATCGGCGGAGGACAAGGGAATGACTAAGCTTACACTTGATTGGAACGAATATGTCACTGCGGCACGGGCTGCCGTGGCGGAGGGTGTCGTGCTGCTGGAGAACAACGGCGCTTTGCCGCTGAAAAAGAACGAGGAGCTTGCGGTGTTCGGACGTGTGCAGGAGCACTATTATAAGAGCGGAACTGGCTCGGGCGGTATGGTGAACGTTGATAAGGTGTGGAACATCACCGAGGGACTTATAGAGTGCGGTATCCCGCTGAACAAGGAGCTTCGCCGGGTGTATGCCGAATGGGAGCAGTCTCACCCGTTCGATCAGGGCGTCGGCTGGGGCGGCGAGCCGTGGTCTCAGACGGAAATG…	Clostridiales	-	-	-	-	-	-	-
Unigene250988	2.76e-06	1.22e-06	4.02e-06	0	0	0	K05349|1|0|1703.3|bfr:BF0330|bglX; beta-glucosidase [EC:3.2.1.21]!K05349|2|0|1703.3|bfb:VU15_00975|bglX; beta-glucosidase [EC:3.2.1.21]!K05349|3|0|1104.7|bth:BT_3300|bglX; beta-glucosidase [EC:3.2.1.21]!K05349|5|1.2e-211|743.0|aba:Acid345_4152|bglX; beta-glucosidase [EC:3.2.1.21]	ATGAAAGCAACTACCTCCTTGGCAACTTCTTGCCGCCGACTCCTGTTATGGGGAGTACTCACCCTTCAATGTCTTTTTAGCACCGCCCAAAAACGATTCACTGCCGATGTGGAACAACAAGCGGAAAAAATACTCTCACAAATGACCCTTGACGAGAAACTGTCTTATATAGGGGGTATCAATTGGATGTATACCCGTCCGCTGGAACGTTTCGGCATCCCCCAACTGAAGATGAGCGATGGCCCACAAGGGCTGGGAACACACGGGCCCTCTACTGCTTATCCGTGTGCACTGATGCTGGCTGCCACCTGGAACGAACAATTGGCTACGGAATACGGAAGCGCCCTGGGTAAAGATTGCCGCGCACGAGGAGTACATGTCGTTTTAGGTCCCGCAGTC…	Bacteroidales	Bacteroides_fragilis	0.00633672	0.00276742	0.00831637	4.39e-07	1.37e-07	0
Unigene252374	7.57e-07	5.34e-07	2.96e-07	0	0	0	K05349|1|2.8e-122|444.5|bhf:C3V43_10240|bglX; beta-glucosidase [EC:3.2.1.21]!K05349|2|8.0e-122|443.0|bsa:Bacsa_2095|bglX; beta-glucosidase [EC:3.2.1.21]!K05349|4|1.3e-116|425.6|bhf:C3V43_10840|bglX; beta-glucosidase [EC:3.2.1.21]!K05349|5|1.1e-105|389.4|pru:PRU_2693|bglX; beta-glucosidase [EC:3.2.1.21]	ATGAAGAAAACAATTTTCTGCATAGCTGCCCTGGGGCTGCTGACGGCATCGTGCGGCGACAAGACACCGAAACTCGGCAAATCGCCCGTCGATGAGGTAATAGCAGCCATGACCCTCGAAGAAAAGGCACATCTCGTGGTCGGCACCGGAATGGCAGGCTTCGACGGCGACAGCGCCGTAGTAGGTGAAACACGCAACCTCGTGCCCGGAGCTGCCGGAACGACATATCCCATCGAGCGCCTCGGCATCCCGGCCATAGTACTTGCCGACGGCCCGGCCGGACTGCGCATCAATCCCACACGGGAAGGCGATTCGGCAACATATTACTGCACGCACTTCCCCATCGGGACGCTCCTTGCATGCACTTGGGACACCACTTTGGTGAGCAACGTAGGCAAA…	Bacteroidales	-	-	-	-	-	-	-
Unigene256744	1.89e-07	6.94e-07	5.99e-08	0	0	0	K05349|1|8.2e-72|277.3|fpr:FP2_13750|bglX; beta-glucosidase [EC:3.2.1.21]!K05349|2|1.0e-69|270.4|hpk:Hprae_0105|bglX; beta-glucosidase [EC:3.2.1.21]!K05349|3|9.4e-68|263.8|rim:ROI_00440|bglX; beta-glucosidase [EC:3.2.1.21]!K05349|4|1.2e-67|263.5|rix:RO1_03610|bglX; beta-glucosidase [EC:3.2.1.21]!K05349|5|6.1e-67|261.2|soo:FBF35_08775|bglX; beta-glucosidase [EC:3.2.1.21]	CACGGCAATCCGGACGGCTCCCAGGGCGCCTACCTGCTGGATGCGGGCGAGTATGTGTTCTCCCTCCGGGCCGATGCCCACACGGTCTATGAAAGCGTCACCGCATTCCTCCCGGAGCCGCATTTCTTTTCCGGGGAGGACAAGCGGGACTCGGATGTGCTGGCTCCCGAAAACCGCTTTGACCAGGCGGCCCGGGGAGAGTATCTGTCCCGGCGGGAGGGCTTTGCGAACTATGCTTCCGCCATGGGCTCCGTGCGCTCCGCCATTGAGGATTCCGGCTATCTGGAGACGGACAACCAGTACGACGATGCCTATGACCGGATTCTGGAGGGAAACCTTCAGGAGGGGAAAGATTACGGGGCGCCGGGCACCCTCACCGTGCAGGAGCTGGCCGGGCTG…	Bifidobacteriales	-	-	-	-	-	-	-
Unigene257149	6.87e-07	1.65e-06	2.46e-07	0	0	0	K05349|1|2.9e-204|718.4|ral:Rumal_1801|bglX; beta-glucosidase [EC:3.2.1.21]!K05349|2|2.4e-203|715.3|blau:DQQ01_15020|bglX; beta-glucosidase [EC:3.2.1.21]!K05349|3|9.3e-203|713.4|byl:A4V09_21990|bglX; beta-glucosidase [EC:3.2.1.21]!K05349|4|3.6e-199|701.4|blab:EYS05_16920|bglX; beta-glucosidase [EC:3.2.1.21]!K05349|5|4.8e-199|701.0|esr:ES1_20860|bglX; beta-glucosidase [EC:3.2.1.21]	ATGTCTTATTTTATGGAAGGAAGTACATATATGCTGGATATTGAAAAGATTTTAAAAGAACTGACATTGGAAGAAAAAGCTGGGCTGTGTTCTGGTGCGGACCAATGGCATACCAAAGCGGTGGAGCGGCTTGGTATTCCGGCGTTGAGGCTGAGTGATGGCCCTCATGGCCTGCGCTATATTGAGGATGGAAAAGCTCGTGCCGCTGTATGCTTTCCCACAGGCAGCGCGCTGGCGTCCTCTTTTGATACTGCACTTTCCGAGAAAATTGGCGCGGCCTTGGGAAAAGAAGCCAAAGCGGCGGGAGTGCATACACTTTTGGGCCCAGCTGTCAACATGAAACGCAGCCCACTGTGCGGACGGAATTTTGAGTATATGAGTGAGGACCCGTTCCTGGCG…	Clostridiales	Gemmiger_sp._An120	0.000139658	0.000123048	2.23e-05	0	0	0
Unigene259198	2.74e-07	9.26e-07	6.51e-08	0	0	0	K05349|2|1.4e-38|166.8|cbol:CGC65_05820|bglX; beta-glucosidase [EC:3.2.1.21]!K05349|3|1.6e-34|153.3|ocn:CUC15_03650|bglX; beta-glucosidase [EC:3.2.1.21]!K05349|4|2.8e-34|152.5|orz:FNH13_11025|bglX; beta-glucosidase [EC:3.2.1.21]!K05349|5|6.3e-34|151.4|lua:D4A81_11510|bglX; beta-glucosidase [EC:3.2.1.21]	ATGCACATGAAATACAATCCAGTCAATATTCCGGAAGGGATGAAGGACGGCTACATACCCGCTCCATACGTGTTGGAGGAGGGGGACAAGATCAACGATCTTTACCTGGAGCCCGTGCTGTTCCACAATCCAGACGGCGGCCCCACCATCGGCGTCACCACCTGCGGCGTCATCGTGAAGGACGGCCTGTTCTTCAAGGATATGGATAACTCGGGCGTTTTGTCCCTTTATAAGGACTGGCGGTTGGACAATGAGACCCGGGCCAGGGACATGGTGGCCCACCTGAACATCTGGCAGCAGGCCGGCCTGGTCCTCAACACCCTGTGGAACACCCCCGTGTCCCTCACCCGGGAGGAGGCCAGGGACGATAAGGGCAACATCCTGCCCGACAGGATCTTC…	Clostridiales	-	-	-	-	-	-	-
Unigene259263	1.86e-07	8.82e-07	0	0	0	0	K01809|1|2.4e-91|341.7|coo:CCU_23040|manA; mannose-6-phosphate isomerase [EC:5.3.1.8]!K05350|2|2.5e-88|331.6|rho:RHOM_11425|bglB; beta-glucosidase [EC:3.2.1.21]!K01809|3|2.3e-86|325.1|anr:Ana3638_14470|manA; mannose-6-phosphate isomerase [EC:5.3.1.8]!K05350|4|1.3e-84|319.3|rix:RO1_18130|bglB; beta-glucosidase [EC:3.2.1.21]!K05350|5|1.3e-84|319.3|rim:ROI_36380|bglB; beta-glucosidase [EC:3.2.1.21]	CTGAGCTGGCTTTGGGAAAATCACAGAGAGCTGTTCGGAGGGCTGACGGGAGATCGCTTCCCGCTTTTAATTAAGATTATTGACGCAAAGGCGGATCTCAGCATTCAGGTACATCCGGACGACGCTTATGCGGCAGAGCATGAGAACGGATCGTTCGGAAAGACAGAGTGCTGGTATATTCTGGATGCGAAAGAAGGCGGTACAATTGTGATCGGCCATAACGCGAAGGACAGCAGTGAAGTAAAGGAAATGATCGAGGGAAAGCGCTGGAGTGAGTTTATCCGCGAGGTTCCTGTAAAGAAGGGCGATTTCTTCCAGATCAGTCCGGGCTGCGTACATGCAATCAAGGGCGGAACCCTGATTCTGGAAACGCAGCAGAACAGCGATATTACCTACCGC…	Clostridiales	-	-	-	-	-	-	-
Unigene259471	6.21e-07	7.1e-07	0	0	0	0	K05349|1|1.3e-24|119.0|ane:AN27039_0168|bglX; beta-glucosidase [EC:3.2.1.21]!K05349|2|8.6e-24|116.3|actz:CWT12_09785|bglX; beta-glucosidase [EC:3.2.1.21]!K05349|3|1.5e-23|115.5|aos:AXE84_01570|bglX; beta-glucosidase [EC:3.2.1.21]!K05349|4|1.9e-23|115.2|ahw:NCTC11636_01007|bglX; beta-glucosidase [EC:3.2.1.21]!K05349|5|1.2e-20|105.9|ard:AXF14_07555|bglX; beta-glucosidase [EC:3.2.1.21]	GGCTTTGAGATAGCCGTCAGGGAAGCCGCGCCCCGCTGCATCATGAGTTCTTACAATCTCCTGAATGGCGTCCACACATCGGAACGGCCTGACCTTTTGGAAACGCTTCTGCGCAGAGAGTGGGGTTATCAGGGGATGGTGATGTCCGACTACCTGACAGGGGATAAGGATGCCTATGCGGAAAAAAACAAATACCGGAAGTTCGCTTCCGCGCCCAGCGTGAAGGCGGGAAATGACCTGATGATGCCGGGAGGAAAGGCACATTATGAAAACATCCTGAACGCCCTTCAGGGGAAAGACGACGGATATGCGCTTACAAGACAGAAGGTTGAAAAATGTGCGGCCCGGAATGTGGCGCTTGCGTGGGAACTGCAGGAATTGTCCCCAGAGAATTTGTAA	Clostridiales	-	-	-	-	-	-	-
Unigene260183	6.71e-07	3.35e-06	4.91e-07	0	0	0	K05349|1|1.0e-210|740.0|rob:CK5_07370|bglX; beta-glucosidase [EC:3.2.1.21]!K05349|2|2.8e-205|721.8|byl:A4V09_09430|bglX; beta-glucosidase [EC:3.2.1.21]!K05349|3|1.6e-203|716.1|bpro:PMF13cell1_03439|bglX; beta-glucosidase [EC:3.2.1.21]!K05349|4|1.7e-189|669.5|rum:CK1_23290|bglX; beta-glucosidase [EC:3.2.1.21]!K05349|5|4.7e-176|624.8|rto:RTO_24470|bglX; beta-glucosidase [EC:3.2.1.21]	ATGATCGAACACCTGCCGAAGCTCCGCGGACGGGGCTATCCCGGCACGCTCTCCCCGGAAGAAAGCCTCCGGGAAAAGGAACACCGCAAAATTGCCAGAAGAGCCGCCGCAGAAGGAATCGTACTGCTGGAAAATAACGGCGTTCTGCCGCTGCGCGCCGGGAGCAGCATTGCGCTCTATGGATCCGGCGCCAGATACACCGTCAAAGGCGGTACTGGCTCCGGGTCAGTAAACAACCGCAGCAGCGTCTCCATCGATGAGGGGCTGCGAAACGCGGGCTTTGTCATCACAACAGATCAATGGCTGGACGACTATGACAAGCGTTACGCTGCGTGCAAAAAAGACTGGACCTCCCGTATCTATGAGCTTGCAGGAGAGCCCGGAAATTTTGATGCTCTG…	Clostridiales	-	-	-	-	-	-	-
Unigene264600	0	1.48e-06	0	0	0	0	K05349|1|1.7e-40|172.2|pms:KNP414_01382|bglX; beta-glucosidase [EC:3.2.1.21]!K05349|2|1.7e-40|172.2|pmq:PM3016_1700|bglX; beta-glucosidase [EC:3.2.1.21]!K05349|3|1.7e-40|172.2|pmw:B2K_08650|bglX; beta-glucosidase [EC:3.2.1.21]!K05349|5|1.4e-39|169.1|sper:EW093_03775|bglX; beta-glucosidase [EC:3.2.1.21]	ATGGTTGTAATGAATGTATTTTTATTGTATAATGGTAGTTGTAAAAATTTGAGAGGAGCGTTTTTTATGAAACATCCAGAGATTATAAAAAAAATGACGCTGGAGCAGAAAGCATCTTTTGTTTCAGGTCATGACTACTGGCATTTAGAGTCAGCACCGGAGCTTGGTCTTCCTGAAATTATGATTACAGACGGACCTCACGGCTTGCGTAAGCAGAAGGGCAAGGATTACGTTGAGCCTGAAGGAGAAAAGAAAAGCGGCGGTATCGGTCTTGGCAACTCCGTTCCTACCACTTGCTTCCCACCCGCTGCAACATCATCCTGTTCATGGGATGAGGAGCTTCTAAGAGCAGAGGGCGAGGCTATGGGTCAGGAGTGTTTAAAGGAGAAGGTTTCAACA…	Clostridiales	Clostridiales_bacterium_41_21_two_genomes	9.34e-05	0.000195962	0.000117332	0	0	0
Unigene265503	3.36e-06	6.65e-06	1.85e-06	0	0	0	K05349|1|1.9e-119|436.8|bdn:BBDE_0487|bglX; beta-glucosidase [EC:3.2.1.21]!K05349|2|7.7e-116|424.9|srp:SSUST1_2041|bglX; beta-glucosidase [EC:3.2.1.21]!K05349|3|1.7e-115|423.7|ssui:T15_2202|bglX; beta-glucosidase [EC:3.2.1.21]!K05349|4|2.9e-115|422.9|ssb:SSUBM407_1994|bglX; beta-glucosidase [EC:3.2.1.21]!K05349|5|2.9e-115|422.9|ssu:SSU05_2147|bglX; beta-glucosidase [EC:3.2.1.21]	ATGGCATTTGCGGCAGCAATGGTAATGTCCGTGGTGAATCCGGCGACCATTTACGTTCAGGCGGCTCCCACTGCGGATGAGTGCTACGCGGAAGGGTACGATGTCAATGTACAGTTAGAGGCGGAGGGCGCAGTCCTTTTGAAAAATGACGACAACTGCCTGCCGCTGGCAGAGGGAACAAAGGTGACCATGCTGGGGGCTATGTCCTATAACTACGTGGAGGGCGGCACAGGCTCCGCCGGAGGACAGGACGACGAAAACACCGTTATGATGAACGATGCGTTTATCGAGGCGGGGCTGGATGTCAACGAAGAGGCGTGGAGCTGGCTGGAGGAGCAGTGCGGCGGCTACCGGAACAACGGTGACTCCGATCCGGGCGCAAGCGCCGGTGAGGACAGC…	Clostridiales	Marvinbryantia_formatexigens	0.00964034	0.0214701	0.00536103	5.59e-07	5.1e-07	0
Unigene265570	0	4.72e-07	0	0	0	0	K05349|1|3.4e-52|211.1|ruk:A4V00_14390|bglX; beta-glucosidase [EC:3.2.1.21]!K05349|2|4.1e-26|124.4|bpb:bpr_I0847|bglX; beta-glucosidase [EC:3.2.1.21]!K05349|3|1.1e-15|89.7|bpro:PMF13cell1_05049|bglX; beta-glucosidase [EC:3.2.1.21]!K05349|4|7.3e-15|87.0|byl:A4V09_02100|bglX; beta-glucosidase [EC:3.2.1.21]!K05349|5|7.1e-10|70.5|tbe:Trebr_2319|bglX; beta-glucosidase [EC:3.2.1.21]	GGGGAGTTCCAGCGCAGCGCCATGAACATCTGCAAATTCCTGCTTCGCTCCCCTGCGCTGCCCCATCTGCGGGGGCAGGAGACCGAGCTTGACAGGGAGCTGGCAGCGAGCCCCTCGTTGGACGCCGGGAACGATGCGGTGATCCACAACGTGCAGATGGACGAAACTAACAGCCTGGCGCTGGACGTCTCTCTGATCAGCCTGAACAAGGGCGACAATACGAAATTCGGCGTAAGCATTCTGGAGCGTGGTCTATACTCTTTGGAGCTTACCCTGCGCAGCACGGACAGCAACGACGTGTCTCAGCTCCCCATTTCCGTGTTCCAGGATCGGAACCTGCTGGGCACCGTGACTCTGACGGGAGCAGAGCGGGAGTGGAAAACCGTTTCCATGAACGTG…	Clostridiales	-	-	-	-	-	-	-
Unigene265649	3.29e-07	5.47e-07	1.56e-07	0	0	0	K05349|2|8.7e-134|483.4|pact:CA264_12545|bglX; beta-glucosidase [EC:3.2.1.21]!K05349|3|7.9e-127|460.3|scn:Solca_0312|bglX; beta-glucosidase [EC:3.2.1.21]!K05349|4|8.7e-126|456.8|pep:AQ505_23215|bglX; beta-glucosidase [EC:3.2.1.21]!K05349|5|4.3e-125|454.5|psty:BFS30_13165|bglX; beta-glucosidase [EC:3.2.1.21]	ATGAAACATACGATCGCACTTTTGCTCCTGTCACTGGAGCTGACGGCCTGCGTATTGACGCCGACCGACCCCGGTCTCCGCGCGGAGCAGCTGCTCGCGAGGATGACCCTCGAAGAGAAGATCGGGCAGATGGCCCAGCTGACCATCGAGCCCTTCGTCATCGCCGACGGCGCGGGCGGCTTCGCGCTCGACACCGCCCTGCTGCGCGAAGCCCTGGTCGACTACGGCGTGGGGTCGCTGCTCAACGTCCCGCTGAGCGAATCCCAGCCCGCCGGGGTGTGGGGGCCGTTCATCGGGGAGCTCCAGCGGATCGCCACGGACGAGACCCGGCTGGGCATCCCCCTCATCTACGGCGTGGATCAGGTCCACGGCGGCACCTATTCGCTCGGTTCGACGCTC…	Bacteroidales	Alistipes_onderdonkii	1.75278e-05	1.40017e-05	3.82557e-06	0	0	0
Unigene267092	0	1.24e-06	3.27e-08	0	0	0	K05349|1|4.1e-162|578.2|css:Cst_c03130|bglX; beta-glucosidase [EC:3.2.1.21]!K05349|2|4.1e-162|578.2|csd:Clst_0295|bglX; beta-glucosidase [EC:3.2.1.21]!K05349|3|1.2e-158|566.6|dth:DICTH_1949|bglX; beta-glucosidase [EC:3.2.1.21]!K05349|4|2.8e-158|565.5|cthd:CDO33_10075|bglX; beta-glucosidase [EC:3.2.1.21]!K05349|5|4.7e-158|564.7|dtn:DTL3_1195|bglX; beta-glucosidase [EC:3.2.1.21]	AACGGCGTTCAGTCAAAGGGCGTTGGTACTTCACTCAAGCACTTTGCTTGTAATTCACAGGAAGCATTCCGTATGGTGCTTAACGAGGTTATCGATGAAAGAACTATGCGTGAAATTTATTTCCCTGCATTTGAGATTGCTGTTAAAGAATCTCAGCCTTGGACAATTATGAACTCCTATAACCGTATTAACGGTGTTTATGCTTCTCAGAACGAATGGCTCCAGGAGAAGGTGCTCCGCGGTGAGTGGGGCTTTGAGGGTCTTATCGTTACAGACTGGGGCGCATCTGTTGACCGTATCCCCGGCTTGAAAGCAGGTACAGACCTCGAAATGCCGTCATCAGGCGCACTGAATGCTAAAAGAATTATTGAGGCTGTCAATAACGGAACACTTGATGAA…	Clostridiales	Clostridiales_bacterium_41_21_two_genomes	9.34e-05	0.000195962	0.000117332	0	0	0
Unigene270160	7.31e-07	5.71e-06	5e-06	0	0	0	K05349|1|1.4e-89|338.2|now:GBF35_32505|bglX; beta-glucosidase [EC:3.2.1.21]!K05349|2|3.3e-86|327.0|rmr:Rmar_2069|bglX; beta-glucosidase [EC:3.2.1.21]!K05349|3|8.9e-84|318.9|aba:Acid345_2110|bglX; beta-glucosidase [EC:3.2.1.21]!K05349|4|1.1e-81|312.0|pcaf:DSC91_007184|bglX; beta-glucosidase [EC:3.2.1.21]!K05349|5|7.8e-80|305.8|slau:SLA_0782|bglX; beta-glucosidase [EC:3.2.1.21]	ATGGGTTCAGTCGAACACCAGGCGCCGGAAGGCGGACGGAGAGGAAACATGAACTGGAAGAGAAATAAGGTTTTACATCTTGCTTTGGCTGTGGCCATGGCTCCTGCCGGATTAGGAACAGGTTATCTGTACACAGTCCCCGTGCTGGCTCAGAGCCAGGAAGACGGAATTACATTCCCGGATGTGTACTCAAGAGATCTGGTGGTACCGGAAGACGATGAAACAGTCGTCTCTGAAAAAGTCGAAGCTCTGATCAGGACCATGACCAGAGAAGAAAAGTTTAAATTCATGGGCAGCAACGGCACCGGAAGCGAAGGCAATGCCGGCGCTCTGGAAGGCTGGGCAAGACTTGGCGTTCCAAAGATCAAGATGTATGACGGTCCTGCGGGGCTGCTTTAC…	Clostridiales	Ruminococcaceae_bacterium	0.000261292	0.000407279	0.000142113	0	0	0
Unigene271952	1.27e-06	1.46e-06	2.83e-06	0	0	0	K05349|1|3.6e-286|990.7|byl:A4V09_02100|bglX; beta-glucosidase [EC:3.2.1.21]!K05349|2|1.4e-282|978.8|bpro:PMF13cell1_05049|bglX; beta-glucosidase [EC:3.2.1.21]!K05349|3|1.4e-282|978.8|hsd:SD1D_1829|bglX; beta-glucosidase [EC:3.2.1.21]!K05349|4|2.1e-270|938.3|ruk:A4V00_14390|bglX; beta-glucosidase [EC:3.2.1.21]!K05349|5|2.3e-264|918.3|bco:Bcell_4264|bglX; beta-glucosidase [EC:3.2.1.21]	ATGGGTTTACAGGTGTTTGACAGAAAAAAATATGCAGAGATTGCGAGGCAGGTGGCGGCGGAGGGCTGTGTACTTCTCAGAAATGAGAAGAAAGCGCTGCCTTTCAGGGAAAAGGATAAGGTGGCGGTATTCGGCAGATGTGCTTTTCATTATTATAAAAGCGGGCTGGGGTCCGGAGGACTGGTGAATACAAGCTATGTAGTCAGTATTTTAGATGCCCTGCGGAAGTGCGGAAGGATTACCCTTAACGAAAGACTTCTTCAGATTTATGAGGAATGGCTGAAAGAGAATCCGGCAGACGAAGGAAATGGCTGGGGAACGGTTCCCTGGTCGCAGAAGGAAATGCCTTTGACGGAAGAAATGACAGAGATTGCTGCAAAGTCAGATGTGGCAGTTGTA…	Clostridiales	-	-	-	-	-	-	-
Unigene272352	1.05e-06	1.43e-06	2.84e-06	0	0	0	K05349|1|5.0e-185|654.8|ibu:IB211_00778c|bglX; beta-glucosidase [EC:3.2.1.21]!K05349|2|8.6e-177|627.5|bde:BDP_1676|bglX; beta-glucosidase [EC:3.2.1.21]!K05349|3|8.6e-177|627.5|bdn:BBDE_1590|bglX; beta-glucosidase [EC:3.2.1.21]!K05349|4|6.0e-170|604.7|bka:AH68_10000|bglX; beta-glucosidase [EC:3.2.1.21]!K05349|5|2.1e-146|526.6|srp:SSUST1_2041|bglX; beta-glucosidase [EC:3.2.1.21]	ATGGAAACAAATAAGAACGAGTACAAAGCAAAAAAGAAAGCTTACAATAAAGCGCGGAGAAAGGCGATACGCCCCTGGAAAGGACTCACGTTTTTAAGCGCAGTCATTGCAATCGTTATGATTCCTGTGACGGTGTTTTTGAGTATGTTTGACAACACGGTGGCGGCTTTCGTGGGAGGAACCTTCTGGAAGCTGCAGAATGAAGATGACAGCGCCGTTTATTTTCAGTCTGACTTTGAGACGGCGGAGGAGATGACCCAGTACGGATTAGAACTCTGCGAGGCGGTGGAGGCAGAGGGAGCGGCGCTTCTGATGAATGAAAACGGGGCTCTGCCGTTAGAGGAGGGAGCAAAGGTGAGCTGCTTTTCAGGCTCCTCCGTGAATCTGGTATACGGCGGT…	Clostridiales	-	-	-	-	-	-	-
Unigene272496	0	4.35e-07	5.89e-08	0	0	0	K05349|1|9.6e-69|266.2|ruk:A4V00_14390|bglX; beta-glucosidase [EC:3.2.1.21]!K05349|2|1.8e-59|235.3|hsd:SD1D_1829|bglX; beta-glucosidase [EC:3.2.1.21]!K05349|3|7.6e-58|229.9|byl:A4V09_02100|bglX; beta-glucosidase [EC:3.2.1.21]!K05349|4|8.5e-57|226.5|pxv:FXF36_09945|bglX; beta-glucosidase [EC:3.2.1.21]!K05349|5|2.1e-55|221.9|bpro:PMF13cell1_05049|bglX; beta-glucosidase [EC:3.2.1.21]	ATGGAACACAGGAAATTCAGCCCGGAGCAGTATGCTGCAAAGGCCAGGGAAACGGTGGCGGAAGGCGCAGTGCTGCTGCGCAATGAAAACCAGACCCTGCCGCTTGGCGAAGGGGAAAAGGTGGCGGTGTTCGGCCGCAGCCAGTTCAATTATTACAAGAGCGGCACCGGCTCCGGCGGCCTGGTCAATACCGGGCACGTGCCGGGGATTACGGAAGCTTTGGAGAAAAGCGGCGCAGTGCAGGTGGACCCGGCGGTCAAAAAGGTGTATGAAGACTGGATCGCCGAGCACCCCTTTGACACCGGCGTGGGGTGGGCCGCAGAGCCCTGGTATCAGGAAGAAATGCCCCTGGACAGAAAGCTGGTGGAGGACGCAAAGTCCCGGAATGACTGTGCGCTG…	Clostridiales	-	-	-	-	-	-	-
Unigene278441	0	5.19e-07	0	0	0	0	K05349|1|6.1e-71|273.9|psab:PSAB_15045|bglX; beta-glucosidase [EC:3.2.1.21]!K05349|2|5.3e-67|260.8|ssm:Spirs_1224|bglX; beta-glucosidase [EC:3.2.1.21]!K05349|3|3.4e-66|258.1|amah:DLM_2822|bglX; beta-glucosidase [EC:3.2.1.21]!K05349|4|1.7e-65|255.8|nre:BES08_20385|bglX; beta-glucosidase [EC:3.2.1.21]!K05349|5|2.2e-65|255.4|ear:CCG29660|bglX; beta-glucosidase [EC:3.2.1.21]	GGCACCAGCGGCCTGCGTCTGCAGCAGGGGAGCGAGGACAAGGAGGAAAACGACCTCTACGAGAACGTGATGTTTTTCTCCTTTGACAGCGAAGAGGCCCTGGCCCGCACCATCCCCAGCACCTGCTACCCGGCGGGCTCGGCCCTGGCCTGTACCTGGAACCCTGCGCTGGCCCGGGAGGTGGGCGCCGCCATCGCCGAGGAGTGCAAGTCCCAGGGGGTGGGGATGCTCCTGGGCCCGGGGATGAACCTGCGCCGCCACCCCCTGGCCGGCCGCGGGTTTGAATACTATTCCGAGGACCCGGTCCTCTCGGGGGAGATGGCCGCCGGGATGGTGGAGGGGATCCAGAGCGGCGGGGTGGCCGCCTGTATCAAACACTTTGCCTGCAACAACGCCGAC…	Clostridiales	-	-	-	-	-	-	-
Unigene280217	9.72e-07	6.94e-07	2.64e-08	0	0	0	K05349|1|2.7e-148|531.6|pxl:BS614_04545|bglX; beta-glucosidase [EC:3.2.1.21]!K05349|2|6.8e-147|526.9|ccb:Clocel_3009|bglX; beta-glucosidase [EC:3.2.1.21]!K05349|4|2.6e-146|525.0|paen:P40081_01325|bglX; beta-glucosidase [EC:3.2.1.21]!K05349|5|1.3e-145|522.7|pbd:PBOR_01105|bglX; beta-glucosidase [EC:3.2.1.21]	GAAGGCGATGAAATTAAGATTCAGGTTAAAGTAACAAACAGTGGAGACAAGTATTCCGGTAAGGAAGTTGTTCAAGTATATTATAGTGCTCCACAGGGTAATCTTGGAAAGCCTGCAAAAGAACTTTGCGCTTATGCAAAGACTGAAAAACTTGCACCGGGAGAAAGCCAGTTAATCGATATTGCGTTTGTGATAGATGATATGGCATCTTATGATGACAGCAATGCAACAGGACATAAATCATGTTATGTTTTAGAAGCAGGTGATTATGTAATTTATGTTGGTAACAGCGTAAGAAATGTAGAAAATGTATATACATATCAGTTAGAAGAATTGAGAGTAGTAGAACAGTTGTCAGAGGTCTGCTGTCCGGATGATGATAATCTGACAATTTTAAGA…	Clostridiales	-	-	-	-	-	-	-
Unigene284491	3.17e-07	1.15e-06	2.55e-07	0	0	0	K05349|1|3.1e-172|611.3|bde:BDP_2213|bglX; beta-glucosidase [EC:3.2.1.21]!K05349|2|3.1e-172|611.3|bdn:BBDE_2081|bglX; beta-glucosidase [EC:3.2.1.21]!K05349|3|7.1e-84|317.8|aaxa:NCTC10138_00202|bglX; beta-glucosidase [EC:3.2.1.21]!K05349|4|5.1e-66|258.5|bpb:bpr_III218|bglX; beta-glucosidase [EC:3.2.1.21]!K05349|5|1.0e-61|244.2|rob:CK5_11310|bglX; beta-glucosidase [EC:3.2.1.21]	ATGGAGGAAAGAGAAGATGCAGAAAAAAACAGTAAAAGCCGGTTATGGCGGGGCCTGACATCTACGACAGCGGTGCTTCTCGTATTTGCGACTGCAGGTACGCAGACAGCCATTACTTATACCGGTACCATTAATTCCTATCTTGGCACAACAACCAGCCGTGTTGTTCAGCCGGAAGGGAGTTCGGCGGAGGAACTGACCTATTTTACCAGCGAATTCGGCGAGTTGAATAAGGAGAATCTTCAGACTCTGATCCAGTCTACTTATGATGAATCTGTATTAGAGGAAGAGGAGGGGGCAGTTCTCCTTCGAAATGAAAAAGCCGCCCTGCCTTTGAATGGGGGAAGTCACGTAACTTTGTTCGGACATGCGGTGGCACAGCCGGTATATGCTCCCGGC…	Bifidobacteriales	-	-	-	-	-	-	-
Unigene285378	6.35e-07	4e-06	5.72e-07	0	0	0	K05349|1|1.9e-298|1031.2|blab:EYS05_02135|bglX; beta-glucosidase [EC:3.2.1.21]!K05349|2|4.2e-298|1030.0|rum:CK1_37580|bglX; beta-glucosidase [EC:3.2.1.21]!K05349|3|6.5e-267|926.4|byl:A4V09_22630|bglX; beta-glucosidase [EC:3.2.1.21]!K05349|4|1.5e-266|925.2|bpro:PMF13cell1_00941|bglX; beta-glucosidase [EC:3.2.1.21]!K05349|5|9.8e-263|912.5|blau:DQQ01_03645|bglX; beta-glucosidase [EC:3.2.1.21]	ATGAACAGAGAGGAAGCAAGAAAGAAAGCGGAGGCGCTTGTCGCGCAGATGACGCTTGAGGAGAAGGCCAGCCAGCTGCGCTATGATGCGCCGGCGATCAAGCGGCTCAATATCCCTGCCTACAACTGGTGGAATGAAGGGCTCCACGGGGTTGCGAGAGCCGGACAGGCGACTGTATTTCCGCAGGCCATCGGAGTTGCGGCGACCTTCGACCCGGAGCTTGTGGGCGAAATGGCGGACGTGATCGCGACCGAGGGCCGTGCGAAGTACAACGCCTACTCCGCGCAGGGCGACCGCGATATCTACAAGGGGCTGACCTTCTGGTCCCCGAATGTCAACATTTTCCGCGACCCGCGCTGGGGGCGCGGCCATGAGACGTACGGCGAGGATCCCTTCCTG…	Clostridiales	-	-	-	-	-	-	-
Unigene287982	1.09e-06	1.47e-06	2.93e-06	0	0	0	K05349|1|9.1e-185|654.1|ega:AL523_12050|bglX; beta-glucosidase [EC:3.2.1.21]!K05349|2|1.5e-155|557.0|rob:CK5_11310|bglX; beta-glucosidase [EC:3.2.1.21]!K05349|3|1.1e-108|401.4|bpb:bpr_I0693|bglX; beta-glucosidase [EC:3.2.1.21]!K05349|4|2.1e-104|387.1|bde:BDP_1676|bglX; beta-glucosidase [EC:3.2.1.21]!K05349|5|2.1e-104|387.1|bdn:BBDE_1590|bglX; beta-glucosidase [EC:3.2.1.21]	ATGAAGGAGAAAAAGTTATCACCTGTCATGAGAGGTATTTCAGCAGCTATGGCATCTGTACTGACACTTGCTATTACAGGAACAAGTGTAGCAGATACCTACAGATCCAATCTGGATGATGTCCTCGGAACCCAGAGCTATGTTACATCTTCAGACAAGGACTCGGCACGGTTCAAGAGTGACTATGATACCATTGAGGATATGATGGCAGCCGCAAAGGACATTGCAATCCGTGAAGGCGAAGAAGGAACTGTCGTTATGAAGAATGATAACGATGTACTTCCACTGAATACTGCAAATGTAGCATTGTTTGGGCTTGCGGCTTATGCACCATATCCGTATACTTCGGGAGATTTGAAAGGCGGAAATGAGGATGCAGTAGATTTAGTGCAGGCGTTT…	Clostridiales	-	-	-	-	-	-	-
Unigene288030	3.11e-07	1.35e-06	1.63e-07	0	0	0	K05349|1|4.2e-216|757.7|anr:Ana3638_22670|bglX; beta-glucosidase [EC:3.2.1.21]!K05349|2|5.5e-216|757.3|ruk:A4V00_17015|bglX; beta-glucosidase [EC:3.2.1.21]!K05349|3|1.4e-214|752.7|pvo:PVOR_18659|bglX; beta-glucosidase [EC:3.2.1.21]!K05349|4|1.4e-211|742.7|paej:H70737_19815|bglX; beta-glucosidase [EC:3.2.1.21]!K05349|5|5.3e-211|740.7|cthd:CDO33_10075|bglX; beta-glucosidase [EC:3.2.1.21]	ATGGAACGCGAGAAACTCAAAGAACTGGTGGCGCAGCTGACCTTGGAGGAAAAGGCCAGTCTCTGCGCCGGGCGGGATTTTTGGCACACTCGTGCGGTGGAGCGGCTGGGCATCCCCTCGTCCATGGTGACGGACGGCCCCCACGGCCTGCGCAAGCAGGTGGAGGGCGGCGACCATCTCGGCATCGGCGGCAGCGAGACAGCGGTCGCTTTCCCCACCGGCAGTGCGCTGGCGGCGGGCTTTGACCCCGCGCTGGCCCAGCGGCTGGGCAGCGAACTGGGAAAGCTGGCCCAGGCGGAGAACGTATCCGTGGTGCTGGGCCCGGCCATGAACATCAAGCGCAGCCCGTTCTGCGGCCGCAATTTTGAGTACTATTCGGAGGACCCGCTGCTCAGCACC…	Clostridiales	Lachnospiraceae_bacterium	0.00454317	0.00873211	0.00469552	6.57349e-07	2.77002e-07	0
Unigene288555	4.27e-07	1.24e-06	3.17e-07	0	0	0	K05349|1|3.1e-232|812.0|ssb:SSUBM407_1994|bglX; beta-glucosidase [EC:3.2.1.21]!K05349|2|3.1e-232|812.0|ssu:SSU05_2147|bglX; beta-glucosidase [EC:3.2.1.21]!K05349|3|3.1e-232|812.0|ssv:SSU98_2149|bglX; beta-glucosidase [EC:3.2.1.21]!K05349|4|3.1e-232|812.0|ssf:SSUA7_1957|bglX; beta-glucosidase [EC:3.2.1.21]!K05349|5|3.1e-232|812.0|ssw:SSGZ1_1950|bglX; beta-glucosidase [EC:3.2.1.21]	ATGACAACACGAGGAGAGATGGATATGAGCAAGGAAAAGCAGTCAAAGCCCGCAGGAAAGGCACCCGTCATTGTGGTCAGCATTCTGCTGGCAATCGCGCTGATCGTCAACGTGGTGTGCATTCAGATGTTCGCCGCTATCAACGCCTTCATGGCGGCAAACCTGAACAGCCGCCTGCCCGGTGCCCACGGCTCCGCCACGGCGGAGCAGCTCACCCCGGATCAGGCCAGGGAGGCCGCCTTGGCCATGGCCCAGGAATTGGCCGCCGAGGGTATCGTCCTGCTGGAAAACCGTGACAACGCCCTGCCCCTGGAGGGCGGCTCGAAAGTCAACCTGTTTGGCTTTGCCTCCATCTCCCCCCTGTACGGCGGCACGGGCAGCGGCGCCAGTGACACGTCT…	Clostridiales	Clostridiales_bacterium	0.000356394	0.000533173	0.000310696	4.14e-08	0	0
Unigene293171	0	1.07e-06	0	0	0	0	K05349|1|8.2e-07|59.3|fpa:FPR_09740|bglX; beta-glucosidase [EC:3.2.1.21]!K05349|2|1.4e-06|58.5|bad:BAD_1610|bglX; beta-glucosidase [EC:3.2.1.21]!K05349|3|5.3e-06|56.6|bast:BAST_0015|bglX; beta-glucosidase [EC:3.2.1.21]	AATCCCGCCCACTATCACTACGCCCGGGAGGCTCTCCATCGCACTTTGTACACCATCGCAAATACCAATGCTATGAATGGGGCTATGCCGGGCAGTGTATTTAAGGATGGAATGCGGCTGACGCAAAAGGTCCTGCTGGTGGTGGACATCGTGTTCGGTCTGCTGGCGGTATGGTTCGCCTACGTGATCTTCCGGGGCTTCAAGCCCAGTAAGCGCAAGCTGGCCAAGCTGGAGCAGAAGCAGGCCAAAAAAGCGGCTAAATAG	Clostridiales	-	-	-	-	-	-	-
Unigene293173	6.67e-07	1.38e-06	2.37e-07	0	0	0	K05349|1|4.6e-255|887.5|ols:Olsu_0060|bglX; beta-glucosidase [EC:3.2.1.21]!K05349|3|2.4e-150|539.7|srq:SR187_9940|bglX; beta-glucosidase [EC:3.2.1.21]!K05349|4|8.9e-150|537.7|srp:SSUST1_2041|bglX; beta-glucosidase [EC:3.2.1.21]!K05349|5|1.2e-149|537.3|bsca:BBSC_2553|bglX; beta-glucosidase [EC:3.2.1.21]	ATGAGCAAACAGAAAGTAAAGAAGCCTCATGGAATCCGGCACAGCATTGGGCTGTTTTTTTCGGTGCTTCTTCTGGTTTTAGGCATTGTGCTTAACGCTGCTTGGGGGATGTTTGGCGGTTTGGTCCAGACCTTTTTCGGTGCGGCATCACCCCAAGTTAATGAGGCGGACAAGGCTGCGACCCTGTCTGCGGCCGCAGAACTGGCCCGGCAGGTGGAAGCAGAGGGAATGGTGCTGGTGCAGAACCGAAACGATACCTTGCCTCTGTCTGCCAGCATAAAACAGGTGAACGTATTCGGTTGGGCTTCCACAGCCTGGCTGGGCGGTGGATCTGGCTCCGGTGGTGTCAGCAAAATGGACGTGGATCTCCTTCGGGCCCTGTCCGACTACGGCATCGCC…	Clostridiales	-	-	-	-	-	-	-
Unigene294260	0	1.23e-06	0	0	0	0	K05349|1|1.3e-40|172.6|bpro:PMF13cell1_02541|bglX; beta-glucosidase [EC:3.2.1.21]!K05349|2|1.7e-35|155.6|ble:BleG1_3469|bglX; beta-glucosidase [EC:3.2.1.21]!K05349|3|4.8e-35|154.1|blau:DQQ01_14870|bglX; beta-glucosidase [EC:3.2.1.21]!K05349|4|9.1e-34|149.8|pyg:AWM70_12850|bglX; beta-glucosidase [EC:3.2.1.21]!K05349|5|9.1e-34|149.8|bfr:BF0392|bglX; beta-glucosidase [EC:3.2.1.21]	ATCTATTACAATCGCTTCCAGAGCGGCAGGCCGAAGGAACCGGGCGAAAATCCGGCGTTCCGTACAGGGTATCTGGATAGAGATTATCGTCCTTATCACTCGTTTGGATACGGAATGGGATATACATCGTGGTCCTACGGGCCGGTAACGGTAGCAAAGAAAGAGCCTTGTGATGATAGGAAGAACGGATATGACAGGGTACAGATGGGGATGGAGGATACGCTGACTGCCTCTGTAGAGCTTACCAATACCGGAAGGCGTACCGGAACGGAGACAGTTCAGATGTATCTTCGTGATGTAACAGGCAGTGTTGTCCGTCCGCTCAAGGAGCTTAAGGGCTTTGAAAAGGTGACGCTTGCCCCAGGCGAGACCAGAACAGTTACATTTGAGATCAGCGAA…	Clostridiales	-	-	-	-	-	-	-
Unigene296591	1.49e-08	2.69e-06	0	0	0	0	K05349|1|1.0e-233|816.2|anr:Ana3638_22670|bglX; beta-glucosidase [EC:3.2.1.21]!K05349|2|5.1e-233|813.9|blab:EYS05_16920|bglX; beta-glucosidase [EC:3.2.1.21]!K05349|3|1.7e-231|808.9|blau:DQQ01_15020|bglX; beta-glucosidase [EC:3.2.1.21]!K05349|4|6.3e-231|807.0|esu:EUS_09380|bglX; beta-glucosidase [EC:3.2.1.21]!K05349|5|4.1e-230|804.3|esr:ES1_20860|bglX; beta-glucosidase [EC:3.2.1.21]	ATGGGAATTTTAAACATTGAAGAAATCTTAAAAGAAATGACCCTTGAAGAAAAAGCATCTATGTGTTCAGGTGCAGATTTCTGGCATACAGAAGCAATAGACAGGCTTTCCCTTCCTGCTGCAATGTTATCAGACGGTCCACACGGGCTGCGCAAACAGGAGGATGACCCTGACCACCTTGGAATTGCCGGAAGCATAGAAGCTGTGTGCTTCCCTACAGCATCAGCTATGGCATGTTCATTTGACAGGGAACTTATACAGCAGACCGGGGCAGCACTTGGAGAAGAATGCCAGGCAGAAGGTGTCAATGTACTGCTGGGTCCTGGAATAAATATGAAGCGTTCACCTCTGTGTGGCCGCAATTTTGAATACTTTTCAGAAGACCCTTATCTTGCTGGT…	Clostridiales	-	-	-	-	-	-	-
Unigene297992	4.34e-07	1.85e-06	4.31e-07	0	0	0	K05349|1|0|1610.1|ibu:IB211_00778c|bglX; beta-glucosidase [EC:3.2.1.21]!K05349|2|2.3e-160|573.2|bde:BDP_1676|bglX; beta-glucosidase [EC:3.2.1.21]!K05349|3|2.3e-160|573.2|bdn:BBDE_1590|bglX; beta-glucosidase [EC:3.2.1.21]!K05349|4|4.1e-154|552.4|bka:AH68_10000|bglX; beta-glucosidase [EC:3.2.1.21]!K05349|5|8.1e-142|511.5|pxv:FXF36_10090|bglX; beta-glucosidase [EC:3.2.1.21]	ATGAGTCGATTCAAAGACAAAAAAGTTTTGCTTGCGATTCTCGGCATGATAATCTCCGTCCTGACGGCTGTCCTCTACGCGGTGTTCTATGGTGCAGCCAACACCAGCATGAACAGTATGTCCTGGCCTTCCTTCGCCCTGCTGCTGATCGGTGCGGCGGCGGCCCTGGCGCTGCTCTTCGTGGTGAAACGGCCGGGCATCGGCGCGTGCATCGCGGCGTTGTGCCACCTGGGTGCTTTCATGCTGGCCATCTACGCGTTCTATCCCTACATATCCGCCGCGGCGGTGGGCATCGACTCCACCTGGGAGATCACCTTCTTTGTGGTGATGGCCCTGTTCCTGGTGGGTCTGGTGGTGAACGACCTGGCCGCCATGATGGGCCTGCCCTTTAAGGGGCTG…	Clostridiales	Intestinimonas_butyriciproducens	0.000231201	0.000252081	0.000266722	0	0	0
Unigene298923	2.87e-06	6.64e-06	1.52e-06	0	0	0	K05349|1|4.5e-220|771.2|aaxa:NCTC10138_00591|bglX; beta-glucosidase [EC:3.2.1.21]!K05349|2|6.3e-174|617.8|aaxa:NCTC10138_00589|bglX; beta-glucosidase [EC:3.2.1.21]!K05349|3|5.7e-159|568.2|ssui:T15_2202|bglX; beta-glucosidase [EC:3.2.1.21]!K05349|4|5.7e-159|568.2|jde:Jden_0472|bglX; beta-glucosidase [EC:3.2.1.21]!K05349|5|2.2e-158|566.2|ssb:SSUBM407_1994|bglX; beta-glucosidase [EC:3.2.1.21]	ATGTCTGCAAAGACGAAAAAAATGAAAAAATCGAAAGCGGTACTGGCGTGGGGGATTTCGGCGGTATTGATCGGCAGCGCCCTTGGTGCGGGCAATTACCTTGCCTATCATTCCTTCAGCGGCCTTGCAGATACCGTGTTCGGCGGGGTGCGCCCTGTTTATAATACGGATGTGATATCCATGTATCCGGCAACAAATGCTTCCTCAAAGGAAGAAGCGTTCCAGAATGCGCAGGAGGTGAATCTGCGCGCGGCAGAGGAGGGCTTTGTGCTCCTGAAAAATGAGGCGGAAACATTGCCGCTGCAAAAAGGAGCAAAAATCAGCGTTTTTGGAAAAAACAGCGTAAATCTGTCTTATGGCGGGTCCGGTTCCGGCGGCTTTGATACCAGCAATAACCAG…	Clostridiales	Marvinbryantia_formatexigens	0.00964034	0.0214701	0.00536103	5.59e-07	5.1e-07	0
Unigene302397	9.27e-07	6.67e-06	6.32e-06	0	0	0	K05349|1|3.0e-171|609.8|bpro:PMF13cell1_01365|bglX; beta-glucosidase [EC:3.2.1.21]!K05349|2|8.5e-166|591.7|bhu:bhn_III062|bglX; beta-glucosidase [EC:3.2.1.21]!K05349|3|1.1e-162|581.3|rho:RHOM_16780|bglX; beta-glucosidase [EC:3.2.1.21]!K05349|4|3.7e-161|576.2|rim:ROI_01160|bglX; beta-glucosidase [EC:3.2.1.21]!K05349|5|1.8e-160|573.9|ere:EUBREC_2820|bglX; beta-glucosidase [EC:3.2.1.21]	ATGCTGTCAAAAGCCATGAAAAAGGCTGTCAGCTGCACAGTCACATCCGTGATGGCTGTAACGTCTCTTACATCCACCGTGATTTACACTGCTGCTGCCAGTCCGGAAGAACACATTTCTCTGACGCGGGAAGCCGCTGCGGACGGAATGGTCCTTCTTGAAAACAAAGGGGCTCTGCCTTTAAAGCCCCAGGCCAGTGTCGCCATGTTCGGCCGCGCCATGATCGATTACGTCCGCGGAGGCGGAGGATCCGGTCAGACCAACGTTGACTACCAGGTCAATATTCTGCAGGGAATGCAGAATAAGGAAACAGAAGGCAAAATCCAGCTTTACGCCCCTCTGACTGAGTTCTATACAACAGAAGTCACCACAAACGGTCATACCAATGACGCAGACATT…	Clostridiales	Ruminococcaceae_bacterium	0.000261292	0.000407279	0.000142113	0	0	0
Unigene302623	0	5.05e-07	0	0	0	0	K05349|1|2.5e-21|108.6|rto:RTO_24470|bglX; beta-glucosidase [EC:3.2.1.21]!K05349|2|1.5e-18|99.4|pdo:PSDT_0661|bglX; beta-glucosidase [EC:3.2.1.21]!K05349|3|4.2e-16|91.3|sij:SCIP_0841|bglX; beta-glucosidase [EC:3.2.1.21]!K05349|4|4.6e-15|87.8|rum:CK1_23290|bglX; beta-glucosidase [EC:3.2.1.21]!K05349|5|1.9e-13|82.4|byl:A4V09_09430|bglX; beta-glucosidase [EC:3.2.1.21]	GAGGGAGAAGAGGCGGAAAAGAAGAATGCTACAATCATCCGCATCTGCGCGTCGGATATTCCCTGTGTGACAGCCGTTTACCGGAAAGAAGAGGAGGCTGTTCCGGAGAGGAAGACAGAGCAGAAGATTACCGTGGACGACGTAAAGGCCGGCAGACATACGCTGGAGGAACTGGTGGGGCAGCTGACTGTCCGGGAGATGGCGGAGCTGTGCGTGGGCACGGCCAGAGGCGGCTTCGGGTCGGATTCCGTCATCGGTGCGGCCTCGGCGGCCTGTCCGGGGGCGGCGGGAGACACCACTTCGCTGATGCTGGAGGACCGCAATATCCGCAACATGATTCTGGCGGACGGCCCTGCGGGACTGCGGCTTTCCACCAACTTCGTGGCGGACAGGGACGGC…	Clostridiales	-	-	-	-	-	-	-
Unigene306177	6.53e-07	8.07e-07	0	0	0	0	K05349|1|2.3e-80|305.4|cew:EKH84_10725|bglX; beta-glucosidase [EC:3.2.1.21]!K05349|2|5.7e-79|300.8|cle:Clole_1639|bglX; beta-glucosidase [EC:3.2.1.21]!K05349|3|1.4e-77|296.2|rix:RO1_10350|bglX; beta-glucosidase [EC:3.2.1.21]!K05349|4|1.4e-77|296.2|bde:BDP_2151|bglX; beta-glucosidase [EC:3.2.1.21]!K05349|5|3.1e-77|295.0|rim:ROI_27260|bglX; beta-glucosidase [EC:3.2.1.21]	GTGCCGCCAGCCGAAGGCGGCGGAATGGAGATTATTCTGGTAATCGGAGATAATGCGGACCGTCTGCATTCAAACGGAGGAGGCAGCGCGGAAATCAAGGCATTATATGAAATTTCTCCGTTGATGGGAATAAAAAAGCTGCTGGGCGGAAATGCCGAAGTAACCTTTGTGCGGGGGTACTGTGCGGATGATATGGAGGAAAGCACTGCGCAGATAAACTGGCAGGCAGACAGTCTGAAAAATATCAAAGACGTAAAAACTGACAGGCCGGATGATTGTAAAAACGCGAAGGCGGCTTTGGCAGAAAGGCAGAGTGCACTGCGGCAGGAAGCGCTGAAGCTGGATCGGGAATATGATACGGTAATTTTTATCGGAGGACAGAATCATAACCAGGATACG…	Clostridiales	-	-	-	-	-	-	-
Unigene312635	5.26e-07	2.12e-06	3.76e-08	0	0	0	K05349|1|2.2e-102|380.6|sfk:KY5_7011|bglX; beta-glucosidase [EC:3.2.1.21]!K05349|2|2.6e-95|357.1|rmr:Rmar_2069|bglX; beta-glucosidase [EC:3.2.1.21]!K05349|3|6.0e-92|345.9|sauo:BV401_05250|bglX; beta-glucosidase [EC:3.2.1.21]!K05349|4|1.3e-91|344.7|now:GBF35_32505|bglX; beta-glucosidase [EC:3.2.1.21]!K05349|5|6.2e-89|335.9|smal:SMALA_0299|bglX; beta-glucosidase [EC:3.2.1.21]	ATGTTAAAAATGAAAAAAACAGCAGGACGAAGGATTACCGCAATGGCAATGGCTGTAATGATGGCAGCATCCGTATGCGGTAACACCGGGAATCAAAACGCCGTTTATGCGGCGGAGAAGAGCGCGTCATTTGTATTTAACGGGACATTTCCGGACAAATACGAGATCCGGTATGTGATACCGGAGGAAGACGACGCAGTTGTGGAACAGAAAGTACAGGCATTGGTAGCCGCTATGACAGAGGATGAAAAATATTCATTCCTGGGCGGAAACGGAACGGGAGATACGGAAGGAAACGCCGGATATTTAAAAGGCGTGCCGCGGTTCGGCGTGCCGATGATTAAAATGTATGACGGTCCGGCCGGCGTGCTGTTTCCGGAAGACACGACAAATCCGCCG…	Clostridiales	Lachnospiraceae_bacterium	0.00454317	0.00873211	0.00469552	6.57e-07	2.77e-07	0
Unigene313663	0	3.87e-07	0	0	0	0	K05349|1|1.2e-47|196.1|cceu:CBR64_09475|bglX; beta-glucosidase [EC:3.2.1.21]!K05349|2|1.5e-47|195.7|cet:B8281_02420|bglX; beta-glucosidase [EC:3.2.1.21]!K05349|3|2.0e-47|195.3|pdo:PSDT_0011|bglX; beta-glucosidase [EC:3.2.1.21]!K05349|4|5.8e-47|193.7|pxv:FXF36_10090|bglX; beta-glucosidase [EC:3.2.1.21]!K05349|5|4.9e-46|190.7|sij:SCIP_0008|bglX; beta-glucosidase [EC:3.2.1.21]	TACGACGATCCCCTGTGGGACGATCTGCTGGACCAGCTGACGGTGGGCGATATGCACGACCTGTGCGCTTACGGCCACTTTGAGACGGCGGAGCTGGCCTCTGTGGCGGCCCCCTATACCGCCGACATCGACAGCCCCAACGGACTGATCAACTTCTTCCAGCCCGACCTGAAATTCAACGGCTACCCCACCGAGCCGGTGCTGGCCTCCACCTGGAACGTGGAACTGGCCCGTGAACGGGGCGAGTGCATCGGCGAGGAGCTTATCTTCAACGGTCTGAACGGCTGGTACGGCCCCGGCGCGAACACCCACCGCTCCGCCTTCGGCGGCCGGAACAACGAGTACTTCTCCGAGGACGGACTGCTGGCCGGCAAGATGCTGGCCGCCGAGTGCAGCGGC…	Clostridiales	Clostridiales_bacterium_TLL-A1	0.00021273	0.000306353	0.000284482	0	0	0
Unigene316640	3.75e-07	4.01e-07	2.54e-07	0	0	0	K05350|1|4.4e-109|401.4|txy:Thexy_2213|bglB; beta-glucosidase [EC:3.2.1.21]!K05350|2|7.1e-107|394.0|tsh:Tsac_0339|bglB; beta-glucosidase [EC:3.2.1.21]!K05350|3|7.1e-107|394.0|hor:Hore_15280|bglB; beta-glucosidase [EC:3.2.1.21]!K05350|4|9.3e-107|393.7|dth:DICTH_1689|bglB; beta-glucosidase [EC:3.2.1.21]!K05350|5|3.9e-105|388.3|ttm:Tthe_1813|bglB; beta-glucosidase [EC:3.2.1.21]	ATGAAACATATTATTTTTCCAAAAGATTTTTTATTTGGTACTGCAGTCAGTGCGGCCCAGGTGGAGGGAGGGGCTCTGGAGGACGGAAGAGGACTGTCCATCTGGGACACCTTCTCGAGAATTCCCGGAACCATCGCTGATAATACCCGACCGGATGTGAGCTGCGATATGTATCATACCTATGAGAAAGATTTGGCTATGGCCAGAGAGATGAACACCAACACATTCCGCTTTTCTTTCTCATGGTCCAGAATTTTCCCGGAGGGTAAGGGAAAGGTGAATCAAAAGGGATTGGATTTCTATAAGCGCCTTATAGAGGAAATGCACAAGAATAATCTAATTCCAAACGCAACCCTGTATCATTGGGATATTCCCTATGAACTTGAGCGGGAGGGAGGC…	Clostridiales	-	-	-	-	-	-	-
Unigene319545	5.83e-07	3.27e-06	4.15e-07	0	0	0	K05349|1|1.2e-279|969.1|ruk:A4V00_14390|bglX; beta-glucosidase [EC:3.2.1.21]!K05349|2|3.2e-277|961.1|byl:A4V09_02100|bglX; beta-glucosidase [EC:3.2.1.21]!K05349|3|2.5e-274|951.4|bpro:PMF13cell1_05049|bglX; beta-glucosidase [EC:3.2.1.21]!K05349|4|1.4e-272|945.7|bco:Bcell_4264|bglX; beta-glucosidase [EC:3.2.1.21]!K05349|5|1.2e-271|942.6|esi:Exig_3012|bglX; beta-glucosidase [EC:3.2.1.21]	ATGCAGACAACACTTGACTGGAATACCTATTCCGAAATCGCACGCCAGGCCGCCGCGGAGGGCTGTGTCCTGCTGCGCAACGAGAGCGAGGCCCTTCCGGCACGCGCCGGGGAGACCGTCGCCGTGTTCGGCCGCATCCAGCTCGACTACTACAAGAGCGGTACCGGGTCAGGCGGCATGGTCAACGTCCCGTACGTCCGCTCCATCCTCGACGGGCTGCAGGCCCACCCGGAAATCCGGATCTACGAGCCGCTGCTCGCTACATACCGCGATTGGACGAAGGAGCACCCCTTTGACCGCGGCACCGGCTGGGGCACCGAGCCGTGGTGCCAGCAGGAAATGCCGCTTGAGGACTCCGTCGTGGAGGACGCGGCACGCCACGCCGATCTCGCGCTGGTC…	Clostridiales	Lachnospiraceae_bacterium	0.00454317	0.00873211	0.00469552	6.57e-07	2.77e-07	0
Unigene323923	0	2.78e-06	6.83e-07	0	0	0	K05349|1|5.1e-29|135.2|ess:ATZ33_02735|bglX; beta-glucosidase [EC:3.2.1.21]!K05349|2|4.8e-27|128.6|grc:GI584_19165|bglX; beta-glucosidase [EC:3.2.1.21]!K05349|3|8.1e-27|127.9|lwe:lwe1090|bglX; beta-glucosidase [EC:3.2.1.21]!K05349|4|2.4e-26|126.3|lsg:lse_1012|bglX; beta-glucosidase [EC:3.2.1.21]!K05349|5|6.9e-26|124.8|lia:JL58_05795|bglX; beta-glucosidase [EC:3.2.1.21]	TACAAGACAGCGGATGCAGCGGCAGACCCGTACAAGACAGCAGATGCAGCGGCAGACCCGTACAAGACAGCAGATGCAGCGGCAGATCCGTACAAGACAGCAGATGCAGCGGCAGACCCGTACAAGAACGCAGATGCAGCGGCAGCAGACCCGTACAAGAACGCAGACGCAGCGGCAGCAGACCCGTACAAGAACGCAGACGCAGCAGCAGACCCGTACAAGAATGCGGATGCAGCGGCAGCAGACCCGTACAAGAACGCAGACGCAGCAGCAGACCCGTATAAGAATGCGGATGCAGCGGCAGCAGACCCATACAAGAACGCGGATGCAGCAGCAGACCCGTACAAGAATGCAGATGCAGCGGCAGACCCGTATAAGAATGCCGGCGCAGCGGCTGAG…	Clostridiales	Marvinbryantia_formatexigens	0.00964034	0.0214701	0.00536103	5.59e-07	5.1e-07	0
Unigene324683	0	3.28e-07	0	0	0	0	K05349|1|7.1e-32|143.3|ccb:Clocel_0031|bglX; beta-glucosidase [EC:3.2.1.21]!K05349|2|2.3e-30|138.3|css:Cst_c12090|bglX; beta-glucosidase [EC:3.2.1.21]!K05349|3|2.3e-30|138.3|esr:ES1_10160|bglX; beta-glucosidase [EC:3.2.1.21]!K05349|4|2.3e-30|138.3|esu:EUS_04380|bglX; beta-glucosidase [EC:3.2.1.21]!K05349|5|1.9e-29|135.2|paih:ASL14_13900|bglX; beta-glucosidase [EC:3.2.1.21]	ATGCAGAGTTTTTTGGAGGCTGAAATGGCTGGATATAAATTTATGAACGAATCGCTTAAAATAAACGATAGAGTGCGCGCTCTTTTGAAGGAGCTTACCATTGATGAAAAGCTTGGAATGTTAACTACCTATAGCCAGCCGGTCGAAAGGCTTGGCTTGAAGGGATTTCCGGTCGGCACGGAGGTTGCGCGCGGGCTTGTCTGCCGCGGCAGGGAGGAATATCCCTCTACCGTTTTCCCACAGCCTTTTGGGCTTGCCGCTACCTTTGACCCCGATGTGATGCATAAAATGGGAGAGATAACCGGAATTGAGACAAGGATATATAACAAGCAGGGAAAGGCGTCTCTCTGTGTCTGGGGACCAACCGTTGACGCCGAGCGTGACCCCCGCTGGGGCAGG…	Clostridiales	-	-	-	-	-	-	-
Unigene324702	1.75e-07	3.49e-07	1.24e-07	0	0	0	K05349|1|1.3e-98|365.9|rix:RO1_07090|bglX; beta-glucosidase [EC:3.2.1.21]!K05349|2|1.0e-95|356.3|rix:RO1_36000|bglX; beta-glucosidase [EC:3.2.1.21]!K05349|3|2.6e-91|341.7|cbei:LF65_01627|bglX; beta-glucosidase [EC:3.2.1.21]!K05349|4|4.8e-90|337.4|pgm:PGRAT_23785|bglX; beta-glucosidase [EC:3.2.1.21]!K05349|5|1.6e-88|332.4|paen:P40081_27795|bglX; beta-glucosidase [EC:3.2.1.21]	GTGGCAAACTCCATCGCGGGGCTGGAGGCGGGCAGCGTCCGGGGAAAGGAACTGGTGACAGTGCCGGGAACCCAGATTCAAAGCGACGAAACGGAAGAATTCGATGAAATCCTACGCCATCAGAAGCCGGACTGCCCCAGCATTCTGGAGAAGCTCCGGGAAAAGCTGGAGGGCGTGGAAGTGGTGTATGCTTATGGGTACGCCATCGCGGGAAATGATTTTTCCCATATAGAAGAAGCGCTGAAGCTGGCAGGCGAGGCGGATGTGATCCTGATGACACTTGGCGGAAAGCACGGCTCCTGTTCCGTGGCTTCCATGGGAGAGGGCGTGGACGCTACGGATATCAATCTTCCGGAGTGTCAGGATGAATTTATCAGAAGAGCGGCTAAGCTGGGGAGG…	Clostridiales	-	-	-	-	-	-	-
Unigene330406	5.35e-07	1.59e-06	3.89e-07	0	0	0	K05349|1|1.1e-253|882.9|bde:BDP_1676|bglX; beta-glucosidase [EC:3.2.1.21]!K05349|2|1.1e-253|882.9|bdn:BBDE_1590|bglX; beta-glucosidase [EC:3.2.1.21]!K05349|3|6.0e-244|850.5|bka:AH68_10000|bglX; beta-glucosidase [EC:3.2.1.21]!K05349|4|1.4e-152|547.0|cet:B8281_02420|bglX; beta-glucosidase [EC:3.2.1.21]!K05349|5|5.4e-152|545.0|cceu:CBR64_09475|bglX; beta-glucosidase [EC:3.2.1.21]	ATGAAAACTGCACTTGTTGTTTTGAAGCGATTCCTGGCAATTTTTCTGGCCATCATTATGCTGCTGCTCAGCGTCGCGTCCGCAGCGGCACTGATATTGGCCAATAACTACTCAAACATGATCTCAATGGCCCTGGGACAATCCAGCGTCAAGATCACGAATGAGGCCGATGTGGAATACTATTCCTCCGACTACACCTCAGAGGCCGAAATGCAGGAGGCGTCCGCCGCCCTCTGCCGGGAGATCGAGCGGGAGGGTATGGTCCTTCTCAAAAACGAAAACGCCGCGTTGCCTCTGGCCGCTGGGGCGAAGGTCAGCCTGCTCAGTCAGAACAGCGTGGATCTGGTCTATGGCGGCGCGGGAGCCGGGTCTGTGGACGCCTCTGCCGCCCCTGATCTG…	Clostridiales	Lachnospiraceae_bacterium	0.00454317	0.00873211	0.00469552	6.57e-07	2.77e-07	0
Unigene330442	6.28e-07	8.97e-07	4.26e-08	0	0	0	K05349|1|5.6e-67|260.8|cohn:KCTCHS21_10950|bglX; beta-glucosidase [EC:3.2.1.21]!K05349|2|9.5e-67|260.0|pjd:Pjdr2_1175|bglX; beta-glucosidase [EC:3.2.1.21]!K05349|3|1.4e-49|203.0|gma:AciX8_2399|bglX; beta-glucosidase [EC:3.2.1.21]!K05349|4|2.6e-48|198.7|mrub:DEO27_007400|bglX; beta-glucosidase [EC:3.2.1.21]!K05349|5|3.4e-48|198.4|dori:FH5T_15630|bglX; beta-glucosidase [EC:3.2.1.21]	ATGGAGAAATATCGAAACCCGTCCCTTCCCATAGAAGAGCGCGTGGCGGATCTCCTTTCCAGGATGACCCTGGAAGAAAAGATTATGCAGACCGACCAGTTTTATTCCAATGATTTCTCCAGGAGGACGCCTGAGGGAAGGGTGGAGGAGATTCTGTGGGACGTGCTGGAAGAATCCATGAAGGGCATGAGCGCGGGCAGCGTTCAGCTGCGGGCGGCGTCCCCGGGAATCGCCAATGAGCTGCAGCGGTATGCCGTAGAGAGGACCAGGCTGGGGATTCCCTTCCTCTTCAGCGAGGAGGCGCTGCATGGGCTATACGACAGCAACGCCACCTGCTTTCCCCAGCAGATCGGCCTGGCAGGGACCTTTGAGCCGGGCCTTGGCAGACGGATGGGGCGG…	Clostridiales	-	-	-	-	-	-	-
Unigene334500	1.04e-06	9.95e-07	9e-08	0	0	0	K05349|1|2.4e-72|278.5|anr:Ana3638_14930|bglX; beta-glucosidase [EC:3.2.1.21]!K05349|2|2.1e-68|265.4|css:Cst_c02510|bglX; beta-glucosidase [EC:3.2.1.21]!K05349|3|2.1e-68|265.4|csd:Clst_0237|bglX; beta-glucosidase [EC:3.2.1.21]!K05349|4|2.1e-68|265.4|cpy:Cphy_3009|bglX; beta-glucosidase [EC:3.2.1.21]!K05349|5|2.1e-63|248.8|ceu:A7L45_08750|bglX; beta-glucosidase [EC:3.2.1.21]	CGCCAGCAGGAGCTGCTGGAAGCGCTGTATGCGAGCAAAAAGCCGGTCATTCTTGTTTTGCTTTCTGGAAGCGCCCTTGCCGTAAACTGGGCGGATGAGCATATCCCGGCGATTGTGCAGGGATGGTATCCGGGCGCGCAGGGAGGCGCGGCAATTGCGCAGATTCTGTTTGGCGCATACAGTCCGGAGGGAAAGCTTCCCGTAACTTTCTATCGCACGACAAAAGAGCTGCCTGATTTTTCGGACTATTCCATGCAGGGGCGTACCTATCGCTATATGAAGACAGAGGCTCTGTATCCGTTTGGATACGGTTTAAGCTACAGCAGGTTTGAAGTGTCGGACTGCAGGCTGGAAAAACAGGATGCAGGGGACGGTTTTGCTTCTCTTTGCTGCAGCTGC…	Clostridiales	-	-	-	-	-	-	-
Unigene337105	0	7.3e-07	0	0	0	0	K05349|1|4.6e-18|97.8|tez:BKM78_05400|bglX; beta-glucosidase [EC:3.2.1.21]!K05349|2|2.3e-17|95.5|jde:Jden_0472|bglX; beta-glucosidase [EC:3.2.1.21]!K05349|3|3.0e-17|95.1|cej:GC089_06650|bglX; beta-glucosidase [EC:3.2.1.21]!K05349|4|3.9e-17|94.7|oek:FFI11_012885|bglX; beta-glucosidase [EC:3.2.1.21]	GAAAGAAAAATGGCAAATGAAACAAATGCCAAAAAGCGCATGAGCAACAAAGCTTTTGCAGGAATCTGGGGAACTGTACTTGCGATTTTGCTTGTGGCAGTTCTGGTGGCAAATTATTTCGCAATGAAATATACCACGATCATCACCAGATCCCTGGGACACACGACAACCAAGGTGGTTTCCACAGGTGATGGCGAGTCAAACAGCGATTACTTTACCAGCGATTTTGATTCCCATGAGGATCTGGTGGCACATCAGACAGAGTTCAGCAAACAACTGGTGGCAGAGGGTGTTGTCCTTATGAAAAACAGTGACAATATTCTTCCCATGGACAGCAGCCAGAAGATTACCCTTTTCGGGATCGGAACCGCTAAGTTCCTGTATGGAGGCGCAGGCTCC…	Clostridiales	Ruminococcus_sp._AF31-8BH	0.000202362	0.000251251	0.000132645	0	0	0
Unigene341620	3.06e-07	4.89e-07	0	0	0	0	K05349|1|7.5e-53|213.4|rix:RO1_41110|bglX; beta-glucosidase [EC:3.2.1.21]!K05349|2|7.5e-53|213.4|rim:ROI_01170|bglX; beta-glucosidase [EC:3.2.1.21]!K05349|3|1.2e-50|206.1|cohn:KCTCHS21_59120|bglX; beta-glucosidase [EC:3.2.1.21]!K05349|4|1.6e-50|205.7|pih:UB51_23080|bglX; beta-glucosidase [EC:3.2.1.21]!K05349|5|4.6e-50|204.1|sper:EW093_11395|bglX; beta-glucosidase [EC:3.2.1.21]	TCCGAAGATCCGCTGCTTACCGGAGTCATGGCGGCTGCCGTCACAAAAGGCATCCAGAGCACCGGCGCAACGGTAACGATTAAGCATTTTGCAGCCAACAATCAGGAAACAAACAGACATGTGGATGATTCCCGCGTTTCCGAGAGAGCATTGCGTGAGATCTATCTGAAGCCATTTGAAATTGCGGTAAAAGACGGAAAAGCGCGCTCTGTCATGACAGCTTACAATCCGGTCAACGGATGCTGGACAGGCAGCAACTATGATCTGACGACAGAGATCCTCAGAAATGAATGGGGATTTGAGGGCATCGTAATGACGGACTGGTGGGCTGAGATGAATAAGACCATTGGTAACGGGCTGTTGACCACAAACGGAAAGCAGTATCTGGCATCCATGGTG…	Clostridiales	Lachnospiraceae_bacterium	0.00454317	0.00873211	0.00469552	6.57e-07	2.77e-07	0
Unigene343240	0	1.23e-06	1.37e-07	0	0	0	K05349|1|5.8e-22|110.5|plw:D5F53_27115|bglX; beta-glucosidase [EC:3.2.1.21]!K05349|2|7.5e-22|110.2|gym:GYMC10_0484|bglX; beta-glucosidase [EC:3.2.1.21]!K05349|3|1.4e-20|105.9|pvo:PVOR_04733|bglX; beta-glucosidase [EC:3.2.1.21]!K05349|4|1.9e-20|105.5|gba:J421_4513|bglX; beta-glucosidase [EC:3.2.1.21]	TTCCCTAGAACCGTAGGGCAGATCCCCTGCAATTACAACCGTTTGCCCGGAGGCGGATGGCGCTATGTGGAGATGGACTGGAATCCCCTGTATCCTTTCGGCTACGGGCTGACCTACACCAGCTTTTCCTACAGCGACCTTCGGGTGGAAGGGGACGGGCTGTCCGCGGCAGAGGCGGAGGCGGGAGCGGAGGTAAAGGTTTCCTTTACCGTGACCAACACCGGCAGCAGCTTTGGCGAGGAGACGGCGCAGCTGTACTTAAGGGATATGGTCTCCAGCACGGTGAAGCCCAAGAAGGAACTGGCGGGCTTTCAGAAGGTGGCCCTGAATCCCGGCGAGAGCCAGAGGGTGGAGCTGTCCATCGGCCGCAGGCAGATGCGGACCCTGGACCGGAGGTTC…	Clostridiales	-	-	-	-	-	-	-
Unigene344485	2.63e-07	1.07e-06	1.59e-07	0	0	0	K05349|1|1.6e-184|652.1|fpa:FPR_09750|bglX; beta-glucosidase [EC:3.2.1.21]!K05349|2|4.7e-176|624.0|fpr:FP2_13740|bglX; beta-glucosidase [EC:3.2.1.21]!K05349|3|8.9e-167|593.2|ske:Sked_02290|bglX; beta-glucosidase [EC:3.2.1.21]!K05349|4|1.7e-165|589.0|plen:EIM92_22790|bglX; beta-glucosidase [EC:3.2.1.21]!K05349|5|1.1e-164|586.3|cml:BN424_3370|bglX; beta-glucosidase [EC:3.2.1.21]	ATGACCTTGGAAGAAAAGTGCTCCCTCCTCTCGGGCGGCACCCAATTTGATGCCAAAGCCATCCCCCGGCTGGGGATCCCGTCCCTGACCTTTGCCGACGGGCCCTCCGGGGTCCGGAAGCAGGCCGGGGCGGCCGACCATCTGGGGCTCAACCCCAGCCTGCCCGCCACCTGCTTCCCCAGCGCCTCCACCCTGGCAAATTCTTGGGACGAGACCTTGGAGGAGGCGGTGGGGGCCGCCATGGGGGCCGAGGCCAGGGCCCAGCGGGTCAACGTGCTGCTGGGGCCCGGCCTGAACCTGAAGCGGAGCCCCCTGTGTGGCCGGAACTTCGAGTATTTTTCCGAGGATCCCTACCTCTCGGGCAAGCTGGCCGCCGCCGCCATCCGGGGCATCCAGTCC…	Clostridiales	-	-	-	-	-	-	-
Unigene346794	0	8.13e-07	2.21e-07	0	0	0	K05349|1|1.0e-28|133.3|rix:RO1_41100|bglX; beta-glucosidase [EC:3.2.1.21]!K05349|2|1.0e-28|133.3|rim:ROI_01160|bglX; beta-glucosidase [EC:3.2.1.21]!K05349|3|1.2e-27|129.8|bpro:PMF13cell1_01365|bglX; beta-glucosidase [EC:3.2.1.21]!K05349|4|3.3e-27|128.3|bhu:bhn_III062|bglX; beta-glucosidase [EC:3.2.1.21]!K05349|5|2.2e-26|125.6|ere:EUBREC_2820|bglX; beta-glucosidase [EC:3.2.1.21]	GAAATTTATTTAAAGGGCTTTGAGATTGCAGTAAAAGAAGCAGATCCATGGAGCATTATGACGTCCTATAACTTCTTAAACGGAGTGGAAACCTCTGAGCATACAGAACTGTTGACCAACATAGCACGAGGCGAGTGGGGCTATGAAGGAATCTTTATGACAGACTGGGGCAACAACTCCAACCATGCAAGAGAGCTTTTGGCAGGCAATGATGTGAAGATGCCGTCTGGTTCTCCGGCAGTGCTGGCATCCGCCCTGGAAAGGGGTCTGATTACCCGTGCTGATATGGAAGCTTCCGTAAAACGTCTGCTGAACCTGATCATGAAGGTGAATGTTTTCCATGATAAGATCGTAGATCCTCCTACAACGGAGATCGGAACAGATACGTACTTCAAGGCA…	Clostridiales	-	-	-	-	-	-	-
Unigene347035	0	8.43e-07	4.89e-07	0	0	0	K05349|1|8.7e-102|376.3|rix:RO1_41100|bglX; beta-glucosidase [EC:3.2.1.21]!K05349|2|1.9e-101|375.2|rim:ROI_01160|bglX; beta-glucosidase [EC:3.2.1.21]!K05349|3|1.1e-99|369.4|rho:RHOM_16780|bglX; beta-glucosidase [EC:3.2.1.21]!K05349|4|1.0e-97|362.8|bhu:bhn_III062|bglX; beta-glucosidase [EC:3.2.1.21]!K05349|5|2.9e-97|361.3|bpro:PMF13cell1_01365|bglX; beta-glucosidase [EC:3.2.1.21]	ATTGGAAATCTTCCTGCCTACGGAATTCCAAACGTCATGACGGCGGACGGACCGGCAGGTCTCAGGATTCTGCCCAAATGCGGCGTAACAACAACCGCGTTTCCCTGTGCTACGCTGCTTGCCTGTACCTGGAATACCGATCTTGTGAGAGAAGTGGGACAGGCTGGCGCAGAGGAGGTAAAGGAAAACGGGATTGGAGTCTGGCTGACCCCGGCTATCAATATTCACAGAAGTCCTCTGTGTGGAAGAAATTTTGAGTATTATTCGGAAGATCCCTATCTTGCGGGAAAGATGGCGGCGGCCATGGTGGCAGGAATTCAGAGCCAGGGAATTGCGGCGTCTCTGAAGCATTTTGCCTGCAATAACAAAGAAACGAACCGGAGGAATTCGGATTCCAGA…	Clostridiales	-	-	-	-	-	-	-
Unigene348533	0	5.49e-07	0	0	0	0	K05349|1|3.7e-35|154.5|rix:RO1_07100|bglX; beta-glucosidase [EC:3.2.1.21]!K05349|2|5.9e-33|147.1|rix:RO1_36010|bglX; beta-glucosidase [EC:3.2.1.21]!K05349|3|2.2e-11|75.5|rix:RO1_07030|bglX; beta-glucosidase [EC:3.2.1.21]	GCTCCCGGGGAAAGCGAGACCGTTTCCATCACGATCCCCTGGACAGAGCTTGCCTGCTATGACGAGGAGCAGGCCGCCTGGGTCATTGAAAGCGGCGCTTATCAGGTCCGGCTGGGAAACTCCTCCGCTTCCACCTGCCCTGTAGGGACCGTCACCGTCCGGCAGGAGATCTGCGTACTTCAGACAAAAAACCGTCTGGGCCTCCGGCCCTGCAATGCAGGAAAACTCGACTTCCTCCATGCGCCCCTCCGGGAGACGGAGGAGCTTCAGGGAACGGTCATCGAGCTGACCCCGGACGACGTACGGCCGCTGGAGCTGCAAAACCCGCCGGCAGAGGACTGCAGCGCCCTCACGGATTCGGAGCTGGCCGCCCTCTGCGTAGGGTTCGGCCCGGGCATT…	Clostridiales	-	-	-	-	-	-	-
Unigene349876	0	5.49e-07	0	0	0	0	K05349|1|2.2e-12|77.8|bpb:bpr_I0847|bglX; beta-glucosidase [EC:3.2.1.21]!K05349|2|4.1e-11|73.6|pxv:FXF36_09945|bglX; beta-glucosidase [EC:3.2.1.21]!K05349|3|5.3e-11|73.2|bfi:CIY_10240|bglX; beta-glucosidase [EC:3.2.1.21]!K05349|4|3.2e-08|63.9|hsd:SD1D_1829|bglX; beta-glucosidase [EC:3.2.1.21]	GGCAGCCTGGCGCAGATTCCCCTGACCCTGTCCCAGGATAAGCAGATTGTGAAGACCATCTCCCTCACCGGCGAGGACAAGGACTGGAGGACAGTGGAAGTCCGGCTGAATCCCTCTTTCCACAATACCACTTTCCTGAAATTCTTCTTCGGCCAGGGCGGCATGGAGATTCAGGAAGCCCGTCTGGTGCTTGTGGAGTCCATGGAAGCACGGTTCAGGGCCATGAAAGAGACGCAGACTGAGACAGAGGAGAACTAA	Clostridiales	-	-	-	-	-	-	-
Unigene351112	0	5.24e-07	0	0	0	0	K05349|2|6.2e-29|134.4|bfa:Bfae_20270|bglX; beta-glucosidase [EC:3.2.1.21]!K05349|3|1.1e-28|133.7|bsau:DWV08_07535|bglX; beta-glucosidase [EC:3.2.1.21]!K05349|4|3.1e-28|132.1|pjd:Pjdr2_2000|bglX; beta-glucosidase [EC:3.2.1.21]!K05349|5|9.0e-28|130.6|ocn:CUC15_03650|bglX; beta-glucosidase [EC:3.2.1.21]	CCCCCCTTCCAGGCCGCCTTTGACATGAAGGCCTCGGCCATTATGCCCGACTACTCCCGTATGGCCATTGACGGCCGGAGCAAGGCCCAGTTCTACAAGGGGAAGCAGACCTCCACCGAGCAGGTCTCCTCGGCCTACTCCAAGGAGCTCATCACCGACCTGGCCCGGGACCGTATGGGCTTCGACGGCTATGTGAACTCGGATTCGGGCATCATCAATGTCCAGATCTACGGCGTGGAGAATCTGACGGTGCCTCAGCGGTACGGGAAAGCCATCTCGGCGGGTACCGACGTCATTGGCGGTAACTCGGACGTGGAGAATATCGTCAAGGCGGTGGAAGAGGGCTTCCTGCCCAAGGCTGACCTGGACCGGGCCAACTACCGCCGCCTGTTGAGCCTC…	Clostridiales	-	-	-	-	-	-	-
Unigene352154	1.23e-07	1.84e-07	7e-07	0	0	0	K05349|1|1.2e-42|179.5|csr:Cspa_c47760|bglX; beta-glucosidase [EC:3.2.1.21]!K05349|2|1.6e-42|179.1|cbe:Cbei_3868|bglX; beta-glucosidase [EC:3.2.1.21]!K05349|3|1.6e-42|179.1|cbz:Cbs_3868|bglX; beta-glucosidase [EC:3.2.1.21]!K05349|4|1.5e-32|146.0|bpro:PMF13cell1_03439|bglX; beta-glucosidase [EC:3.2.1.21]!K05349|5|3.6e-31|141.4|rob:CK5_07370|bglX; beta-glucosidase [EC:3.2.1.21]	TTAGACGAATATGCCAAAGGCTATGACGAGGAGAATGAAAAGGTGGCCAGCAGCCCCATGTCTACCTTCGCCTACCCTGAGATGGAATTTGACGACGCCCAGCTGGAGGCAGCAGCGGCAGGGACAGATACGGCAGTCTATGTAATCTCCAGAAATGCCGGAGAGGGGACAGACCGTAATATGAAAAATACCATAACGCTGACAGGAGATCCAAACACCCAGTACGAGATCGGCGACTATGAGCTGAGTACTGTGGAACGGCAGAATCTGGAGCGGGTGGCAGCCGCCTTTGATAAAACGATCGTAGTATTGAATGTAGGCGGCATCGTGGATACCAAGTTCTTTGAGGAGATTCCGGGACTGGACGCGCTGCTTCTGATGGGCCAGTGCGGACAGGAG…	Clostridiales	-	-	-	-	-	-	-
Unigene352157	1.01e-06	6.4e-07	2.08e-06	0	0	0	K05349|1|3.6e-67|260.4|bfr:BF3064|bglX; beta-glucosidase [EC:3.2.1.21]!K05349|2|3.6e-67|260.4|bfb:VU15_13020|bglX; beta-glucosidase [EC:3.2.1.21]!K05349|3|1.4e-31|142.1|boa:Bovatus_02460|bglX; beta-glucosidase [EC:3.2.1.21]!K05349|4|1.4e-31|142.1|bcac:CGC64_17370|bglX; beta-glucosidase [EC:3.2.1.21]	ATGAAAAAACTAATATTTCTTTCATTGATGGCAATATGCTTTTGTGTCCGTCTTTATGCACAAACCAATTTTAAATATAAGAATGCTTCACTACCTGTAGAGGTAAGGGTACAGGATCTGTTAAGCAGGATGACATTAGAGGAAAAAATTGCTCAAATGCGCCATATTCATGCTTATTCAATCATGGAGAATGGAAAACTGAATGAGGAAAAACTGGAGAAAATGATTGGTGGGCAGAACTATGGGTTCATAGAAGGTATTACCTTGCCCGGAAAGGAATGTTTGACCTTGATGAATGAAGTACAAAAATATATGCGCGAGAAGACCCGGTTGGGTATCCCTGTATTCACGTTGACTGAATCTCTACATGGCTCTGTACACGACGGA	Bacteroidales	Bacteroides_fragilis	0.00633672	0.00276742	0.00831637	4.39e-07	1.37e-07	0
Unigene357413	0	5.57e-07	2.88e-07	0	0	0	K05349|1|2.2e-35|155.6|csr:Cspa_c47760|bglX; beta-glucosidase [EC:3.2.1.21]!K05349|2|1.0e-27|130.2|cbe:Cbei_3868|bglX; beta-glucosidase [EC:3.2.1.21]!K05349|3|1.0e-27|130.2|cbz:Cbs_3868|bglX; beta-glucosidase [EC:3.2.1.21]!K05349|4|2.5e-26|125.6|lalw:BTM29_12195|bglX; beta-glucosidase [EC:3.2.1.21]!K05349|5|2.8e-25|122.1|pdi:BDI_2428|bglX; beta-glucosidase [EC:3.2.1.21]	GTAAACTCTCAGGAAACAAACAGAAACTCTGAGAACAATACCATTTCCGAAAGAGCGCTCCGCGAGATTTACCTGAAGGGCTTTGAGATGGTAGTGAAGCAGGCTCAGCCAATGGCAATCATGACCTCCTATAACCAGAACAACGGAAGACCTGCAGCAGATGATTATGATCTGTGTACCGCATTCGCAAGAGACGAGTGGGGCTTTACCGGTATGATCATGACAGACTGGGGCGGCGGACAGTCCGTACCGATGTATGAGATGCACGCAGGAAACGATCTGGTTTGCCCGGGCAAAGGCGCTGCACAAATTATCAAAGGCTTTAAGTCCGATCCCGACTGGGACGGCAGAGGCTATGTAAATATGACCACAGTCAGCTACCAGGATCAGACCGATCCC…	Clostridiales	Ruminococcaceae_bacterium	0.000261292	0.000407279	0.000142113	0	0	0
Unigene358853	0	5.53e-07	0	0	0	0	K05349|1|6.5e-81|306.6|clb:Clo1100_0214|bglX; beta-glucosidase [EC:3.2.1.21]!K05349|2|6.5e-81|306.6|rus:RBI_I01265|bglX; beta-glucosidase [EC:3.2.1.21]!K05349|3|1.4e-80|305.4|cce:Ccel_0203|bglX; beta-glucosidase [EC:3.2.1.21]!K05349|4|1.9e-80|305.1|byl:A4V09_22630|bglX; beta-glucosidase [EC:3.2.1.21]!K05349|5|5.5e-80|303.5|css:Cst_c02510|bglX; beta-glucosidase [EC:3.2.1.21]	ATGGAAATCTACAAGGATAAAACAAGATCCTGCGAGGAGAGGGCGAAGGACTTAGTCTCCCGCATGACAGTTTTGGAAAAATGCGAGCAGCTTAAATACGATGCTCCCGCTATCGAGCGCCTGGGCGTGCCCGCCTACAACTGGTGGAACGAGGGTCTTCACGGTGTTGCGCGCGCCGGCGTTGCGACCATGTTCCCGCAGGCTATCGGCATGGCGGCATCGTTTGACGATGGTCTGCTCTTCGACATCGCAAACGTCATCTCGACCGAGGCAAGAGCCAAGTATAATGAGTATTCCCGCCTGGGAGACCGCGACATCTACAAGGGTCTGACCCTGTGGTCACCCAACATCAACATCTTCCGCGACCCCCGCTGGGGAAGAGGACACGAAACCTACGGC…	Clostridiales	-	-	-	-	-	-	-
Unigene362753	3.14e-07	6.27e-07	0	0	0	0	K05349|1|2.9e-17|95.1|stq:Spith_0770|bglX; beta-glucosidase [EC:3.2.1.21]!K05349|2|4.9e-17|94.4|pdh:B9T62_19880|bglX; beta-glucosidase [EC:3.2.1.21]!K05349|3|4.9e-17|94.4|csc:Csac_1102|bglX; beta-glucosidase [EC:3.2.1.21]!K05349|4|4.9e-17|94.4|sta:STHERM_c14600|bglX; beta-glucosidase [EC:3.2.1.21]!K05349|5|6.4e-17|94.0|psk:U771_21415|bglX; beta-glucosidase [EC:3.2.1.21]	GAAGTCAGCTTCAACATAAAAAACACCGGGAAAACAGCCGGTGCTGAAGTTGTGCAGCTCTATGTGGGCAAGGTGGGGGAATCTCCCGTGCCACGCGCAGTACGCGAACTGAGAAACTACGAGAAAATCTATCTCGAACCGGGTGAGGAGCAGCAGGTAACAATGGCGCTCGACAAGTCAGCCTTCTCCTATTACGATGTGACCGAAGGTATCAAAGATTTCGTGGTTGACAACGGCACATACAATATCGAACTCGGAGTTTCCTCGCGCGACATAAAGCTCTCACATCAGGTTAATGTGAACTATGTCCAGGCAAGCATCCCAATGGTTGAAACCTCTAAGGCAACCTCAAATCTCTATCCGTCAATCGTAACCGCTGGAGAAACCGCGAACATCACC…	Bacteroidales	-	-	-	-	-	-	-
Unigene363398	5.46e-07	6.55e-07	4.15e-07	0	0	0	K05349|1|8.2e-129|466.5|bvs:BARVI_10635|bglX; beta-glucosidase [EC:3.2.1.21]!K05349|3|4.9e-73|281.2|bcel:BcellWH2_02557|bglX; beta-glucosidase [EC:3.2.1.21]!K05349|4|1.4e-72|279.6|aok:A3BBH6_24050|bglX; beta-glucosidase [EC:3.2.1.21]!K05349|5|1.9e-72|279.3|bth:BT_3314|bglX; beta-glucosidase [EC:3.2.1.21]	GCCGAAGTCGCTTGGGAGCGCGGATACATAGGTGCCGGTGGGGTGATATACAACAATGTCAAGTCGCGTGATTTCGAACTTCTGTCGGAACGGCGCGACAGCGCGGCCCTTGTCGCCGATGCTGTCGAGAAGGCGCGAAATGCCGATTTGGTGATTTTCGTAGGTGGCCTCAACAAAGAAGAGCATCAGGATTGCGAGGACAGAGACCGTCTGTCGCTCAATCTGCCGTATGGACAGGATGCTCTGATAGAAGCGCTCGCCGATGCGAACCCGAATATCGTGGTAGTCAATATATCGGGAAATCCTGTTGCGATGCCTTGGGCCGGAAAGGTCGCCGCGATAGTACAGGACTGGTATCTCGGCAGTGAGGCCGGCAACAGCCTTGCCGACGTGCTTACG…	Bacteroidales	-	-	-	-	-	-	-
Unigene363950	7.98e-07	7.21e-07	6.12e-07	0	0	0	K05350|1|0|1085.5|rho:RHOM_11425|bglB; beta-glucosidase [EC:3.2.1.21]!K05350|2|1.6e-308|1064.7|rim:ROI_36380|bglB; beta-glucosidase [EC:3.2.1.21]!K05350|3|2.8e-308|1063.9|rix:RO1_18130|bglB; beta-glucosidase [EC:3.2.1.21]!K05350|4|1.5e-261|908.7|bhu:bhn_I1940|bglB; beta-glucosidase [EC:3.2.1.21]!K05350|5|4.5e-149|535.0|rob:CK5_16390|bglB; beta-glucosidase [EC:3.2.1.21]	ATGTTTCGAGACGATTTTGTGTGGGGCGTTGCCAGCAGCGCTTATCAGATAGAAGGAAAAGACAAAGAGGACGGAGGAGGCGAGTGTATCTGGGACCGCTTCGTGAAAGAAAAAGGACGGATCGCCGACGAAGCCGACGCGGATGTAAGCTGTGATTTTATACACAAATACAAAGAAGATATTTCCCTGATGAAGTATATGGGGATCAGGCATTACCGTTTTTCATTAAACTGGAGCCGGATCATGCCGGAGGGCGTCGGAAAGGTGAATGAGAGGGCGGTAGAGATGTACCGCGATATGATCCTTTTTATGAAGGAAAAGGGGATTGAACCTTTTATTACACTGTTTCACTGGGAGTATCCCCAGAGACTTCAGGAGCAGGGAGGATGGATATCTTCT…	Clostridiales	Lachnospiraceae_bacterium_3-2	0.000684165	0.000785783	0.000764842	3.23e-08	3.08e-08	0
Unigene365432	1.67e-07	4.18e-07	0	0	0	0	K05349|1|3.3e-18|97.8|stre:GZL_03699|bglX; beta-glucosidase [EC:3.2.1.21]!K05349|2|2.4e-16|91.7|pbv:AR543_17665|bglX; beta-glucosidase [EC:3.2.1.21]!K05349|3|3.5e-15|87.8|ocn:CUC15_19545|bglX; beta-glucosidase [EC:3.2.1.21]!K05349|4|3.5e-15|87.8|ocb:CV093_21095|bglX; beta-glucosidase [EC:3.2.1.21]!K05349|5|3.5e-15|87.8|mbas:ALGA_4286|bglX; beta-glucosidase [EC:3.2.1.21]	GGATATGGTCTTTCCTACACAAGTTTCGAATACAGTGATCTGGTTGTGACAGAAGCACCAGCTGAGGGTGAAGAGATTGGTTACGATGTAACCTTCACAATCACAAATACTGGTGATGTGACTGGCTCTGAAGTAGCACAGCTGTATCTGGGAGAGGCAGATGTTCCAGAAGGACTTCAGTCATCCAAGTATACACTGGCAGGATTTGAGAAAGTAAAAGATATCGAACCTGGCGAATCCAGAGAAGTTACCATCCATGTACCAGAGCGTGAACTGTGCTACTGGAACACCAACCAGGAAGAACTGAACGAGAGAGCAGACGGAACAAAAGATAAATGGACTTTGGCAACCGGCGAGAGAACAATCTACGTAGGCGCTGCATCCGATAATCTTCTGCTT…	Clostridiales	Ruminococcaceae_bacterium	0.000261292	0.000407279	0.000142113	0	0	0
Unigene366210	5.16e-07	9.03e-07	9.66e-07	0	0	0	K05349|1|3.0e-292|1010.7|pary:A4V02_09070|bglX; beta-glucosidase [EC:3.2.1.21]!K05349|2|8.1e-290|1002.7|boa:Bovatus_02941|bglX; beta-glucosidase [EC:3.2.1.21]!K05349|3|1.8e-289|1001.5|bxy:BXY_20070|bglX; beta-glucosidase [EC:3.2.1.21]!K05349|5|9.7e-243|846.3|afd:Alfi_2660|bglX; beta-glucosidase [EC:3.2.1.21]	ATGAAACTGAAATTTTTTCTGTGTGCGGCGTTAGCATTTGCCTCCACTTGCGCGAATGCTGTGGAAATAACGGACGCACACCGACAAAGGGCAAGAAAACTTGTAGAGCAAATGACACTTGATGAGAAAATCAGGTGTCTCGGCGGCAAGACTTCATTCTCTCTCTGGGGCAACGAACGCCTCGGAATACCCGAAATATGGCTTGCCGACGGTCCACAGGGACTGCGTAACCATGCTCCTCACAGCACCCTCTATCCTGCCGGCATTCTCGCCGCCGCCACATGGAACCGCGACATCGCTGCCCGCTATGGAGAAAGCCTTGGCGATGACGCAAGGGCGAGAGGCGTGGGTATTCTGTTAGGTCCGGGGGTGAACATCTATCGCTCTCCCCTCTGCGGA…	Bacteroidales	Muribaculaceae_bacterium_Isolate-001_(NCI)	0.00124416	0.000802617	0.00112159	2.16298e-07	7.61254e-08	0
Unigene366933	6.68e-07	5.34e-07	0	0	0	0	K05349|1|1.3e-71|276.2|rix:RO1_24560|bglX; beta-glucosidase [EC:3.2.1.21]!K05349|2|1.3e-71|276.2|rim:ROI_32360|bglX; beta-glucosidase [EC:3.2.1.21]!K05349|3|1.4e-70|272.7|cpy:Cphy_3329|bglX; beta-glucosidase [EC:3.2.1.21]!K05349|4|3.5e-69|268.1|ccb:Clocel_0031|bglX; beta-glucosidase [EC:3.2.1.21]!K05349|5|2.1e-61|242.3|pib:BBD41_12565|bglX; beta-glucosidase [EC:3.2.1.21]	GGCGACAATCCGAACTATCTGCGGGTGGCGGCTACCCTGAAGCATTTCTACGCCAACAATACAGAGGCAGGCAGAGGATGGAAGAATGTCTCCATAGACCCCCGAAACCAGTATGAGCTGTACCTGGAGCCTTTCAGGCGGGTCATAGAGAAAGGCGGCGCGGAGGCAGTGATGACGGCCTACAATGCCATCAACGGCATCCCGGGGATGCTCAACCCCCAAGTGCGGCATGTCTTAAAGGAGGAGTATGGGCTGACGCACGCGGTATGCGACGGCGGGGCCATGGCCCTGCTGACGGCCCTGCACCATTATTACGGAACGGACGCCGAGGCCATTGCCGGGGCGGTGAAGGCCGGGGTGGATGCCATGTCCGACAATCCCGCCATGGTGGAAAAGGCG…	Clostridiales	-	-	-	-	-	-	-
Unigene367014	3.9e-07	7.23e-07	0	0	0	0	K05349|1|2.8e-40|171.8|rto:RTO_24470|bglX; beta-glucosidase [EC:3.2.1.21]!K05349|2|1.2e-35|156.4|sij:SCIP_0841|bglX; beta-glucosidase [EC:3.2.1.21]!K05349|3|2.7e-35|155.2|pdo:PSDT_0661|bglX; beta-glucosidase [EC:3.2.1.21]!K05349|4|6.6e-34|150.6|actz:CWT12_09785|bglX; beta-glucosidase [EC:3.2.1.21]!K05349|5|2.0e-30|139.0|aos:AXE84_01570|bglX; beta-glucosidase [EC:3.2.1.21]	ATGATAGAAGAAAAGGCAGCAAGGAGGTATTTTTGTATGGCAAGATTTTCTGCGTCAAAGAGTCCCGAGGTCAGCGCCCGGGAGACCAGGAACATGGAACGTTCCAGAAAGATTGCCGCCCAGGGCATGGTGCTTCTGCAGAACAGGGGTGCTCTTCCCATGGCGGAGGCAGGGAAAAGAATCGCGCTGTTCGGCAATGGAGCCCGGCGGACAGTGAAAGGCGGAACCGGTTCCGGCGACGTGAACAGCCGCTCGGTGATAAGCGTGGAGCAGGGACTGGAGGCCGCCGGCTTTACAGTGGCCACCAAGGACTGGCTGAACCGCTATGACGGGGCTGTGGAGGAGGCCAGGAAAGCTTATTTTGCGGACTTTGCCGCCGCGGTTAAAAAGGACGGACAG…	Clostridiales	Lachnoclostridium_sp._An169	3.89e-05	5.94e-05	4.98e-05	0	0	0
Unigene367075	0	4.75e-07	1.93e-07	0	0	0	K05349|1|1.5e-52|212.2|bpro:PMF13cell1_00941|bglX; beta-glucosidase [EC:3.2.1.21]!K05349|2|3.3e-52|211.1|blau:DQQ01_03645|bglX; beta-glucosidase [EC:3.2.1.21]!K05349|3|2.8e-51|208.0|byl:A4V09_16115|bglX; beta-glucosidase [EC:3.2.1.21]!K05349|4|2.8e-51|208.0|byl:A4V09_22630|bglX; beta-glucosidase [EC:3.2.1.21]!K05349|5|9.4e-47|193.0|csb:CLSA_c36750|bglX; beta-glucosidase [EC:3.2.1.21]	AAATGCTCTCCCTCCGGAAAGCTTCCTGTGACCTTCTACAAGAACCTGGACGGAATGCCGGAGTTTACGAATTATACGATGAAAAACCGTACTTATCGGTTTATGGAAGGGGAGGCGCTGTACCCCTTTGGATATGGCCTGACCTATGGAAAAGTGCAGGTGGCGGATGCTGAATTTGAGGGCCAGCCCAAGGCGGGCAGCGATGTGACAATCCACGCGAAGGTGATCAACCAGGGAACGGCGGATACACAGGAGGTAGTACAGGTGTATATTAAGGATCTGGAGTCCGCCAATGCGGTCAGAAATCACAGTCTTTGCTCATTTAAGCGGATCAGTGTTCCGGCGGGCGGCGAGACAGAAGTGACCCTGGTGGTTCCGGCGAAGGCATTTACCGCGGTG…	Clostridiales	-	-	-	-	-	-	-
Unigene367891	6.65e-07	1.54e-06	2.69e-07	0	0	0	K05349|1|0|1352.0|bpb:bpr_I0693|bglX; beta-glucosidase [EC:3.2.1.21]!K05349|2|6.9e-172|611.3|bde:BDP_0220|bglX; beta-glucosidase [EC:3.2.1.21]!K05349|3|6.9e-172|611.3|bdn:BBDE_0208|bglX; beta-glucosidase [EC:3.2.1.21]!K05349|4|7.7e-171|607.8|ega:AL523_12050|bglX; beta-glucosidase [EC:3.2.1.21]!K05349|5|8.8e-159|567.8|rob:CK5_11310|bglX; beta-glucosidase [EC:3.2.1.21]	ATGCTTGCAAGAACAAAGCGCGGCCTGTGGCGCGGCTTGACCGCCCTGCTGGTCTTTGTGCTGTGCGTGTCCCTGCTGCTGGGCAACATCCTGGAGGCCAACGCCGGCAGCATTGATACCGCTCTGAGCACGATCAGCTCCGGGTTTGTCTCTGAGCAGAACGCGAACAACCCGCTCTATGACAAGTATACCCCCCCGGAGGAGTTTTTAAATGCGGATGGATCGGGCAATTCCAACGCCCTCATCGCGGCGGCCATCGACCTGGGCCGCCGGGAGGCGGCGGAGGGCAGCGTTCTGCTGAAAAATGAGAACAACGTGCTGCCCCTGGGCTCCGGGTCCAACGTGACCCTGTTCGGCATCCGCTCCCACAGCAACCTGCTGGGTTCCAGCTTCGGCGTG…	Clostridiales	-	-	-	-	-	-	-
Unigene370758	7.91e-07	1.45e-06	4.89e-07	0	0	0	K05349|1|0|1359.4|fpr:FP2_13750|bglX; beta-glucosidase [EC:3.2.1.21]!K05349|2|0|1265.0|bhu:bhn_I0706|bglX; beta-glucosidase [EC:3.2.1.21]!K05349|3|0|1226.5|bpb:bpr_I2096|bglX; beta-glucosidase [EC:3.2.1.21]!K05349|4|0|1157.1|rim:ROI_00440|bglX; beta-glucosidase [EC:3.2.1.21]!K05349|5|0|1146.7|rix:RO1_03610|bglX; beta-glucosidase [EC:3.2.1.21]	ATGTTAGCTATCAACTGGGATGACGTGTGGAACGTACTGTCCACCATGATTCCCCACCTGGTGGCCATCGGCATCGCGCTGGCAGCGGCCATCGTGGTCACGGTGCTGGCCGTCAAGGCCCCCAAGGACAAGAAGGGCCTGATCCGGGGCTCCGCCTGGGTGGCCGCCCTGCTGGCCGTTCTCATCGTGGCCAACCTGATCTGCACCGGGCCCATGGCCAGTATGCTGGACCTGATCAGCGAGACGTCTTACCTCACCGAGGAGACCACCGCCGAGGCCACCGACCTGGTGACCTCCATGGCCGACGAGGGCATCGTCCTCACCGAGAACAACGACGGGATGCTGCCCCTGGCCAGCGGCGCGAAGCTGAACGTGTTCGGCTGGGCCTCCACCAACCCC…	Clostridiales	-	-	-	-	-	-	-
Unigene371391	4.94e-07	8.78e-07	1.04e-07	0	0	0	K05349|1|7.3e-49|200.3|ruk:A4V00_17015|bglX; beta-glucosidase [EC:3.2.1.21]!K05349|2|3.4e-46|191.4|pgm:PGRAT_08800|bglX; beta-glucosidase [EC:3.2.1.21]!K05349|3|3.5e-43|181.4|ral:Rumal_1801|bglX; beta-glucosidase [EC:3.2.1.21]!K05349|4|4.6e-43|181.0|paen:P40081_09015|bglX; beta-glucosidase [EC:3.2.1.21]!K05349|5|2.3e-42|178.7|paej:H70737_07285|bglX; beta-glucosidase [EC:3.2.1.21]	CATGGGCTGTCCTATACAAAGTTCGAGTACAGCGGCCTGAAGCTGGATAAAGTCTCCATCCGGGATACGGACACCCTGACGGTGAGCTGTAAGGTGAAGAATGTGGGCGGCGTGGCCGGAAGAGAGGCAGTGCAGCTGTACATACAGGAGAAGAATCCCCATGTAGGCCGCCCTGTCCGGGAACTGAAGGGCTTCGAGAAGGTAAGCCTCATGCCCGGAGAGGAGAAGGAAGTGCGCTTCGTGCTGGACAAGAGGAGCTTCGCTTACTATGAGGTGAAGATTCACGAATGGTATGTGGAGAGCGGGGCGTATGAGGTGGAGATCGGCGCTTCCAGCCGGGACATCCGCTTGAGCGCCAGCCTGCAGGTGGAGGGAACCCTGGAGATTCCCATGACATTC…	Clostridiales	-	-	-	-	-	-	-
Unigene373087	0	1.07e-06	0	0	0	0	K05349|1|9.7e-08|62.4|ard:AXF14_07555|bglX; beta-glucosidase [EC:3.2.1.21]!K05349|2|1.3e-07|62.0|ane:AN27039_0168|bglX; beta-glucosidase [EC:3.2.1.21]!K05349|3|1.6e-07|61.6|shi:Shel_17700|bglX; beta-glucosidase [EC:3.2.1.21]!K05349|4|2.8e-07|60.8|aos:AXE84_01570|bglX; beta-glucosidase [EC:3.2.1.21]!K05349|5|3.7e-07|60.5|actz:CWT12_09785|bglX; beta-glucosidase [EC:3.2.1.21]	ATGTTTTTTCTGCCAACGACGGTGTACTTCCGCTTTGTCAGGAAAATTGCTTTGTATGGAAATGGTGCCAAAGATACCGTAAAAGGAGGAACGGGATCCAGAGATGTAAATTCCAGGGAAGTAGTGTGTATAGAGGATGGACTGATGGCTGTAGGTTTTGAGGTAACCAACCATAAAGGGCTTGAAGAATGCAGCCGGAAGCTGCCATTTGCAATGTGTTTCGATGCTATAGCAAGACAAAGGGAACTGTCGGGGAATGCATAA	Clostridiales	-	-	-	-	-	-	-
Unigene375516	5.77e-07	4.49e-06	4.91e-07	0	0	0	K05349|1|2.3e-281|974.5|bpro:PMF13cell1_01365|bglX; beta-glucosidase [EC:3.2.1.21]!K05349|2|1.1e-267|929.1|rho:RHOM_16780|bglX; beta-glucosidase [EC:3.2.1.21]!K05349|3|1.4e-267|928.7|ere:EUBREC_2820|bglX; beta-glucosidase [EC:3.2.1.21]!K05349|4|1.4e-267|928.7|era:ERE_09520|bglX; beta-glucosidase [EC:3.2.1.21]!K05349|5|1.9e-267|928.3|ert:EUR_24580|bglX; beta-glucosidase [EC:3.2.1.21]	ATGTATCTGCCGGGTCTGCCGCTGGGAAAAGACGGCAGGAGAGTGACTGGCTCCAAGGAGCATATCGAGCTGTCGCGGACGGCGGCCACTGAGGGTATGGTGCTGCTGAAAAATGAGGAAGGAGTGCTTCCGCTTGCAAGAGGGCAGAGAGTCGCTCTGTTCGGCAAGGCGTGCACGGACTATGTGAAGGGCGGCGGCGGAAGCGGCGATGTGACCGTGGACTACGTGCGCAACCTGCTGGACGGCATGCGCGCGAAGGAGGCGGAGGGCAAGGTCGCCTTGTACGCTCCGCTGGGCGCGTTCTATGAGGACGTGACGGCAAAGCAGTACGCGGAGGGCATTGTGCCGGGTATGACCGCGGAGCCGGAGGTGCCGCAGCCGCTGCTGGACGGCGCAAAG…	Clostridiales	Lachnospiraceae_bacterium	0.00454317	0.00873211	0.00469552	6.57e-07	2.77e-07	0
Unigene378658	6.41e-07	3.61e-07	1.33e-06	0	0	0	K05349|1|0|1334.7|ere:EUBREC_2879|bglX; beta-glucosidase [EC:3.2.1.21]!K05349|2|1.2e-172|613.2|rix:RO1_19090|bglX; beta-glucosidase [EC:3.2.1.21]!K05349|3|2.7e-172|612.1|rim:ROI_06530|bglX; beta-glucosidase [EC:3.2.1.21]!K05349|4|5.6e-170|604.4|bpro:PMF13cell1_01824|bglX; beta-glucosidase [EC:3.2.1.21]!K05349|5|2.4e-168|599.0|blau:DQQ01_14870|bglX; beta-glucosidase [EC:3.2.1.21]	ATGGAAATACATAAATTGCAACAATTGCTGTCAGAGATGTCTTTGCAGGAAAAAATAGGACAGATGGTACAGCTTACCGGTGTGTATTTTGACAAAGAGGCAGTGCTTACCGGTGTTGTCGGCGAACAATTACCGCCGGAATGGGTCATTCAGTATGCAGGCTCCGTGCTGGGAGTGATCGGTAAAGAAAAAATATATGATATTCAGAGCAAATATATGGAGCAGCATCCCCATCATATTCCTCTTCTTTTTATGGCAGATGTGATCCATGGGTGTCGGACTATTTTTCCGATTCCGCTGGGGCAGGCATGTTCCTTTCATCCAGAACTGGTGTCTGAGGCAGCAGCGATAGCTGCCTCAGAGGCATCTTCCGAAGGACTTAAGGCAACCTTTTCTCCG…	Clostridiales	-	-	-	-	-	-	-
Unigene380988	4.85e-07	0	3.07e-07	0	0	0	K05349|1|6.0e-06|57.8|coo:CCU_13560|bglX; beta-glucosidase [EC:3.2.1.21]	AACGGTCAGCGTACCGTAAACAGCTATGACCTGAATACGGACATTTTGAAGAATGAGTGGGGCTTTGAAGGCGCAGTAATGTCTGACTACGGCGCAGCAAACAGAGCCCAGGCAAACGAGGAGCTTGGTCTGAACATGTGGGCAAACATCATGCATTCCGGCAATGACTGGATCATGGGCGGTTCCACACAGTCTCTGACAGGTACTGCAAGCTTTGCATCCCTCTTAAAGGTTGACAGCATTGAGACTCCCCAGATGGCCCTTGGCGATCTGCAGGATTCTGCAATCTCCATCCTGACCAGCGTTATGAGAAGCAACATGTTCGGCGACAAGATGGCTGACTACGTAGATACAGATTTCGTATCGGCAGAAGAAATTGCTGAGCTTCAGCAGATCCAC…	Clostridiales	-	-	-	-	-	-	-
Unigene384753	5.86e-07	0	6.75e-07	0	0	0	K05349|1|2.2e-77|295.4|rix:RO1_07100|bglX; beta-glucosidase [EC:3.2.1.21]!K05349|2|2.9e-77|295.0|rix:RO1_36010|bglX; beta-glucosidase [EC:3.2.1.21]!K05349|3|2.0e-22|112.8|csr:Cspa_c47760|bglX; beta-glucosidase [EC:3.2.1.21]!K05349|4|3.2e-20|105.5|rto:RTO_24470|bglX; beta-glucosidase [EC:3.2.1.21]!K05349|5|8.8e-18|97.4|lgn:ABM34_00435|bglX; beta-glucosidase [EC:3.2.1.21]	GCATACCTGTCCGCTGTAACGAAGACAGAAAGGCCATATCAGGAGCTGAAGGGATTTGCCAAAACCGGGCTTATGCAGCCGGGAGAAGAGCAAAGGCTGGAAATCAGTATTCCCTGGAGAGAACTGGCGGTCTATGATGAGGCCTCCGCCTGTTGGATATTGGAAAAGGGAAGCTATCTGATAAGGCTTGGTAATTCTTCTGCGGAAACAAAAGCTGCAGCCCTGCTGGAGACTGCATGGGATGTGGTGCTGGAACACTGTCACAACAGATTGGGAATACAGGCATGCAATCGGGGGAAGGTAAGTTTCCTTTCCCGAAGCGGACAACGAAATGTATTTAAAAAAGAAGAAATAAGTAATGCAGTAAAGTTAACGTTGTCGGCAGAGGAGGGAATGCGG…	Clostridiales	-	-	-	-	-	-	-
Unigene385708	1.42e-07	0	4.5e-07	0	0	0	K05349|1|5.7e-53|214.2|paee:R70331_11695|bglX; beta-glucosidase [EC:3.2.1.21]!K05349|2|1.7e-52|212.6|ebf:D782_2634|bglX; beta-glucosidase [EC:3.2.1.21]!K05349|3|1.0e-49|203.4|ess:ATZ33_10845|bglX; beta-glucosidase [EC:3.2.1.21]!K05349|4|2.3e-46|192.2|fia:NA23_05980|bglX; beta-glucosidase [EC:3.2.1.21]!K05349|5|1.1e-45|189.9|pof:GS400_17480|bglX; beta-glucosidase [EC:3.2.1.21]	GCGGAGGATCAGAAGGAAGCGGCGCGACTGGCCATGGAAGCGGGCGTGGATATCGATATGTGTACAGGCTGCTATGCCAACTATCTGGAGGAACTGATTCAGGAAGGCAGAATTGATGAAAAACAGCTTGATAAAGCCGTAATGCGTATCCTGAAGCTGAAAAACAAGCTGGGACTGTTCGAAGACCCCTACAGGGGAGCAGATGAAGCGAAGGAAGCCGGGCTGTTCTTGAGTAAGGAAAACCGCAGGCTGGCAAAGGAAGCTGCCGTGAAGAGCATGGTACTTCTGGAAAACAGGGAAGACACGCTTCCTCTGGCAGCCGGCGCCAAAATCGCCTTGATCGGTCCCTATGCGGACAACCAGGATGCCCTTGGCTTCTGGGCAATCCATGGAACCAAA…	Clostridiales	-	-	-	-	-	-	-
Unigene387638	0	3.81e-07	3.1e-07	0	0	0	K05349|1|1.4e-100|372.1|era:ERE_20710|bglX; beta-glucosidase [EC:3.2.1.21]!K05349|2|4.1e-100|370.5|ere:EUBREC_1044|bglX; beta-glucosidase [EC:3.2.1.21]!K05349|3|4.1e-100|370.5|ert:EUR_20760|bglX; beta-glucosidase [EC:3.2.1.21]!K05349|4|1.2e-91|342.4|rho:RHOM_05755|bglX; beta-glucosidase [EC:3.2.1.21]!K05349|5|8.1e-88|329.7|cew:EKH84_06115|bglX; beta-glucosidase [EC:3.2.1.21]	TGCCGGTGCGTCAAAGATGCAAAGGTAGAGGCTGTGATGGGAGCATATAATAGAGTGAACGGAGAGCCGGCCTGCGGCAGCAGAAGGCTTTTGAAGGATATTTTAAGGGATGAATGGGGCTTTGAAGGCCATGTAGTGTCCGACTGCTGGGCGATCAATGATTTTCATCTGCATCATTGTGTAACGGACAGTGTGGAACGGTCCGCCGCAATGGCAGTTAATAACGGGTGTGATTTAAACTGCGGGAGCGCTTTCCTTCATCTGGGAAAAGCGCTGGTACAGGGATTTGTAAGTGAAGAAGCGATTACAGAAGCGGTGGAGCGTCTTGTGGAAGTCCGTATCCGTTTGGGGATGATGGAGGATTACCCGTCGCCTTATGAGAATATTTCCTACGATAAA…	Clostridiales	-	-	-	-	-	-	-
Unigene388497	7.64e-07	4.98e-07	1.34e-06	0	0	0	K05349|1|1.7e-280|971.5|byl:A4V09_22630|bglX; beta-glucosidase [EC:3.2.1.21]!K05349|2|1.2e-278|965.3|bpro:PMF13cell1_00941|bglX; beta-glucosidase [EC:3.2.1.21]!K05349|3|2.2e-275|954.5|blau:DQQ01_03645|bglX; beta-glucosidase [EC:3.2.1.21]!K05349|4|3.6e-270|937.2|byl:A4V09_16115|bglX; beta-glucosidase [EC:3.2.1.21]!K05349|5|1.3e-264|918.7|cle:Clole_2594|bglX; beta-glucosidase [EC:3.2.1.21]	ATGTTGATTATGTGGGACAGAGAAGTAGCGAAAAAGCGGGCAGAGGAGCTGGTTTCACAGATGACGGTGGAAGAACGGGCTTCACAACTTCGTTATGATTCTCCGGCGATTCCCCGATTGGGAATACCGGAGTATAACTGGTGGAACGAGGCTCTTCACGGAGTGGCAAGAGGAGGCTGCGCCACCAGTTTTCCTCAGGCTATCGGCCTGGCTGCGTCTTTTGACAAAGAGTTGATGAAACAAGTGGGAGAAGTGATTTCCGAAGAAGGACGGGCAAAGTATAATGCTTACAGTAAAAAAGGTGACAGAGATATTTACAAAGGACTTAGCTTCTGGTCTCCCAATGTGAATATTTTCAGAGATCCCCGGTGGGGGCGGGGGCATGAAACCTATGGAGAG…	Clostridiales	-	-	-	-	-	-	-
Unigene388760	1.47e-07	4.4e-07	7.3e-07	0	0	0	K05349|1|1.8e-115|422.2|cih:ATE47_09720|bglX; beta-glucosidase [EC:3.2.1.21]!K05349|3|4.0e-115|421.0|bcel:BcellWH2_02557|bglX; beta-glucosidase [EC:3.2.1.21]!K05349|4|4.0e-115|421.0|egm:AYC65_11630|bglX; beta-glucosidase [EC:3.2.1.21]!K05349|5|5.2e-115|420.6|elz:FCS00_04735|bglX; beta-glucosidase [EC:3.2.1.21]	AAAGGTGTTGCCGATGTCGACTTCGCACGTGGTTATGTAGGCGACGTTACGGGTGAGTACAACGGTGTTACCACCGGGCAGAACCTTGCCGACAGCCGCGGTGCCGAAGAGCTTATTGCCGAAGCCGTCGCAAAAGCCAAGGATGCCGACTATGTGGTCTTCGTGGGAGGTCTCAACAAAAGCGCCCACCAGGATTGCGAGGATTCAGACCGTGCAGGCCTTGAACTGCCATACGGACAGGATGCCGTAATCGAAGCCCTTGCTGCAGCCAATCCCAATCTTGTTGTTGTTAACATCAGCGGCAATGCGGTTGCCATGCCTTGGGTCAAGAAAGTACCGGCCATCGTGCAGGCATGGTTCCTCGGTTCCGAAGCCGGCAATTCCATAGCCGATGTTCTC…	Bacteroidales	Muribaculaceae_bacterium_Isolate-002_(NCI)	0.000272169	0.000145691	0.000138051	5.58e-08	0	0
Unigene389735	4.86e-07	0	3.95e-07	0	0	0	K05349|1|1.1e-92|345.5|pary:A4V02_09070|bglX; beta-glucosidase [EC:3.2.1.21]!K05349|2|3.0e-45|188.0|bxy:BXY_20070|bglX; beta-glucosidase [EC:3.2.1.21]!K05349|3|1.5e-44|185.7|boa:Bovatus_02941|bglX; beta-glucosidase [EC:3.2.1.21]!K05349|5|5.2e-42|177.2|afd:Alfi_2660|bglX; beta-glucosidase [EC:3.2.1.21]	ACAGAGGCTGACAATCCCTCATCGGCATATTACCATGCTACTTCCAATCCGCGTTGGGAATCGGCTCGTATCGACTACGGCGAGGGCATATTTACAGGCTACCGTGGCTATGACCGTACGGGAGTGAAGCCTCTTTATCCTTTCGGTCACGGACTGAGTTATACTACTTTCGATTATTCAGGGCTGAAGGTGACGCGTATATCTTCCGACAGTGTGACTGTCGATTTTGATATAGAGAATACAGGCCGTGTTGCCTCAGCCGAGGTAGCCCAGATATATGTATCCGATTCGTCATGCTCCGTGCCCCGACCTGCCAAGGAGCTTAAAGGCTATGAGAAGGTGTTTTTACAACCGGGAGAGAAACGTCATGTCACCATCACGCTCGGCAAAGAGGCATTT…	Bacteroidales	-	-	-	-	-	-	-
Unigene391068	0	0	6.64e-07	0	0	0	K05349|1|4.7e-34|150.2|rix:RO1_36010|bglX; beta-glucosidase [EC:3.2.1.21]!K05349|2|6.2e-34|149.8|rix:RO1_07100|bglX; beta-glucosidase [EC:3.2.1.21]!K05349|3|2.1e-10|71.6|brr:C1N80_04400|bglX; beta-glucosidase [EC:3.2.1.21]!K05349|4|3.7e-10|70.9|drc:G0Q07_07915|bglX; beta-glucosidase [EC:3.2.1.21]!K05349|5|4.8e-10|70.5|ahm:TL08_18435|bglX; beta-glucosidase [EC:3.2.1.21]	AACGGAACCTTTGCCGGAGGCAGCAGGGATTTGTGCACCCATATTCTCAGAGAGGAATGGGGATTTGAAGGCGCCGTGGTGACAGACTGGGGTGATATGGATATCGTAGTGGACGGCGCAGACGCTGTGGCGGCGGGCAATGATATCGTGATGCCCGGCGGTCCGCCCGTGATTGCCCAGATTTTAAAAGGCCTGGAGGAAGGCAGAGTGGGCAAAGAAAAACTGGAGCAGGCAGCAGGCCGTCTTCTGCAGATGGAAAGCTTTCTGTATGATAAATTATCTGCGGACTCACGTATAGAGCTGTCAGGGCTTAATGTCCCGATAGAAAGAAACATCGTTTTTCTTTCGTTATAA	Clostridiales	-	-	-	-	-	-	-
Unigene391262	0	0	4.23e-07	0	0	0	K05349|1|8.4e-50|203.0|ess:ATZ33_10845|bglX; beta-glucosidase [EC:3.2.1.21]!K05349|2|3.2e-49|201.1|paee:R70331_11695|bglX; beta-glucosidase [EC:3.2.1.21]!K05349|3|3.0e-47|194.5|egv:EGCR1_00620|bglX; beta-glucosidase [EC:3.2.1.21]!K05349|4|1.1e-46|192.6|ebf:D782_2634|bglX; beta-glucosidase [EC:3.2.1.21]!K05349|5|1.3e-45|189.1|ega:AL523_13930|bglX; beta-glucosidase [EC:3.2.1.21]	ATGCAGGAGAAGCAGCTTCAGGAATTGTTGGGCTCCTTAAGTCTGACAGAAAAAATCGGGCAGCTGGTGCAGGTGCCGGGAGAGGTTTTGAATGCGGAGGGACAGGAGCTGGGGGTCCGTGAGGATCTTGGCCTCAGTGAAGAAATCATCCGTAATGCGGGCTCCACGCTGAATGTGGTGGGCGCAAAAAGAATCAAAGAAGTACAGAAGGCATATCTGGAGAGGAGCAGACACAAAATTCCTCTTTTGTTCATGGCGGACATCATCTATGGATTCCGTACGGTATTTCCCATACCGCTGGCGCTTGGCTGTACCTTTGAGCCGGAGCTCCTGGAAAGGCTGTGTGAAGTGACCTCCCAGGAAAGCGTGGCGGCAGGGGCGCACGTTACTTTTTCGCCC…	Clostridiales	-	-	-	-	-	-	-
Unigene391410	0	3.08e-07	9.74e-08	0	0	0	K05349|1|1.3e-75|289.3|byl:A4V09_09430|bglX; beta-glucosidase [EC:3.2.1.21]!K05349|2|1.0e-72|279.6|rob:CK5_07370|bglX; beta-glucosidase [EC:3.2.1.21]!K05349|3|3.0e-72|278.1|bpro:PMF13cell1_03439|bglX; beta-glucosidase [EC:3.2.1.21]!K05349|4|3.0e-56|224.9|rto:RTO_24470|bglX; beta-glucosidase [EC:3.2.1.21]!K05349|5|1.2e-52|213.0|csr:Cspa_c47760|bglX; beta-glucosidase [EC:3.2.1.21]	GAACACGAACTCCTGACAAAGGTCTGCAGCCTTTATGAGCATGTGATTGTCCTTGTAAATGCAGGCGGTTTGGTAGAACTGGATTTTATGGATGAGTTTTCCAACATTCAGGGGCTGCTTTTTGTGGTGCAGCCCGGCATGGAGGGCGGAAACGCGGTGGCAGACGTGCTTTCCGGCGCGGTAGTGCCCAGTGGGAAGCTGACGGATACCTGGGCCCTTCACTATGAGGATTATCCCAATTCGGCCACTTTTTCTCACAATAACGGGAATGTGGAGAAGGAGCTTTATGAAGAAGGCATTTACGTGGGATACCGTTATTTTGACACTTTTGACATTCCGGTACGCTACTGCTTCGGATACGGACTGTCTTATACGGAGTTTGAACTCCAAACCATTGGC…	Clostridiales	Hungatella_hathewayi	0.000248444	0.000323456	0.00023898	0	0	0
Unigene391712	3.73e-07	1.6e-07	4.8e-07	0	0	0	K05350|1|1.2e-133|483.0|rch:RUM_10120|bglB; beta-glucosidase [EC:3.2.1.21]!K05350|2|2.7e-130|471.9|cle:Clole_3150|bglB; beta-glucosidase [EC:3.2.1.21]!K05350|3|6.6e-129|467.2|cew:EKH84_18740|bglB; beta-glucosidase [EC:3.2.1.21]!K05350|4|6.0e-122|444.1|sper:EW093_06620|bglB; beta-glucosidase [EC:3.2.1.21]!K05350|5|9.0e-118|430.3|amr:AM1_2790|bglB; beta-glucosidase [EC:3.2.1.21]	ATGAGTTTTTCAAAGGATTTTCTATGGGGGGCAGCCAGCGCAGCTTATCAGGTGGAAGGTGCCTATAATGAGGATGGGAAGGGGATGGGCATCTGGGATGCTTTATCCGCTGGGCATGTGAAGCACGGGGACAACGGCAATGTTGCCTGTGACCATTACCACCGTTATAAAGAAGATGTGGCGCTGATGAAGCAGCTGGGGCTGAAGGCGTACCGGTTTTCAGTAAGCTGGCCGCGCATTATGCCGGAAGAAGGCTGTATCAATGAAAAAGGGCTGGAGTTTTATGGGAATCTTGTGGATGAACTGCTGGCAGCAGGAATCATGCCCATGTGTACCTTGTTCCACTGGAATCTGCCCATGTGGATTCATGAGCAGGGAGGCTGGCTTTGTGATAAGGTC…	Clostridiales	-	-	-	-	-	-	-
Unigene393868	2.57e-06	3.59e-06	3.41e-06	0	0	0	K05349|1|5.9e-65|255.0|ssb:SSUBM407_1994|bglX; beta-glucosidase [EC:3.2.1.21]!K05349|2|5.9e-65|255.0|ssu:SSU05_2147|bglX; beta-glucosidase [EC:3.2.1.21]!K05349|3|5.9e-65|255.0|ssv:SSU98_2149|bglX; beta-glucosidase [EC:3.2.1.21]!K05349|4|5.9e-65|255.0|ssf:SSUA7_1957|bglX; beta-glucosidase [EC:3.2.1.21]!K05349|5|5.9e-65|255.0|ssw:SSGZ1_1950|bglX; beta-glucosidase [EC:3.2.1.21]	ATGGGTGATTATGTAAAAAATGCCGTATTTTTTATGCCGAATATCGGAAGTGCGGTGGACGGCAAGGTTTTGCTGGCAGCATTGCTCGGGACGATTATTATCGCGATACTGCTGGTCGTTTTACTGGTTCTTCGGGCAAAGAAGAATAAGGGAAGTCTTGCCTCGAAGGCAAAGAAAACAGGAACGGTTGTTTTAAGTTTATTTTTAGTTGTTTTGATCGCATGCAATGCAGCAATTTATCGTTTTGGAAGTGTTATTAATATCTGGTTTTCCGGATTTACGGAGCGTTCAGAAATCATGGAACAGGCGACACAAGACAGTCTGGATCAGATGGAACGGGTAATGGAGGACGGAACCGTTTTATTAAGAAATGAAAACAATGCGCTTCCGCTTACCGAG…	Lactobacillales	-	-	-	-	-	-	-
Unigene394214	1.33e-06	3.38e-07	8.39e-07	0	0	0	K05350|1|2.2e-111|409.1|tte:TTE0358|bglB; beta-glucosidase [EC:3.2.1.21]!K05350|2|2.2e-111|409.1|tmt:Tmath_0390|bglB; beta-glucosidase [EC:3.2.1.21]!K05350|3|8.3e-111|407.1|twi:Thewi_0226|bglB; beta-glucosidase [EC:3.2.1.21]!K05350|4|5.4e-110|404.4|tpd:Teth39_1927|bglB; beta-glucosidase [EC:3.2.1.21]!K05350|5|5.4e-110|404.4|tbo:Thebr_1974|bglB; beta-glucosidase [EC:3.2.1.21]	ATGAAAACAGTAAAATTTCCGGAAACGTTTCTTTTTGGTGTGGCAACCAGCGCTGCGCAGGTAGAAGGAGCAGCTTTTGAAGAAGGAAGAGGTATGTCTGTCTGGGATACATTTGCCAGAATACCGGGTATGATCGGAGACGGTTCTGTGCCGGATAACACCTGTGATTTTTATCATCTTTTCAGAGAAGATATAAAAAGAATGAAAGATATGAATCTGGATACCTTTCGGTTTTCATTTTCCTGGTCTCGGATTTTTCCAGAGGGTGTTGGAAAGGTAAATCAAAAAGGTGTAGATTTTTATAAAAGACTTTTGGAAGAATTACAAAAGAATGATATGATTCCCAATGCTACATTGTATCATTGGGATCTTCCCTGGGAATTGGAACGAAAAGGCGGC…	Clostridiales	-	-	-	-	-	-	-
Unigene399862	3.63e-07	1.98e-07	5.94e-07	0	0	0	K05349|1|1.7e-103|382.5|pgb:H744_1c1180|bglX; beta-glucosidase [EC:3.2.1.21]!K05349|2|5.1e-103|380.9|cohn:KCTCHS21_59120|bglX; beta-glucosidase [EC:3.2.1.21]!K05349|3|1.5e-102|379.4|vro:BSZ04_04580|bglX; beta-glucosidase [EC:3.2.1.21]!K05349|4|1.5e-102|379.4|paee:R70331_01010|bglX; beta-glucosidase [EC:3.2.1.21]!K05349|5|1.9e-102|379.0|paen:P40081_01325|bglX; beta-glucosidase [EC:3.2.1.21]	ACCTTTAATGAAGCGTTAGTGGAAGCCCTCTTTGAAATGGAAGGGCTGGAGCTGAGAAGAAACCGGGTGGATCTTCTTCTGGGGCCGGGAATGAATATCCACAGGAATCCGCTGAACGGAAGGAATTTCGAATATTTTTCAGAGGATCCCTATCTGACTGGGAAAATGGCGGCAGTCCAGCTGAAGGGCATGGGAAAAGCGGGCACCAGCGGAACGATCAAGCATTTCGCCGGACATAACCAGGAATTTTCCAGGAATCTGGCGGATTCGGTGATTTCAGAAAGAGCGCTGCGTGAAATTTATCTGAAGGCCTTTGAAATTGCTGTCAGGGAAGGCGGAGCCAATTCCGTGATGACCTCATACAATCCGGTTAACGGTCACTGGAGCGCCTCCAATTAT…	Clostridiales	-	-	-	-	-	-	-
Unigene399958	0	0	6.55e-07	0	0	0	K05349|1|1.2e-48|199.1|bxy:BXY_21760|bglX; beta-glucosidase [EC:3.2.1.21]!K05349|3|3.7e-47|194.1|bfr:BF4372|bglX; beta-glucosidase [EC:3.2.1.21]!K05349|4|3.7e-47|194.1|bfs:BF9343_4062|bglX; beta-glucosidase [EC:3.2.1.21]!K05349|5|3.7e-47|194.1|bfg:BF638R_4252|bglX; beta-glucosidase [EC:3.2.1.21]	GGACGTCCCAACAACAACGGCGACCGATTCGCCAAATTCACAAGCTCGTATATCGATGGGCCGAACAGTCCGCTCTACCCCTTTGGCTACGGATTATCCTACACTACATTTGAATATTCGCCCATGCGCCTCAGCAGCGACCGCATGACCGAAGACGGCAAAATCACCCTTACCGTCAATGTCCGCAATACAGGCGAACGCGACGGCGACGAAATTGTACAATTATATATCCGCGACCTCGTAGGAAGCATATCGCGTCCGCTCAAGCAGCTCAAAGGCTTCGAACGCATCCATCTTAAAAAGGGAGACGCCAAAGACGTCAAATTCACAATCGACGCCGACATGCTCAAATTCTACAATTCGGCATTGGAGTACGTGTGCGAGCCGGGCGATTTTGAA…	Bacteroidales	-	-	-	-	-	-	-
Unigene402542	3.33e-07	2.13e-06	1.14e-06	0	0	0	K05349|1|7.1e-58|229.9|pru:PRU_2312|bglX; beta-glucosidase [EC:3.2.1.21]!K05349|3|4.8e-38|164.1|bcel:BcellWH2_04212|bglX; beta-glucosidase [EC:3.2.1.21]!K05349|4|8.1e-38|163.3|bdo:EL88_23725|bglX; beta-glucosidase [EC:3.2.1.21]	AAGCTGTCGGTAAGCTACCCCAACACCGAAGTCTACGAGCCTATATGCTACAACCGCTCGACCGAGAAGGACCAGCGCGTGGCATGGGAATTCGGCCACGGATTGAGCTACACTACATTCGACTACTCCAATCTGACCGTTGACAAGAGTGCCGCCACATCGGCCGACTCGATTGTCGTGTCGTTTGATGTCAAGAACTCCGGCGCGGTCAAGGGCGACGAGATAGCACAGCTCTACATTTCACCTGCCAATGACGACCAAAATCTGCGCCCGATTCAGCTGCAGGGATTTGCCCGCGTGTCGCTCAATCCAGGCGAAACCAAGAGAGTCACCGTGAAGCTGCATCCCGAGCAGATGGGCTACTACAGCAACGAAGGCGCACGCCGCTGGAACATCGCT…	Bacteroidales	-	-	-	-	-	-	-
Unigene403197	3.18e-07	3.39e-07	6.64e-07	0	0	0	K05349|1|2.0e-231|808.1|lacy:A4V08_23740|bglX; beta-glucosidase [EC:3.2.1.21]!K05349|2|2.3e-227|794.7|bpro:PMF13cell1_03911|bglX; beta-glucosidase [EC:3.2.1.21]!K05349|3|1.1e-218|765.8|bhu:bhn_I0707|bglX; beta-glucosidase [EC:3.2.1.21]!K05349|4|3.0e-211|741.1|bpb:bpr_I2095|bglX; beta-glucosidase [EC:3.2.1.21]!K05349|5|4.6e-204|717.2|rob:CK5_19840|bglX; beta-glucosidase [EC:3.2.1.21]	GGACTTGACTCTGCCAGGGAGATTATTCAGGCGATTCAGGATGGAACGCTTGCCATGGAACAATTGGACGCGAATGTAGATGATATGCTGGATGCAGTACTGGTGTTGAGTGAGGCTGCGAAGGGCAAGAAGCATAATTTTGATGAACTGGCTCATCATGAACTGGCGAGAAAGGCAGCAAGTGAAAGTGCAGTGCTTTTGAAAAATGCAGAGAATATTCTGCCGTTTCCGGCGAAGAGTAAGGTGGCTGTCATTGGTGATTTTGCGATAGAACCAAGATATCAGGGTGCGGGTTCTTCTGTAGTGAACCCGACCTATCTGGAAACCATTGAAAAGAACATTGGCAACTATGACCTTCAGGTAGTAGGAATTGCAAGAGGTTACCGCCGGACGGGTGAA…	Clostridiales	-	-	-	-	-	-	-
Unigene403485	5.07e-07	2.53e-07	4.47e-07	0	0	0	K05349|1|5.5e-149|533.5|bis:DXK01_003930|bglX; beta-glucosidase [EC:3.2.1.21]!K05349|3|1.4e-147|528.9|bcel:BcellWH2_02557|bglX; beta-glucosidase [EC:3.2.1.21]!K05349|4|2.0e-146|525.0|bhl:Bache_0609|bglX; beta-glucosidase [EC:3.2.1.21]!K05349|5|3.7e-145|520.8|bfb:VU15_17150|bglX; beta-glucosidase [EC:3.2.1.21]	AACGACTCTTGTGTGGCGTTCCCGGCTCTGACATGCCTTGCCGCTTCGTGGAACCCCGATGTGGCTATGCTCTACGGAACATCGATAGGCGAAGAGGCTCGTTTCCGTGGCAAGGATGTGTTGCTCGGCCCGGGTGTCAACATATACCGTACACCCCTCAACGGCCGCAATTTCGAGTACATGGGCGAGGACCCGTATCTTGCCTCCCGTATGGTCGTGCCCTATGTGCAGGGCGTACAGGACCGTGGCGTGGCAGCTTGCGTCAAGCACTATGCCCTAAACAACAACGAAATAAACCGCCACACGACCAATGTCATTCTTGACGACCGCACTCTCTACGAAATTTATCTGCCGGCGTTCAAGGCCGCAGTACAAGAGGGCAAGGCTTGGTCTATCATG…	Bacteroidales	-	-	-	-	-	-	-
Unigene406053	1.59e-07	2.19e-07	5.86e-07	0	0	0	K05349|1|1.0e-249|869.0|anr:Ana3638_22670|bglX; beta-glucosidase [EC:3.2.1.21]!K05349|2|1.0e-209|736.1|byl:A4V09_21990|bglX; beta-glucosidase [EC:3.2.1.21]!K05349|3|1.8e-206|725.3|blab:EYS05_16920|bglX; beta-glucosidase [EC:3.2.1.21]!K05349|4|3.2e-203|714.5|ruk:A4V00_17015|bglX; beta-glucosidase [EC:3.2.1.21]!K05349|5|3.2e-203|714.5|cthd:CDO33_10075|bglX; beta-glucosidase [EC:3.2.1.21]	TTTGAATATTATTCCGAGGATCCCCTTGTGGCTTCCGAGATGGCAGGCGCATTGATCAAGGGCGTACAGAGCAAAAACGTGGGGACCAGCATCAAGCATTTCCTGGCAAACAACAAGGAAACACGCAGGATGTCCTCATCCTCCGAGGTTGACGAAAGGACGCTGCGCGAGATCTATATGGCGGCCTTTGAAGGGGCGGTAAGCAAACAGAAGCCCTGGACCGTTATGTGCTCCTACAACAAAATCAACGGTACCTATGCGGCAGAGCATAAAGAAGCGCTCACCGATATCCTGAGAGGGGAATGGGGCTTTGATGGTTTTGTGGTAAGTGACTGGGGCGCGGTGAACAACAGAGTGCCCGATCTGGAAGCCGGCCTGGATCTGGAAATGCCCTCCTCC…	Clostridiales	-	-	-	-	-	-	-
Unigene406744	1.2e-06	1.44e-06	2.89e-06	0	0	0	K05349|1|0|1269.6|rim:ROI_00440|bglX; beta-glucosidase [EC:3.2.1.21]!K05349|2|0|1260.7|rix:RO1_03610|bglX; beta-glucosidase [EC:3.2.1.21]!K05349|3|0|1169.8|pxv:FXF36_14305|bglX; beta-glucosidase [EC:3.2.1.21]!K05349|4|0|1169.1|bfi:CIY_32940|bglX; beta-glucosidase [EC:3.2.1.21]!K05349|5|8.0e-303|1046.2|lua:D4A81_01985|bglX; beta-glucosidase [EC:3.2.1.21]	GTGAATATATACAATATTACAATCCGTTTGTGCATAAAACGTGCAGTTCATGCAAATTTTCACCAATTAATTTTGTTTGTGCTAGTATTAGGATACAAGGTTCGGCAACGAGCAAATAAAAATGATTGGGAGGAAGAAAAAATGTTAGCTATTAACATGAATGACGTTATCACCGTCTTGCAGTCATGCAAATCACAGATTATCGCATTGGTTGTATGCCTTTTGCTGGCAATCATTGCAACAGTTGCATGTCTGAAAATGAAAAAGCCATTGAGAAAGTTAATCCGCAAAGAAGCGTGGATTGCATTTCTTTTGGCGGTTGTAGTGATTGTAAATGTTATTATTTGCGGCCCGATGAATACCATGGTGGCATTGGCAATGGGGTCAGGTTCTATTTCG…	Clostridiales	-	-	-	-	-	-	-
Unigene407971	1.28e-06	1.3e-06	1.53e-06	0	0	0	K05349|1|0|1550.4|dun:FDZ78_10020|bglX; beta-glucosidase [EC:3.2.1.21]!K05349|2|0|1537.7|pary:A4V02_01250|bglX; beta-glucosidase [EC:3.2.1.21]!K05349|3|0|1202.2|ppn:Palpr_2557|bglX; beta-glucosidase [EC:3.2.1.21]!K05349|4|0|1175.2|boa:Bovatus_03153|bglX; beta-glucosidase [EC:3.2.1.21]!K05349|5|0|1173.3|bcae:A4V03_17915|bglX; beta-glucosidase [EC:3.2.1.21]	ATGTTGAAACATCTAATGACATTTTTAACCGTCACTTCAGCAGCCTGCTCTATGCAGGCTGCCGGAGTGGCAATTCCCTCAGACCCTGATATTGAGGTAGCTGTAGAGCGCACATTGTCCAAAATGAGCCTTGACGAGAAAATCGGCCAGATGACAGAGCTTTCAATTGATGTGCTTGGCGACTGGAAGGACGGTGAGTTCTTTCTCGATCCTCAGAAACTTCATGAGGCTATCGCTGTCTATAAGGTCGGCTCTGTGTTGAATGCCCCCGGCGGACCGACAGCACAGACTCCTGCGAAATGGGAGAAGCTGATTGGTCAGATTCAGGAGGTGTCAATGAAAGAAATCGGCATCCCTTGTATCTATGGACTCGACCAGAATCACGGCACAACCTACACT…	Bacteroidales	-	-	-	-	-	-	-
Unigene410263	7.92e-08	0	5.26e-07	0	0	0	K05349|2|2.0e-65|255.8|tit:Thit_0198|bglX; beta-glucosidase [EC:3.2.1.21]!K05349|3|2.0e-65|255.8|tmt:Tmath_0257|bglX; beta-glucosidase [EC:3.2.1.21]	ATGGCGAATTACAAAGACAGCAGCCTTCCGGTGGAGGAAAGGCTTAAGGACCTGATGCAGAGAATGACATTTGAGGAGAAAATCGATCAGATTACATGTCTTGTGACAATCACGGAGGAGATTCCTGATTTTAAGGAATATGTACCAAACGGTATTGGGAATGTTGGCGCATTCACTGTGGCAGACAGTGTAGAAGAAATTGTGAAGTACGCGGACAAATTACAGAGATATCTGGTAAATGAGACAAGGCTCGGAATTCCGGCACTGATTCATTGTGAAGCGTGTGCAGGGGCACAGTATACGGAGGCCGATGTATTTCCTAGTGCAATCGCTCAGGCGTCTACGTTTGACCCGGCGATTGTGGAGCAGATGGCGGACATCATACGCCGCCAGATGTTG…	Clostridiales	-	-	-	-	-	-	-
Unigene410961	7.99e-06	1.16e-05	1.81e-05	0	0	0	K05349|1|7.6e-121|439.5|blab:EYS05_08980|bglX; beta-glucosidase [EC:3.2.1.21]!K05349|2|1.1e-116|425.6|rob:CK5_19830|bglX; beta-glucosidase [EC:3.2.1.21]!K05349|3|1.4e-61|242.7|rix:RO1_03610|bglX; beta-glucosidase [EC:3.2.1.21]!K05349|4|2.0e-60|238.8|rim:ROI_00440|bglX; beta-glucosidase [EC:3.2.1.21]	ATTGGAATCGTAATTATGATCGCATGCCGCAGGATGTCCAGGGGCAAAAAATTTCTGATAAGAGGAGAAGCTGCGATCGCAATGGTTCTTGCAGTTGTTGTCTGCGTGAATATGATCTGTTTTGGACCAATGGCTACGTTGATTGGACTGGCAACGGGAAATGGAACTTTAAGTGATGAAACAAATGAAGAAGCTGCGGAAGTAGCAGAAGAAATTATGGAAGACGGAATTGTTCTTCTGAAGAATGAAAGCCTGCTTCCTTTAAATGAAACAAAAAAACTGAATATTTTTGGCTGGGAATCTATTAATCCGGCTTACGGAGGAGCTGGTTCCGGTGGAATTAATGATCTGTATGATATTGTCAGTCTGAATCAGGGACTTGAAAATGCCGGATTTTCT…	Bacteroidales	-	-	-	-	-	-	-
Unigene412303	2.17e-07	0	4.81e-07	0	0	0	K05349|1|8.4e-105|386.7|rto:RTO_24470|bglX; beta-glucosidase [EC:3.2.1.21]!K05349|2|6.3e-76|290.8|csr:Cspa_c47760|bglX; beta-glucosidase [EC:3.2.1.21]!K05349|3|1.5e-74|286.2|byl:A4V09_09430|bglX; beta-glucosidase [EC:3.2.1.21]!K05349|4|1.0e-73|283.5|cbe:Cbei_3868|bglX; beta-glucosidase [EC:3.2.1.21]!K05349|5|1.0e-73|283.5|cbz:Cbs_3868|bglX; beta-glucosidase [EC:3.2.1.21]	GGCGCCAGACATACGGTGAAGGGCGGAACAGGATCAGGAGACGTGAATTCCAGGACGGTGGTCACGATTGAGGAAGGCCTGAAAAATGCCGGGTTTACCATCACAACAGAACGCTGGCTGGACAATTACGACAGCTGCTATGCGGATGCGCAGAAGGCATATCTGGAGCAGGTCATGGAAATCGCAGAGGAGAAAAAGGTGCCGCCCTTCCTGGTTACCTTTGAGATGCCTTTCAGGGAGCCGCAGATTCCGGCGGTGACACCGGAGGATGTAAACAGTTCCGGTACGGATACCGCCATTTACGTCATTGCCAGGAACTCCGGCGAAGGCGCGGACAGGAAGGAGGCGGAAGGGGATTATCTGCTTTCCGCATCAGAGCTGGCGGCTCTGGCCGCGCTG…	Clostridiales	-	-	-	-	-	-	-
Unigene412351	0	0	2.89e-07	0	0	0	K05349|1|3.0e-65|254.6|sper:EW093_03775|bglX; beta-glucosidase [EC:3.2.1.21]!K05349|2|1.1e-64|252.7|pms:KNP414_01382|bglX; beta-glucosidase [EC:3.2.1.21]!K05349|3|1.1e-64|252.7|pmq:PM3016_1700|bglX; beta-glucosidase [EC:3.2.1.21]!K05349|4|1.1e-64|252.7|pmw:B2K_08650|bglX; beta-glucosidase [EC:3.2.1.21]!K05349|5|2.8e-63|248.1|slr:L21SP2_3386|bglX; beta-glucosidase [EC:3.2.1.21]	ATGAAACACCCGGAAATTATCAAAAAATTAAGCCTTGAGCAAAAGGCTGCTTTTGTTTCAGGCTACGACTACTGGCATTTGAATTCTGCACCTGAGGCTGGATTGCCTCAGATTATGATTACAGACGGCCCTCACGGTCTTCGTAAGCAGAACAAAGACAAGAAAGCATCTGACGGTATCGGTCTCGGAAATTCAGTTCCTGCAACCTGTTTCCCTCCTGCATCAACAACATCATGCTCCTGGGACGAGGAGCTGATTCAGGAAGAGGGCGTTGCACTTGCTGAAGAGTGCTTAAAGGAGCAGGTTTCAACCATTCTCGGACCAGGTACAAATATCAAGCGTTCACCTGTTTGCGGACGTAACTTTGAGTATTTCAGTGAGGACCCATATCTTGCAGGT…	Clostridiales	-	-	-	-	-	-	-
Unigene413388	2.58e-07	0	4.91e-07	0	0	0	K05349|1|6.2e-62|243.0|bvs:BARVI_10635|bglX; beta-glucosidase [EC:3.2.1.21]	GTACCATTCCCCGACGGAACGCTGTACAAGGAGGTTACGCCCAAAGATTACGTCGAGGGACCGTTCATGTTGCTTAAAGACGGCAAATATTATTTCATGTGGAGCGAAGGCAGCTGGGTCGACGACGACTATCGGGTGGCCTACGCAATTGCCGACTCACCTTTCGGACCGTTCGAACGCATCGGGACAATACTCCGGTCAGACGCATCGATAGGTACGGGAGCCGGGCACCACTCAGTGATTTACTCGCCCAAGACAGACCGTTACTACATTGTTTATCATCGGCATCCGCTTGGCAGCACCGACGGCAACGCAAGGGTTACGTGCATCGACGAGCTGAAATTCGATAGTGACGGTAAAATCATACCCGTAAAGATGACCTTCGAAGGGGTTGCACCG…	Bacteroidales	-	-	-	-	-	-	-
Unigene414265	2.08e-07	0	2.37e-07	0	0	0	K05349|1|1.8e-95|355.5|gym:GYMC10_0313|bglX; beta-glucosidase [EC:3.2.1.21]!K05349|2|3.1e-95|354.8|plw:D5F53_28090|bglX; beta-glucosidase [EC:3.2.1.21]!K05349|3|5.2e-95|354.0|paej:H70737_14325|bglX; beta-glucosidase [EC:3.2.1.21]!K05349|4|2.6e-94|351.7|paef:R50345_14915|bglX; beta-glucosidase [EC:3.2.1.21]!K05349|5|7.5e-94|350.1|pjd:Pjdr2_0228|bglX; beta-glucosidase [EC:3.2.1.21]	TGCTATGTGCTGGAAGAAGGCTGCTACCGGATTTATGTCGGCACCAGCGTCCGCGACGTGGCGCCGGTTATGGTAGACGGCGCGGAAGGCTATGAGGTTGCCGGACTTACGGTAACACAACGCCTGGAAGAGGCCTGCGCTCCTGAAAAAGAATTTATCCGCCTGAAACCGGGAGCATGTCAGGGCGGCATATATGAAAAAACAGGACAAAAAGTACCTACGGCAACCGTTTCCCTGGCAGAACGCATCCGTGCCAATATGCCTCCCACGCTTACCAGGACCGGCAGCCGGGGAATTCAGCTTAAGGACGTACTGGATAAAGCGGAGTCCATGGAAGCCTTCATTGCCCAGCTGACACCCGAGGAGCTGGCAACACTGGTACGCGGGGAAGGAATGTGC…	Clostridiales	-	-	-	-	-	-	-
Unigene414928	7.01e-07	4.07e-07	1.27e-06	0	0	0	K05349|1|2.0e-251|875.2|bpro:PMF13cell1_03439|bglX; beta-glucosidase [EC:3.2.1.21]!K05349|2|4.2e-249|867.5|byl:A4V09_09430|bglX; beta-glucosidase [EC:3.2.1.21]!K05349|3|2.5e-238|831.6|rum:CK1_23290|bglX; beta-glucosidase [EC:3.2.1.21]!K05349|4|4.8e-237|827.4|rob:CK5_07370|bglX; beta-glucosidase [EC:3.2.1.21]!K05349|5|1.8e-223|782.3|rho:RHOM_05835|bglX; beta-glucosidase [EC:3.2.1.21]	ATGAAACGAAGAATCAGAACATTCAGCGGAACTCAGGATCCCTCTGTTTCAGCCAGAGAGGTAAAAAACAGAGAAGTAGCCCGAAAAGCAGCGGAGGAAGGCATTGTTTTAATGAAAAATGAAGGCGTTCTTCCTCTGAAAAAAGGATGTAGGATTGCTTTATTCGGAGCTGGTGCAGGACGGACGATTAAGGGAGGTACCGGTTCAGGTGATGTAAATGAACGAGAGGTGGTAAGTGTTTATCAGGGATTGGTAAATGCAGGATTTGACATTACCAGTAAAAAATGGATAGAAGATTTTGAAGCGATTTATAAAAAGTCAAGAGAAGACTGGCGTGAGAGTATTTTTAAAGCGGCGAAAGGTCAAAATCCTATAGAATTTTTCCAGATTTACGCATCT…	Clostridiales	[Ruminococcus]_gnavus	0.000425044	0.00053478	0.00053767	4.78e-08	0	0
Unigene416411	2.28e-06	4.22e-06	6.83e-07	0	0	0	K05349|1|4.3e-105|388.3|aaxa:NCTC10138_00591|bglX; beta-glucosidase [EC:3.2.1.21]!K05349|2|8.0e-83|314.3|cet:B8281_02420|bglX; beta-glucosidase [EC:3.2.1.21]!K05349|3|7.5e-81|307.8|cceu:CBR64_09475|bglX; beta-glucosidase [EC:3.2.1.21]!K05349|4|2.8e-80|305.8|ske:Sked_02280|bglX; beta-glucosidase [EC:3.2.1.21]!K05349|5|1.8e-79|303.1|tez:BKM78_05400|bglX; beta-glucosidase [EC:3.2.1.21]	GATGCAAACCAGAACGGTTTCTGCGGATATGAACTGGAGGCGGGCGAATATACCCTGTATGTATCCCGCAACGCGCATGAGGAAGAGAGCGCGATTACACTGACATTGCCTGAGGATATTCAGATTGGAGAAGATCTGGTGACAGGCAATGAGGTCGTCAACCGCTATACGGGCATAGAGGATAATCTGGACAGCGACTGGCAGCTGGACACTGTGCTTTCCCGTGCAGACTGGGAGGGAACCTGGCCCACAGCACAGACGGACGAAACACATGCCGGAAGCGCAGAGCTGCTTGCCCAGATCGAAGATATTGAAACCAATAATCCGACCGACTTTGAGGAAGAGGATGCGCCCTGGTTCGGAGAGGATGTGATCAGCGTTCTGCGTGATTTGCTGCCG…	Clostridiales	Marvinbryantia_formatexigens	0.00964034	0.0214701	0.00536103	5.59e-07	5.1e-07	0
Unigene417079	3.17e-07	0	2.41e-07	0	0	0	K05349|1|1.7e-102|378.3|pary:A4V02_09070|bglX; beta-glucosidase [EC:3.2.1.21]!K05349|2|9.8e-58|229.6|bxy:BXY_20070|bglX; beta-glucosidase [EC:3.2.1.21]!K05349|3|3.7e-57|227.6|boa:Bovatus_02941|bglX; beta-glucosidase [EC:3.2.1.21]!K05349|5|2.8e-44|184.9|afd:Alfi_2660|bglX; beta-glucosidase [EC:3.2.1.21]	CCTGTTGACGGATTCTCAGTGCGCTGGACCGGTTGGGTAGCTCCTGCCGACAGTAAGCGTAATCTCAAGCTATCGGTCGGCGGTGATGACGGCTATCGTGTATACGTCAACGGAAAAGTGGTTGCTGGTGACTGGGGAAATCATTCTTACTCCAGACGGGAGATACAGCTTCCGGTCGATGCCGGACAGGCGTTGAATCTGTGTATCGAGTATTTCGACAATATATCCGACGCGAAAATTGATTTTGCGATGATGGAATTTGATGATGATACTTTAACGAAAGAATTAAAGAGAGCCGATAATGTAGTGTTATGTACAGGTTTTGACAGCGATATGGAAGGCGAGGGCTTTGACCGTCCTTTTGCTCTTCCTGAATATAAAGTGGAGTTTATCAGGCGT…	Bacteroidales	-	-	-	-	-	-	-
Unigene417138	7.17e-07	0	7.85e-07	0	0	0	K05349|2|6.6e-50|203.8|bxy:BXY_21760|bglX; beta-glucosidase [EC:3.2.1.21]!K05349|4|5.6e-49|200.7|bth:BT_1872|bglX; beta-glucosidase [EC:3.2.1.21]!K05349|5|5.6e-49|200.7|bfr:BF4372|bglX; beta-glucosidase [EC:3.2.1.21]	GACAACGCCTGCCGACGTATTCTCGAAGCCAAGTACAAGCTCGGACTTTTCAAAGACCCCTACAAATATTGCGATACAAGCCGTCCGTCAAAAGAAATCTACACAAAAGAGCACCGTGACTTCGCACGCTCGCTTGCGGCAAAATCGATGGTGCTTATGAAGAACGAAGGCAACATACTTCCGCTCAAGAAAGAAGGCAAAATAGCCCTCGTAGGGCCTATCTTGACCGACACCAAAGAAATACAGGGCACATGGAGCTTTCCGGGACAGCCCGAACGGTATACCACGATACTCGATGCCTTCAAAAATGCCGCAGGCGACAAGGCCGAAATACTCTACGCACGCGGCTGCGGCTTTGCCGACGGCGGCAACGACTGGCAAAAAAGAAACTACGTCTAC…	Bacteroidales	-	-	-	-	-	-	-
Unigene417901	0	0	7.68e-07	0	0	0	K05349|1|1.6e-33|149.1|bpro:PMF13cell1_05049|bglX; beta-glucosidase [EC:3.2.1.21]!K05349|2|7.3e-31|140.2|byl:A4V09_02100|bglX; beta-glucosidase [EC:3.2.1.21]!K05349|3|7.5e-28|130.2|esi:Exig_3012|bglX; beta-glucosidase [EC:3.2.1.21]!K05349|4|1.3e-27|129.4|exm:U719_16370|bglX; beta-glucosidase [EC:3.2.1.21]!K05349|5|6.4e-27|127.1|exu:ESP131_02005|bglX; beta-glucosidase [EC:3.2.1.21]	CTGGAAGGCCTGGCCGACGGCAGGATTACCAGAGGTGAGCTGCTGCGCAGCGCCCGGAATATCTGCAGCGTACTGATGCGTCTGCCTGTTATGGATCGGTTCCTCAACCGGATTTCAGAGGAAGAACTGAAGGAACAGAGGGAAAGCGCGGGAGAGGATGCACAGTTCCTGGATTTGAAATATCAGGAGGTGGATCGGGATACGCCGCTGGATATTTCAGGGATTTCCACGGAGAAGGGGGCTTCCTCCGTGCTGGGAGTGAAGCTTCTCCATCAGGGAATTTACGCCATTCAGATCAAAGCCAGATGTGATGCGGGCGAGCTGGCCCAGGTGCCCATGTCTATCTTTATGAACCATGGAGTGGTAATCACCTTTACCATCAACGGCACCCAGGGGGAA…	Clostridiales	-	-	-	-	-	-	-
Unigene419012	4.27e-07	3.2e-07	4.56e-07	0	0	0	K05349|2|6.5e-85|320.1|bzg:C4H11_08830|bglX; beta-glucosidase [EC:3.2.1.21]!K05349|3|1.1e-84|319.3|bsa:Bacsa_2094|bglX; beta-glucosidase [EC:3.2.1.21]!K05349|4|2.5e-84|318.2|bhf:C3V43_10245|bglX; beta-glucosidase [EC:3.2.1.21]!K05349|5|2.1e-83|315.1|bhl:Bache_0522|bglX; beta-glucosidase [EC:3.2.1.21]	GTGCTCGTCCTCACAGAGGGCCGTCCGCGGCTTGTCGCCGACATCGAGCCTTTGGCATCTGCCGTGGTCGATGCCATGCTGCCGGGCAACTACGGCGGCGACGCAATTGCCGAACTGTTTGCCGGCAAGTGCGATTTCAGCGCCAAACTGCCGTTTACATATCCGCGCGAGATAAACTCGCTCGTGACTTACGACTACAAGCCTTCGGAGCATATCGGCAAAGAGATGGAGGGTGCCTATAACTATAACGCCCTCGTGTCGGTGCAGTGGCCGTTCGGCTACGGTTTGAGCTACAATAATTATGAATATAGCAATCTGAAACTCGACAAAAGCGAGTTTGCCCCCTCAGACACCTTGACGGTCAGCGTAAATGTGTGTAACGGCGGCAAGATGGAAGGA…	Bacteroidales	-	-	-	-	-	-	-
Unigene419908	2.16e-07	1.94e-07	5.74e-07	0	0	0	K05349|1|1.0e-131|476.9|rix:RO1_24560|bglX; beta-glucosidase [EC:3.2.1.21]!K05349|2|1.0e-131|476.9|rim:ROI_32360|bglX; beta-glucosidase [EC:3.2.1.21]!K05349|3|7.2e-93|347.8|cpy:Cphy_3329|bglX; beta-glucosidase [EC:3.2.1.21]!K05349|4|1.0e-83|317.4|plw:D5F53_27585|bglX; beta-glucosidase [EC:3.2.1.21]!K05349|5|2.0e-82|313.2|gym:GYMC10_0390|bglX; beta-glucosidase [EC:3.2.1.21]	GACTGGGGCACGGGCTGTTCCACGTTAATTGCCCGCAGCAACGGAAAATATGTAACGCTGGAGGAAGGAAGCTGTCAGATAAAAGCGGATAAGGACGAGGCTTTTTCCTGGTTTATCAGGGAATCCTGGAATTTCAGGCAGATCGGGGAAAAGAAAGAAGACGGCGAAACGGAAGAAAGCGGCAAAATAGAGGAATACGGCAAAACAGCCTGGTATCTTGACAGCTGGAACGGCAGGCAGGTGGCAATAGATGAAAAGGGTTACCTTGCGGTGATAAAAACGGCGGAGAAGGCCAACGGGGAAGGCGAAGAGAACGAGGAAACGGCCTGCTTCCTTCGAAGCGGTAAGCCGGCGGTATTTACCATGGAAACCGTAAAAGACGGAATCAGTGAAGCGGTG…	Clostridiales	-	-	-	-	-	-	-
Unigene420089	6.3e-06	2.21e-06	4.21e-06	0	0	0	K05349|2|5.7e-258|896.7|bis:DXK01_011185|bglX; beta-glucosidase [EC:3.2.1.21]!K05349|3|2.8e-257|894.4|bcel:BcellWH2_04356|bglX; beta-glucosidase [EC:3.2.1.21]!K05349|4|6.3e-257|893.3|btho:Btheta7330_04370|bglX; beta-glucosidase [EC:3.2.1.21]!K05349|5|1.4e-256|892.1|bhl:Bache_1668|bglX; beta-glucosidase [EC:3.2.1.21]	ATGTATATGAAAAAGAATTGGTGTTTACTGTATCTGTTATCAATATTTTGTTTTTCCCATGCCCAGAATAAGAATACGTACTTGGAACAAAAGATTGATTCAACCCTATCAAGCATGACTATCCATGAAAAAGTAGGGCAACTTAACCAGCTTGACGGGCGAGGTACAATTGAGAATTTGAAGGTATTGATACGTAAAGGAGAGATCGGTTCGGTAATGAATGTTACCGAACCCGAAGTCGTCAATGAGTTACAAGAAATTGCCTGCAAACAATCAAGAACGGGTATCCCCTTGGTTTTTACACGCGACGTTGTGCATGGCTTCAAGACCATGCTGCCCATTCCGTTAGGGCAAGCTGCCACTTTCCATCCGGAACTGATACAGGAAGGGGCACGAATC…	Bacteroidales	-	-	-	-	-	-	-
Unigene421329	0	0	2.7e-07	0	0	0	K05349|1|3.2e-28|131.3|bka:AH68_10000|bglX; beta-glucosidase [EC:3.2.1.21]!K05349|2|2.7e-27|128.3|bde:BDP_1676|bglX; beta-glucosidase [EC:3.2.1.21]!K05349|3|2.7e-27|128.3|bdn:BBDE_1590|bglX; beta-glucosidase [EC:3.2.1.21]!K05349|4|4.8e-24|117.5|aaxa:NCTC10138_00591|bglX; beta-glucosidase [EC:3.2.1.21]!K05349|5|3.2e-20|104.8|pxv:FXF36_10090|bglX; beta-glucosidase [EC:3.2.1.21]	CCATTTGAGATGGCTGTCAAAGATTCTGACTGCCGCGGTATGATGGCAGCGTTTAACGGTATCGGCGGTGTGTGGTGCGGTTCCAATAAATCTCTGCTGACGGATGTTCTTACAAATGAGTGGGGCTTCCACGGCATTGTAGTAACAGATTATGCTTCTGCAAATACAGGATATATGCTGATCGATGCAGGTCTTCAGGCAGGCGCCGACCTGTGGCTGAATACGGACTCTGAGGTATATAAAATGGATGACGCCGCAAGCAATCCTACTATCGTAAACGCTTTGAGAAATGCAGCTCACGACATTCTTTACACAGTGGTAAACAGCTCTGCCATGAACGGAATTGATGAAAATGTTGTGGTACAGAAGGTGCTTCCGCTGTGGCAGAAATGGCTTATC…	Clostridiales	Ruminococcus_sp._AF31-8BH	0.000202362	0.000251251	0.000132645	0	0	0
Unigene422284	5.3e-07	0	5.7e-07	0	0	0	K05349|1|8.3e-92|343.6|pjd:Pjdr2_1175|bglX; beta-glucosidase [EC:3.2.1.21]!K05349|2|8.6e-89|333.6|cohn:KCTCHS21_10950|bglX; beta-glucosidase [EC:3.2.1.21]!K05349|3|3.3e-72|278.5|marf:CJ739_2394|bglX; beta-glucosidase [EC:3.2.1.21]!K05349|4|3.6e-71|275.0|fcm:BIW12_12945|bglX; beta-glucosidase [EC:3.2.1.21]!K05349|5|8.1e-71|273.9|fjg:BB050_03373|bglX; beta-glucosidase [EC:3.2.1.21]	AGGGTGGATCCGATGATCCAGTTCAACTGGATTTATGCAAAGCCTCATCCGCATCTGGATGCCAGCTGTTTTTCCGTGGTTTGGACGGGGACGCTGAAGGCGCCGGAAAGCTTTACCGGATGCCTTGGACTGTCCGGACAGGACAGCATGCGGCTATATGTGGACGGCAGGCTTCTTATCGATGGCTGGGGAGCGGGGAAGGACAGCGGCCGCATGGTAGATTTTGTGTTTACGGCGGGAGCGGAGTATGATATCCGCCTGGAGTTTTGCAATGACGCCAGAGGAGCCAGGGTTATCCTGGGATATCACCGGGGACATGAGGACATGTCTGCGGCATTGGAGGCGGCACGAAAAGCGGAGGTTGTGATAGCCTGTCTTGGAGGCTGTGTGGAGACCTGC…	Clostridiales	Clostridium_sp._KLE_1755	9.48e-05	4.36e-05	0.000146852	0	0	0
Unigene422601	0	0	4.55e-07	0	0	0	K05349|1|1.6e-90|338.6|bcae:A4V03_14795|bglX; beta-glucosidase [EC:3.2.1.21]!K05349|2|9.6e-80|302.8|bvs:BARVI_10640|bglX; beta-glucosidase [EC:3.2.1.21]!K05349|3|1.6e-79|302.0|dun:FDZ78_00810|bglX; beta-glucosidase [EC:3.2.1.21]!K05349|4|8.4e-68|263.1|bxy:BXY_19000|bglX; beta-glucosidase [EC:3.2.1.21]!K05349|5|1.9e-67|261.9|boa:Bovatus_02432|bglX; beta-glucosidase [EC:3.2.1.21]	CGGCTGGCACAATTGTTATATCTGGGCGCAAGTATAATATTTGCGGGTTGTTCTTCAACTTCAACTGAAGAGCAATTTGTTGACGACCTATTGGCTGAAATGTCACTTGAAGAGAAATTAGGACAACTCAACCTTCCTGTTGGAGGTGATATAGTTTCCGGGGCGGTAAAAGGTTCTGAACTTGATAGCTTGATTGTTTCCGGCAAAATAGGCGGATTCTTCAATGTAAAAGGAGTTGAAGAAATCTCCAGACTTCAGCATTTGGCAGTCGAACGAGGACCACATGCAATTCCATTGCTTGTTGGAGCTGATGTAGTTCATGGCTACGAAACAATTTTTCCTATACCGTTGGCTTTGTCGTGTTCTTGGGATAGTACAGCTGTTGAGAGAATGGCTAAA…	Bacteroidales	Bacteroides_caecimuris	0.000367586	0.000160678	0.000198667	0	0	0
Unigene422684	6.34e-07	0	6.01e-07	0	0	0	K05349|1|3.5e-58|230.7|rob:CK5_07370|bglX; beta-glucosidase [EC:3.2.1.21]!K05349|2|2.3e-57|228.0|bpro:PMF13cell1_03439|bglX; beta-glucosidase [EC:3.2.1.21]!K05349|3|8.6e-57|226.1|byl:A4V09_09430|bglX; beta-glucosidase [EC:3.2.1.21]!K05349|4|3.2e-43|181.0|rum:CK1_23290|bglX; beta-glucosidase [EC:3.2.1.21]!K05349|5|2.8e-39|167.9|rho:RHOM_05835|bglX; beta-glucosidase [EC:3.2.1.21]	GCATGCAATAATCAGGAAGATAACCGGATGGGTTCGAATAGTATCGTGTCGGAGAGGCCGCTGAGGGAAATCTATCTAAAGGGCTTCGAGATTGCGGTGAAGGAATCACGTCCTATGTCAATTATGACCAGTTATAATATGATTAATGGGGTGCATGCGGCGAATAATTATGATATCTGTACGAAAGCCGCAAGGAAGGAATGGGGATTCGATGGCGTGATCATGACTGACTGGACGACCACGGAGCAGGGACCTGACTGTACGGCAGCAGGATGTATGCGTGCGGGGAATGATCTGGTAATGCCGGGACAGTTCTCGGATCATGAGAATATTCGGAAAGAGTTGGAAGAAGGAACGCTTGCCAAGAAAGAACTGCGTGATTGTATTGCCAGACTGGTG…	Clostridiales	-	-	-	-	-	-	-
Unigene422783	2.08e-07	0	5.94e-07	0	0	0	K05350|1|3.0e-66|258.5|arr:ARUE_c18540|bglB; beta-glucosidase [EC:3.2.1.21]!K05350|2|5.8e-54|217.6|txy:Thexy_2213|bglB; beta-glucosidase [EC:3.2.1.21]!K05350|3|2.9e-53|215.3|tsh:Tsac_0339|bglB; beta-glucosidase [EC:3.2.1.21]!K05350|4|7.1e-52|210.7|twi:Thewi_0409|bglB; beta-glucosidase [EC:3.2.1.21]!K05350|5|1.6e-51|209.5|twi:Thewi_0226|bglB; beta-glucosidase [EC:3.2.1.21]	CGGTTTTCCTTTTCCTGGTCCCGGATTTTCCCGGAAGGAACGGGAAGGGTAAATCAGAAGGGGCTGGATTTTTATAAAAGGCTGGTTGACGAGATGCACAAAAACGGTCTGGTGCCCAATGCAACGCTGTACCACTGGGATCTTCCCTATGAGCTGGAGCGCAGGGGCGGCTGGCTGAACAGGGATGCGGCGGCCTGGTATGGGGAGTATGCTTCTCTTTTATTCCGGGAATTCAAGGATTCCATTCCTCTGTGGGCGACGGTGAATGAACCGATAGCGACTTATGTGGGGTATGCGCTGGGCGGTTTTGCACCAGGAAGAAAGGGCGAGGCTTTCGGGCGTCAGGCGAATCATCATATTCTGATGGCGCACGGGGAAGGCGTCAGAAGGTTCCGGGAA…	Clostridiales	Clostridiales_bacterium_VE202-27	9.34e-07	6.76e-07	2.36e-06	0	0	0
Unigene423879	1.5e-07	3.31e-07	4.86e-07	0	0	0	K05349|1|4.8e-131|474.2|blab:EYS05_16920|bglX; beta-glucosidase [EC:3.2.1.21]!K05349|2|2.4e-130|471.9|rum:CK1_30920|bglX; beta-glucosidase [EC:3.2.1.21]!K05349|3|1.3e-123|449.5|byl:A4V09_21990|bglX; beta-glucosidase [EC:3.2.1.21]!K05349|4|1.5e-121|442.6|blau:DQQ01_15020|bglX; beta-glucosidase [EC:3.2.1.21]!K05349|5|3.6e-110|404.8|anr:Ana3638_22670|bglX; beta-glucosidase [EC:3.2.1.21]	CTGGATTCTGTCACAGAAAATAAAAACGTAACTTATGTGAAAGGTTTCCGGGCCGATAACGATATCTATGATGAAGATCTGGCAGCCGAAGCAGTCGAAGCCGCTAAGAAAGCAGACAAAGTAGTTATCTTCGCCGGACTTCCTGACAGTTTTGAATCCGAAGGCTATGACCGGGCGCATATGCGTCTCCCTGATTGCCAGAACCGTCTGATTGACGAGATTCTTGCCGTACAGGCTCAGGTAATTGTCGTTCTCCATAATGGTTCACCGGTTGAAATGCCGTGGCTTCCGAAAGTAAAAGGACTGCTGGAAGCATATCTTGGCGGACAGGCTGTAGGAGAAGCCCTGGCTGATCTCATATTCGGCAAGGTTAATCCATCAGGCAAACTTGCTGAGACC…	Clostridiales	-	-	-	-	-	-	-
Unigene428864	0	0	5.27e-07	0	0	0	K05349|1|6.0e-15|86.3|rto:RTO_24470|bglX; beta-glucosidase [EC:3.2.1.21]!K05349|2|1.1e-13|82.0|cbe:Cbei_3868|bglX; beta-glucosidase [EC:3.2.1.21]!K05349|3|1.1e-13|82.0|cbz:Cbs_3868|bglX; beta-glucosidase [EC:3.2.1.21]!K05349|4|2.9e-09|67.4|rix:RO1_36010|bglX; beta-glucosidase [EC:3.2.1.21]!K05349|5|1.1e-08|65.5|bpro:PMF13cell1_01365|bglX; beta-glucosidase [EC:3.2.1.21]	ATGCCGGAGAGGGAAAAGACCGCCAGCTATGAGAATGTCATTGTCATTCTAAATGTCTGCGGAGTAATCGATACGAAGTATCTAAGACAGCAGCCGGGGATCGGGGCAGTGCTTCTGATGAGTCAGTCCGGAAGTATCGGAGGATATGCACTGGCGGACGTATTGACCGGAAAGGTGTCACCGAGAGGTCACCTGACAACTACATGGGCCAAACAATACCGAGACTATCCGGGGCGGAGTCATATAGTTTTTTAG	Clostridiales	-	-	-	-	-	-	-
Unigene429479	1e-07	1.51e-07	4.77e-07	0	0	0	K05349|1|1.6e-81|308.9|rix:RO1_07090|bglX; beta-glucosidase [EC:3.2.1.21]!K05349|2|1.7e-70|272.3|cbei:LF65_01627|bglX; beta-glucosidase [EC:3.2.1.21]!K05349|3|1.1e-66|259.6|paen:P40081_27795|bglX; beta-glucosidase [EC:3.2.1.21]!K05349|4|1.2e-65|256.1|pgm:PGRAT_23785|bglX; beta-glucosidase [EC:3.2.1.21]!K05349|5|2.3e-59|235.3|arr:ARUE_c18440|bglX; beta-glucosidase [EC:3.2.1.21]	ATGTTATCAGGTGGAACTTTTCCAGTACTGAGTAAGCAAAAGAAAGGGATTTATATGAGCGAAAAATATAAGGATACAGGCTTACGTCCCGAAGAGCGGGCGAAGTCGCTGTTAGAAGAAATGGGCCTGGAAGAGAAGATGGGACAGGTAAACTGTGTTTTCCCGTTTGACAGGGTATGCTTTGATTATGATTATATTTCCGAACAGACAAAATATGGAATCGGTGAGGTCAGCACCCTGGAAATGCGCCGCATGGAAACGCTGGAGGAAGCGGCAGCGTGGCAAAGAAAGGTTCAGGAGATTGTGATGGCTAACAGCGAGCATCATATTCCCGCAATTTTTCATATGGAGGGACTCTGCGGCGCTTTTATCCAGGATGCCACAAGCTTTCCTTCCGGT…	Clostridiales	-	-	-	-	-	-	-
Unigene435528	1.01e-07	0	3.83e-07	0	0	0	K05349|1|1.1e-95|355.9|bpro:PMF13cell1_01365|bglX; beta-glucosidase [EC:3.2.1.21]!K05349|2|2.2e-78|298.5|ere:EUBREC_2820|bglX; beta-glucosidase [EC:3.2.1.21]!K05349|3|8.2e-78|296.6|ert:EUR_24580|bglX; beta-glucosidase [EC:3.2.1.21]!K05349|4|1.1e-77|296.2|era:ERE_09520|bglX; beta-glucosidase [EC:3.2.1.21]!K05349|5|4.1e-77|294.3|rix:RO1_41100|bglX; beta-glucosidase [EC:3.2.1.21]	GGACAGATTGATTACGTGAGGGGAGGCGGCGGAAGCGGCGAAGTTACAACCTCTTATACGCGTAATATTTATGAAGGGCTCAAGATAAAGGAAGCGGAAGGAAAGCTTCAGATATTTGATGCACTTTCCCATTTTTATGAGGAAAATGTAAAGCAGCAGTATGTGCAGGGAAAGGAAAACGGAAAGACCGTGGAGCCTGCTGTTCCTGAGGAGCTGCTGCAGGCAGCCAGACGTTTTACAGACACTGCGGTGATTACTATCTGCCGTTTTTCCGGAGAAGGCTGGGACAGGAAGGGAATTCCCGGCGATGGTGATTTTTACCTTTCTCCTCAGGAGCAGGCGATGGTTGACGCTGTTACGTCTGCTTTCCCCAGGGTAGCGGTAGTGCTGGATGTGGGC…	Clostridiales	-	-	-	-	-	-	-
Unigene442348	5.12e-07	1.23e-06	1.21e-06	0	0	0	K05349|1|0|1077.4|boa:Bovatus_02942|bglX; beta-glucosidase [EC:3.2.1.21]!K05349|2|6.4e-289|1000.0|ash:AL1_15910|bglX; beta-glucosidase [EC:3.2.1.21]!K05349|4|4.4e-274|950.7|pek:FFJ24_006015|bglX; beta-glucosidase [EC:3.2.1.21]!K05349|5|1.7e-270|938.7|bcel:BcellWH2_03595|bglX; beta-glucosidase [EC:3.2.1.21]	ATGAAAAGTAGAATCGCCCTTTCTCTCTTATTTTTCCTCTGTGTGTCAGGCATCCTGAATGCACGGACACTCAGAATCTTGGCAATAGGCAACAGTTTCTCACGCGATGCCATAGAGCAGAATCTGCATGAGCTTGCCCTCGCCGGCGGCGACACCGCCGTCATCGGCAACCTCTTCATCGGCGGCTGCTCGCTTGAACGCCACGCGGGCAATATCCGCGATGACAGACATGACTATGTGTACCGTAAAATCGGAGCCGACGGCAAACGGAGGGAGAGAAAAAAGGTTTCCATTGCAGACGCTCTTGCAGACGACAAGTGGGATTATGTCAGCCTGCAGCAGGCAAGTTCATTCTCCGGCTTATTCGAGAAATACGAGCCGTATATGCCGGGCATAATG…	Bacteroidales	Muribaculaceae_bacterium_Isolate-001_(NCI)	0.00124416	0.000802617	0.00112159	2.16298e-07	7.61254e-08	0
Unigene447064	1.82e-07	2.18e-06	2.07e-06	0	0	0	K05349|1|8.1e-79|299.7|pru:PRU_1940|bglX; beta-glucosidase [EC:3.2.1.21]!K05349|2|4.9e-36|157.5|psn:Pedsa_2585|bglX; beta-glucosidase [EC:3.2.1.21]!K05349|3|4.3e-32|144.4|muh:HYN43_007225|bglX; beta-glucosidase [EC:3.2.1.21]!K05349|4|1.6e-31|142.5|chrs:EAG08_00575|bglX; beta-glucosidase [EC:3.2.1.21]!K05349|5|4.8e-31|141.0|cih:ATE47_03245|bglX; beta-glucosidase [EC:3.2.1.21]	GTGCAGGTCGGTCATTTTGACCCCGCCGAGATGATCCCGTGGAACAACCTCGGTCCTGATGTAATCAGCAGTGAAAGCAACCATGAACTTGCTGTACAGGCCGCTCGCGAATCAATGGTGCTGCTTGAAAACAACGGTGTGCTTCCGCTCTCGAAAGACATCAAGACAATCGCCGTTGTTGGCCCGAATGCCGACGACACTTCAATGCTCAACGGCAACTATGGCGGTACACCCACCGAAGCTCACACCCGCTCGTTGCTCGAAGGTATACGCGCTGCATTGCCCGACACTAAGGTCATCTATCAAAAAGCTTGCGAGCTGGCCGACGAATACAATACAATACCCCATCTGCAGGAATTTAATGACGGCAAAGGTGTGCTCGTAGAGTTCTACAACAAC…	Bacteroidales	-	-	-	-	-	-	-
Unigene448636	5.95e-07	6.82e-07	1.12e-06	0	0	0	K05349|1|4.1e-294|1016.9|rum:CK1_23290|bglX; beta-glucosidase [EC:3.2.1.21]!K05349|2|4.6e-285|986.9|rho:RHOM_05835|bglX; beta-glucosidase [EC:3.2.1.21]!K05349|3|4.1e-201|708.0|byl:A4V09_09430|bglX; beta-glucosidase [EC:3.2.1.21]!K05349|4|8.5e-199|700.3|bpro:PMF13cell1_03439|bglX; beta-glucosidase [EC:3.2.1.21]!K05349|5|5.9e-192|677.6|rob:CK5_07370|bglX; beta-glucosidase [EC:3.2.1.21]	ATGAATCACAGTGGTACGTTAAAATTACAGCGTTCAAAGAGAGAACTTGCACACGCAATACTGGCACGAAAAGCAGCGGCGGAAGGTATGGTTTTACTAAAGAATGAAGGGATACTCCCACTTAAGCGTTCCATATCTATCGCTCTGTTTGGAGGCGGTGCCGTTCAAACGGTTAAGGGAGGTATTGGTTCGGGGGATGTCAATAGCCGGGAAAATATATCTGTATATAAAGGTTTAAAGGCAGAGAATGTTACGATCACAAGCAAGAACTGGATCACAGATTATGAAAATCGTTATGAGGCTGCAAGGATAGCATGGAAAAAGAAAGTTTTAGAAGCAGCGAAACGTGTAGAAAATCCTTTTGATGCTTATGCGGCAAATCCGTTTTCATTTCCTGAA…	Clostridiales	-	-	-	-	-	-	-
Unigene449097	4.95e-07	3.07e-07	5.35e-07	0	0	0	K05349|1|6.7e-221|773.5|rob:CK5_07370|bglX; beta-glucosidase [EC:3.2.1.21]!K05349|2|2.8e-219|768.1|byl:A4V09_09430|bglX; beta-glucosidase [EC:3.2.1.21]!K05349|3|2.0e-217|761.9|bpro:PMF13cell1_03439|bglX; beta-glucosidase [EC:3.2.1.21]!K05349|4|6.9e-157|560.8|rum:CK1_23290|bglX; beta-glucosidase [EC:3.2.1.21]!K05349|5|2.8e-142|512.3|rho:RHOM_05835|bglX; beta-glucosidase [EC:3.2.1.21]	ATGAGAAAAATAAAAGAACGGACATTATCAGGAACAATGAATCCGAATCCGGCGGAGTATGAGCAGGAGCACCGTCTGTTGGCCCGCAGGGCTGCAGCTGAAGGAATCGTTCTTCTTAAGAATGAGAAGCAGATCCTTCCATTGGAAAAAGGAAGCAAGATCGCCCTCTTTGGGGCAGGAGCCGGCAGGACGATCAAAGGTGGCACGGGTTCCGGTGATGTGAATGAGAGGGATAGTGTATCTATCTATGACGGACTGGTGAATGCCGGATATCAGATTACGAATCCGGAGTGGATACAAACTTACGAAGATATGTATCTCAGTGCCAGATGTGCATGGCGGGATGAGATTCTTAACAATGTAAAGAGTGGATCGAAGCCGTTTTTTGATGTGTATTCT…	Clostridiales	-	-	-	-	-	-	-
Unigene451412	0	0	8.94e-07	0	0	0	K05349|1|4.7e-64|250.8|sper:EW093_03775|bglX; beta-glucosidase [EC:3.2.1.21]!K05349|2|1.4e-63|249.2|paeh:H70357_08785|bglX; beta-glucosidase [EC:3.2.1.21]!K05349|3|1.4e-63|249.2|dtn:DTL3_1036|bglX; beta-glucosidase [EC:3.2.1.21]!K05349|4|5.2e-63|247.3|css:Cst_c03130|bglX; beta-glucosidase [EC:3.2.1.21]!K05349|5|5.2e-63|247.3|csd:Clst_0295|bglX; beta-glucosidase [EC:3.2.1.21]	GTAAACATTACCTGGCTTGATGAGGTAAAGGCGCTTCTTAATTCAGGTCTCGGCGGTCAGGCAGGCGGTGCTGCTGTTGCAAATATTCTTACAGGTGCTGTTAATCCGTCCGGTAAAACATCAGAAACCTATCCGCTTTCATTTGACCAGAATCCGACCTATGGTAATTATCCGGGCGGTCCTGTTACAAGTGAACACAGAGAGTCCGTATATATCGGTTATCGTTATTATGATAAGGCAGAAAAGGATGTTCTTTTCCCATTTGGTTACGGCCTTTCTTACACAACCTTTGAATACAGTGATATCCAGCTTTCAGCTGACAGTATTAAGGATACAGATACAGTAACCGTATCCTTTAAGATTAAGAATACAGGCAGTGTTGACGGTGCAGAGGTTGCA…	Clostridiales	-	-	-	-	-	-	-
