# Supplementary material for: Impact of intestinal microbiota on metabolic toxicity and potential detoxification of amygdalin
Source: Front Microbiol. 2022 Nov 24;13:1030516. doi: 10.3389/fmicb.2022.1030516 (PMC9730245; doi:10.3389/fmicb.2022.1030516)
Supplement: Supplementary file 2 [file Table_2.XLSX]

## Sheet: Sheet1
GeneID	Control-1_RelativeAbundance	Control-2_RelativeAbundance	Control-3_RelativeAbundance	PGF-1_RelativeAbundance	PGF-2_RelativeAbundance	PGF-3_RelativeAbundance	Sulfurtransferase	Sequence	Species	Control-1_RelativeAbundance	Control-2_RelativeAbundance	Control-3_RelativeAbundance	PGF-1_RelativeAbundance	PGF-2_RelativeAbundance	PGF-3_RelativeAbundance
Unigene892	1.02973e-06	1.28678e-07	7.73823e-07	0	0	0	K06864|1|6.2e-85|320.5|fpla:A4U99_13410|larE; pyridinium-3,5-biscarboxylic acid mononucleotide sulfurtransferase [EC:4.4.1.37]!K06864|2|9.3e-81|306.6|rbp:B6259_02565|larE; pyridinium-3,5-biscarboxylic acid mononucleotide sulfurtransferase [EC:4.4.1.37]!K06864|3|2.8e-77|295.0|capr:EQM14_02360|larE; pyridinium-3,5-biscarboxylic acid mononucleotide sulfurtransferase [EC:4.4.1.37]!K06864|4|1.7e-74|28…	TTGATATGGCGCCTGAGAAATAATATTTTTTCAGAAAACAGATATGAGATTTTAGCTGAAAGGGAAAACAGAATGGATTTAAAAGATTTTTTTCAGCAGAATCCAAGGGCTGCTCTTGGGTTTTCCGGTGGAGTGGATTCTGCTTTTTTGCTTGCCATGGCAGTAAAATATAAAGCTCAGGTACAGCCTTACTTTATTAAAACAGCTTTTCAGCCGGAGTTTGAGCTGCATGATGCCAGAGAGCTTACCCGGCGTCTTGGTGTGGAGCTTACAGTGATTGAGCACGATATTCTGAGCAGCCGGCAGGTGGCGGAAAACCCGGAGAACAGATGCTATTACTGCAAAAAAACACTGTTCGGACTTTTAAAGGAAAAAGCTTTGAAGGATGGTTATACCATG…	-	-	-	-	-	-	-
Unigene918	3.20907e-06	2.85166e-06	5.44619e-06	0	0	0	K00566|1|6.4e-146|523.5|csh:Closa_3293|mnmA; tRNA-uridine 2-sulfurtransferase [EC:2.8.1.13]!K00566|2|3.2e-145|521.2|cso:CLS_15080|mnmA; tRNA-uridine 2-sulfurtransferase [EC:2.8.1.13]!K00566|3|1.2e-141|509.2|bpro:PMF13cell1_04670|mnmA; tRNA-uridine 2-sulfurtransferase [EC:2.8.1.13]!K00566|4|3.6e-141|507.7|byl:A4V09_03920|mnmA; tRNA-uridine 2-sulfurtransferase [EC:2.8.1.13]!K00566|5|1.1e-137|496.1|…	ATGAAAAATAAAAAAGTCATTGTCGGGATGTCCGGCGGTGTGGACTCTTCTGTGGCCGCCATGCTTCTGAAGAAGCAGGGCTATGATGTCGTCGGCGTGACGATGCAGATATGGCAGGATGAAGAAACAGCCATTCAGGAAGAAAATGGCGGTTGCTGCGGCTTGAGCGCGGTGGATGACGCACGACGGGTGGCCAGTCAGTTGGACATCCCCTACTATGTGATGAACTTTAAAAAAGAATTCAAAGAGTGGGTGATGGATGACTTTGCCGGGGAATATTTTCGGGGAAGAACGCCAAATCCGTGTATCCGGTGCAATCGGTATGTCAAATGGGAAGCGCTTTTACATCGGGCCATGTCCATTGGAGGAGACTATATTGCCACAGGACATTATGCCAAA…	Frisingicoccus_caecimuris	0.00798828	0.00523413	0.0146708	1.77195e-07	1.69388e-07	0
Unigene1149	5.54097e-06	5.89775e-06	1.03956e-05	0	0	0	K00566|1|3.3e-179|634.0|rob:CK5_31780|mnmA; tRNA-uridine 2-sulfurtransferase [EC:2.8.1.13]!K00566|2|3.1e-116|424.9|capr:EQM14_12575|mnmA; tRNA-uridine 2-sulfurtransferase [EC:2.8.1.13]!K00566|3|7.6e-115|420.2|tpi:TREPR_0375|mnmA; tRNA-uridine 2-sulfurtransferase [EC:2.8.1.13]!K00566|4|4.9e-114|417.5|ruj:E5Z56_03790|mnmA; tRNA-uridine 2-sulfurtransferase [EC:2.8.1.13]!K00566|5|9.3e-113|413.3|rum:C…	ATGAAAAATAAAAAAGTCATTGTCGGGATGTCCGGCGGTGTGGACTCTTCTGTGGCCGCCATGCTTCTGAAGAAGCAGGGCTATGATGTCGTCGGCGTGACGATGCAGATATGGCAGGATGAAGAAACAGCCATTCAGGAAGAAAATGGCGGTTGCTGCGGCTTGAGCGCGGTGGATGACGCACGACGGGTGGCCAGTCAGTTGGACATCCCCTACTATGTGATGAACTTTAAAAAAGAATTCAAAGAGTGGGTGATGGATGACTTTGCCGGGGAATATTTTCGGGGAAGAACGCCAAATCCGTGTATCCGGTGCAATCGGTATGTCAAATGGGAAGCGCTTTTACATCGGGCCATGTCCATTGGAGGAGACTATATTGCCACAGGACATTATGCCAAA…	Lachnospiraceae_bacterium	0.00454317	0.0087321	0.00469552	6.57349e-07	2.77002e-07	0
Unigene1912	3.87823e-06	8.87127e-07	9.35939e-07	0	0	0	K21027|1|8.1e-202|709.1|pdi:BDI_3778|TRMU; tRNA-5-taurinomethyluridine 2-sulfurtransferase [EC:2.8.1.14]!K21027|2|8.1e-202|709.1|parc:CI960_02350|TRMU; tRNA-5-taurinomethyluridine 2-sulfurtransferase [EC:2.8.1.14]!K21027|3|4.3e-187|660.2|tfo:BFO_1595|TRMU; tRNA-5-taurinomethyluridine 2-sulfurtransferase [EC:2.8.1.14]!K00566|5|3.3e-171|607.4|toh:BCB71_11365|mnmA; tRNA-uridine 2-sulfurtransferase […	ATGAAAAATAAAAAAGTCATTGTCGGGATGTCCGGCGGTGTGGACTCTTCTGTGGCCGCCATGCTTCTGAAGAAGCAGGGCTATGATGTCGTCGGCGTGACGATGCAGATATGGCAGGATGAAGAAACAGCCATTCAGGAAGAAAATGGCGGTTGCTGCGGCTTGAGCGCGGTGGATGACGCACGACGGGTGGCCAGTCAGTTGGACATCCCCTACTATGTGATGAACTTTAAAAAAGAATTCAAAGAGTGGGTGATGGATGACTTTGCCGGGGAATATTTTCGGGGAAGAACGCCAAATCCGTGTATCCGGTGCAATCGGTATGTCAAATGGGAAGCGCTTTTACATCGGGCCATGTCCATTGGAGGAGACTATATTGCCACAGGACATTATGCCAAA…	-	-	-	-	-	-	-
Unigene4238	6.08679e-07	5.14883e-07	8.88894e-07	0	0	0	K21029|3|9.4e-80|303.1|rat:M949_1150|moeB; molybdopterin-synthase adenylyltransferase [EC:2.7.7.80]!K21029|4|3.6e-79|301.2|ran:Riean_1188|moeB; molybdopterin-synthase adenylyltransferase [EC:2.7.7.80]!K21029|5|3.6e-79|301.2|rai:RA0C_1457|moeB; molybdopterin-synthase adenylyltransferase [EC:2.7.7.80]	ATGAAAAATAAAAAAGTCATTGTCGGGATGTCCGGCGGTGTGGACTCTTCTGTGGCCGCCATGCTTCTGAAGAAGCAGGGCTATGATGTCGTCGGCGTGACGATGCAGATATGGCAGGATGAAGAAACAGCCATTCAGGAAGAAAATGGCGGTTGCTGCGGCTTGAGCGCGGTGGATGACGCACGACGGGTGGCCAGTCAGTTGGACATCCCCTACTATGTGATGAACTTTAAAAAAGAATTCAAAGAGTGGGTGATGGATGACTTTGCCGGGGAATATTTTCGGGGAAGAACGCCAAATCCGTGTATCCGGTGCAATCGGTATGTCAAATGGGAAGCGCTTTTACATCGGGCCATGTCCATTGGAGGAGACTATATTGCCACAGGACATTATGCCAAA…	Bacteroidales_bacterium_43_36	0.0043574	0.00250577	0.00305933	2.02425e-07	2.89235e-07	0
Unigene4761	4.6575e-07	0	2.94739e-07	0	0	0	K03151|1|6.5e-60|236.5|lacy:A4V08_25605|thiI; tRNA uracil 4-sulfurtransferase [EC:2.8.1.4]!K03151|2|6.5e-60|236.5|cbol:CGC65_06140|thiI; tRNA uracil 4-sulfurtransferase [EC:2.8.1.4]!K03151|3|1.1e-59|235.7|blau:DQQ01_12240|thiI; tRNA uracil 4-sulfurtransferase [EC:2.8.1.4]!K03151|4|1.9e-59|235.0|bhan:CGC63_11850|thiI; tRNA uracil 4-sulfurtransferase [EC:2.8.1.4]!K03151|5|3.7e-55|220.7|rum:CK1_3508…	ATGAAAAATAAAAAAGTCATTGTCGGGATGTCCGGCGGTGTGGACTCTTCTGTGGCCGCCATGCTTCTGAAGAAGCAGGGCTATGATGTCGTCGGCGTGACGATGCAGATATGGCAGGATGAAGAAACAGCCATTCAGGAAGAAAATGGCGGTTGCTGCGGCTTGAGCGCGGTGGATGACGCACGACGGGTGGCCAGTCAGTTGGACATCCCCTACTATGTGATGAACTTTAAAAAAGAATTCAAAGAGTGGGTGATGGATGACTTTGCCGGGGAATATTTTCGGGGAAGAACGCCAAATCCGTGTATCCGGTGCAATCGGTATGTCAAATGGGAAGCGCTTTTACATCGGGCCATGTCCATTGGAGGAGACTATATTGCCACAGGACATTATGCCAAA…	-	-	-	-	-	-	-
Unigene5736	2.66644e-06	8.33016e-07	3.03731e-06	0	0	0	K00566|1|1.6e-210|738.0|bfb:VU15_05850|mnmA; tRNA-uridine 2-sulfurtransferase [EC:2.8.1.13]!K00566|2|5.0e-180|636.7|bcac:CGC64_09690|mnmA; tRNA-uridine 2-sulfurtransferase [EC:2.8.1.13]!K00566|3|3.3e-179|634.0|bxy:BXY_41660|mnmA; tRNA-uridine 2-sulfurtransferase [EC:2.8.1.13]!K00566|4|7.3e-179|632.9|bth:BT_0155|mnmA; tRNA-uridine 2-sulfurtransferase [EC:2.8.1.13]!K00566|5|1.6e-178|631.7|boa:Bovat…	ATGAAAAATAAAAAAGTCATTGTCGGGATGTCCGGCGGTGTGGACTCTTCTGTGGCCGCCATGCTTCTGAAGAAGCAGGGCTATGATGTCGTCGGCGTGACGATGCAGATATGGCAGGATGAAGAAACAGCCATTCAGGAAGAAAATGGCGGTTGCTGCGGCTTGAGCGCGGTGGATGACGCACGACGGGTGGCCAGTCAGTTGGACATCCCCTACTATGTGATGAACTTTAAAAAAGAATTCAAAGAGTGGGTGATGGATGACTTTGCCGGGGAATATTTTCGGGGAAGAACGCCAAATCCGTGTATCCGGTGCAATCGGTATGTCAAATGGGAAGCGCTTTTACATCGGGCCATGTCCATTGGAGGAGACTATATTGCCACAGGACATTATGCCAAA…	Bacteroides_fragilis	0.00633672	0.00276742	0.00831637	4.38877e-07	1.36627e-07	0
Unigene7639	1.92214e-06	1.5077e-06	0	0	0	0	K03151|1|1.2e-158|565.8|esr:ES1_04310|thiI; tRNA uracil 4-sulfurtransferase [EC:2.8.1.4]!K03151|2|1.2e-158|565.8|esu:EUS_00460|thiI; tRNA uracil 4-sulfurtransferase [EC:2.8.1.4]!K03151|3|3.5e-137|494.6|rus:RBI_I01672|thiI; tRNA uracil 4-sulfurtransferase [EC:2.8.1.4]!K03151|4|5.6e-135|487.3|ral:Rumal_0113|thiI; tRNA uracil 4-sulfurtransferase [EC:2.8.1.4]!K03151|5|1.0e-128|466.5|rch:RUM_23920|thi…	ATGAAAAATAAAAAAGTCATTGTCGGGATGTCCGGCGGTGTGGACTCTTCTGTGGCCGCCATGCTTCTGAAGAAGCAGGGCTATGATGTCGTCGGCGTGACGATGCAGATATGGCAGGATGAAGAAACAGCCATTCAGGAAGAAAATGGCGGTTGCTGCGGCTTGAGCGCGGTGGATGACGCACGACGGGTGGCCAGTCAGTTGGACATCCCCTACTATGTGATGAACTTTAAAAAAGAATTCAAAGAGTGGGTGATGGATGACTTTGCCGGGGAATATTTTCGGGGAAGAACGCCAAATCCGTGTATCCGGTGCAATCGGTATGTCAAATGGGAAGCGCTTTTACATCGGGCCATGTCCATTGGAGGAGACTATATTGCCACAGGACATTATGCCAAA…	Ruminococcus_flavefaciens	0.000111416	0.00016183	3.8305e-05	0	0	0
Unigene8175	5.33558e-06	8.2395e-07	3.7059e-06	0	0	0	K06864|1|7.9e-149|532.7|amu:Amuc_1595|larE; pyridinium-3,5-biscarboxylic acid mononucleotide sulfurtransferase [EC:4.4.1.37]!K06864|2|1.0e-55|223.4|psel:GM415_09185|larE; pyridinium-3,5-biscarboxylic acid mononucleotide sulfurtransferase [EC:4.4.1.37]!K06864|3|1.4e-52|213.0|suls:Sdiek1_1722|larE; pyridinium-3,5-biscarboxylic acid mononucleotide sulfurtransferase [EC:4.4.1.37]!K06864|4|1.4e-52|213…	ATGAAAAATAAAAAAGTCATTGTCGGGATGTCCGGCGGTGTGGACTCTTCTGTGGCCGCCATGCTTCTGAAGAAGCAGGGCTATGATGTCGTCGGCGTGACGATGCAGATATGGCAGGATGAAGAAACAGCCATTCAGGAAGAAAATGGCGGTTGCTGCGGCTTGAGCGCGGTGGATGACGCACGACGGGTGGCCAGTCAGTTGGACATCCCCTACTATGTGATGAACTTTAAAAAAGAATTCAAAGAGTGGGTGATGGATGACTTTGCCGGGGAATATTTTCGGGGAAGAACGCCAAATCCGTGTATCCGGTGCAATCGGTATGTCAAATGGGAAGCGCTTTTACATCGGGCCATGTCCATTGGAGGAGACTATATTGCCACAGGACATTATGCCAAA…	-	-	-	-	-	-	-
Unigene8570	2.0252e-06	9.38945e-07	8.35826e-08	0	0	0	K03151|1|1.1e-151|542.7|fpa:FPR_03980|thiI; tRNA uracil 4-sulfurtransferase [EC:2.8.1.4]!K03151|2|4.9e-147|527.3|fpr:FP2_15530|thiI; tRNA uracil 4-sulfurtransferase [EC:2.8.1.4]!K03151|3|4.0e-117|427.9|rch:RUM_23920|thiI; tRNA uracil 4-sulfurtransferase [EC:2.8.1.4]!K03151|4|3.4e-116|424.9|ral:Rumal_0113|thiI; tRNA uracil 4-sulfurtransferase [EC:2.8.1.4]!K03151|5|4.3e-111|407.9|esr:ES1_04310|thiI…	ATGAAAAATAAAAAAGTCATTGTCGGGATGTCCGGCGGTGTGGACTCTTCTGTGGCCGCCATGCTTCTGAAGAAGCAGGGCTATGATGTCGTCGGCGTGACGATGCAGATATGGCAGGATGAAGAAACAGCCATTCAGGAAGAAAATGGCGGTTGCTGCGGCTTGAGCGCGGTGGATGACGCACGACGGGTGGCCAGTCAGTTGGACATCCCCTACTATGTGATGAACTTTAAAAAAGAATTCAAAGAGTGGGTGATGGATGACTTTGCCGGGGAATATTTTCGGGGAAGAACGCCAAATCCGTGTATCCGGTGCAATCGGTATGTCAAATGGGAAGCGCTTTTACATCGGGCCATGTCCATTGGAGGAGACTATATTGCCACAGGACATTATGCCAAA…	-	-	-	-	-	-	-
Unigene9181	9.15025e-07	5.29594e-07	0	0	0	0	K00566|1|4.7e-92|344.0|ehl:EHLA_2753|mnmA; tRNA-uridine 2-sulfurtransferase [EC:2.8.1.13]!K00566|2|3.5e-87|327.8|blab:EYS05_17150|mnmA; tRNA-uridine 2-sulfurtransferase [EC:2.8.1.13]!K00566|3|7.7e-87|326.6|pxv:FXF36_14340|mnmA; tRNA-uridine 2-sulfurtransferase [EC:2.8.1.13]!K00566|4|1.3e-86|325.9|rum:CK1_31360|mnmA; tRNA-uridine 2-sulfurtransferase [EC:2.8.1.13]!K00566|5|5.5e-85|320.5|capr:EQM14_…	ATGAAAAATAAAAAAGTCATTGTCGGGATGTCCGGCGGTGTGGACTCTTCTGTGGCCGCCATGCTTCTGAAGAAGCAGGGCTATGATGTCGTCGGCGTGACGATGCAGATATGGCAGGATGAAGAAACAGCCATTCAGGAAGAAAATGGCGGTTGCTGCGGCTTGAGCGCGGTGGATGACGCACGACGGGTGGCCAGTCAGTTGGACATCCCCTACTATGTGATGAACTTTAAAAAAGAATTCAAAGAGTGGGTGATGGATGACTTTGCCGGGGAATATTTTCGGGGAAGAACGCCAAATCCGTGTATCCGGTGCAATCGGTATGTCAAATGGGAAGCGCTTTTACATCGGGCCATGTCCATTGGAGGAGACTATATTGCCACAGGACATTATGCCAAA…	Eubacterium_ventriosum	0.000168572	0.000223154	2.20637e-05	0	0	0
Unigene9586	5.8485e-06	6.5946e-06	1.30398e-05	0	0	0	K01012|1|5.5e-147|526.9|rob:CK5_30510|bioB; biotin synthase [EC:2.8.1.6]!K01012|2|3.6e-138|497.7|rch:RUM_13780|bioB; biotin synthase [EC:2.8.1.6]!K01012|3|3.6e-130|471.1|css:Cst_c06960|bioB; biotin synthase [EC:2.8.1.6]!K01012|4|3.6e-130|471.1|csd:Clst_0662|bioB; biotin synthase [EC:2.8.1.6]!K01012|5|1.8e-126|458.8|drs:DEHRE_03625|bioB; biotin synthase [EC:2.8.1.6]	ATGAAAAATAAAAAAGTCATTGTCGGGATGTCCGGCGGTGTGGACTCTTCTGTGGCCGCCATGCTTCTGAAGAAGCAGGGCTATGATGTCGTCGGCGTGACGATGCAGATATGGCAGGATGAAGAAACAGCCATTCAGGAAGAAAATGGCGGTTGCTGCGGCTTGAGCGCGGTGGATGACGCACGACGGGTGGCCAGTCAGTTGGACATCCCCTACTATGTGATGAACTTTAAAAAAGAATTCAAAGAGTGGGTGATGGATGACTTTGCCGGGGAATATTTTCGGGGAAGAACGCCAAATCCGTGTATCCGGTGCAATCGGTATGTCAAATGGGAAGCGCTTTTACATCGGGCCATGTCCATTGGAGGAGACTATATTGCCACAGGACATTATGCCAAA…	-	-	-	-	-	-	-
Unigene10325	8.42787e-07	3.77581e-06	5.62966e-06	0	0	0	K00566|1|2.0e-211|741.1|tur:AT726_00245|mnmA; tRNA-uridine 2-sulfurtransferase [EC:2.8.1.13]!K00566|2|1.1e-140|506.1|mbj:KQ51_01434|mnmA; tRNA-uridine 2-sulfurtransferase [EC:2.8.1.13]!K00566|3|8.7e-138|496.5|apak:AP3564_18675|mnmA; tRNA-uridine 2-sulfurtransferase [EC:2.8.1.13]!K00566|4|8.7e-138|496.5|ebm:SG0102_09200|mnmA; tRNA-uridine 2-sulfurtransferase [EC:2.8.1.13]!K00566|5|3.3e-137|494.6|a…	ATGAAAAATAAAAAAGTCATTGTCGGGATGTCCGGCGGTGTGGACTCTTCTGTGGCCGCCATGCTTCTGAAGAAGCAGGGCTATGATGTCGTCGGCGTGACGATGCAGATATGGCAGGATGAAGAAACAGCCATTCAGGAAGAAAATGGCGGTTGCTGCGGCTTGAGCGCGGTGGATGACGCACGACGGGTGGCCAGTCAGTTGGACATCCCCTACTATGTGATGAACTTTAAAAAAGAATTCAAAGAGTGGGTGATGGATGACTTTGCCGGGGAATATTTTCGGGGAAGAACGCCAAATCCGTGTATCCGGTGCAATCGGTATGTCAAATGGGAAGCGCTTTTACATCGGGCCATGTCCATTGGAGGAGACTATATTGCCACAGGACATTATGCCAAA…	-	-	-	-	-	-	-
Unigene10486	7.87599e-06	1.76933e-05	6.39598e-06	0	0	0	K03151|1|1.1e-172|612.5|rum:CK1_35080|thiI; tRNA uracil 4-sulfurtransferase [EC:2.8.1.4]!K03151|2|1.1e-172|612.5|blab:EYS05_11395|thiI; tRNA uracil 4-sulfurtransferase [EC:2.8.1.4]!K03151|3|2.1e-171|608.2|rob:CK5_21810|thiI; tRNA uracil 4-sulfurtransferase [EC:2.8.1.4]!K03151|4|3.6e-171|607.4|bhan:CGC63_11850|thiI; tRNA uracil 4-sulfurtransferase [EC:2.8.1.4]!K03151|5|1.1e-170|605.9|rim:ROI_10850…	ATGAAAAATAAAAAAGTCATTGTCGGGATGTCCGGCGGTGTGGACTCTTCTGTGGCCGCCATGCTTCTGAAGAAGCAGGGCTATGATGTCGTCGGCGTGACGATGCAGATATGGCAGGATGAAGAAACAGCCATTCAGGAAGAAAATGGCGGTTGCTGCGGCTTGAGCGCGGTGGATGACGCACGACGGGTGGCCAGTCAGTTGGACATCCCCTACTATGTGATGAACTTTAAAAAAGAATTCAAAGAGTGGGTGATGGATGACTTTGCCGGGGAATATTTTCGGGGAAGAACGCCAAATCCGTGTATCCGGTGCAATCGGTATGTCAAATGGGAAGCGCTTTTACATCGGGCCATGTCCATTGGAGGAGACTATATTGCCACAGGACATTATGCCAAA…	-	-	-	-	-	-	-
Unigene10509	9.44921e-06	1.60439e-05	5.78986e-06	0	0	0	K21029|1|1.6e-52|212.6|cbar:PATL70BA_0748|moeB; molybdopterin-synthase adenylyltransferase [EC:2.7.7.80]!K21029|2|2.7e-52|211.8|cck:Ccar_12715|moeB; molybdopterin-synthase adenylyltransferase [EC:2.7.7.80]!K21029|3|7.8e-52|210.3|clj:CLJU_c20230|moeB; molybdopterin-synthase adenylyltransferase [EC:2.7.7.80]!K21029|4|7.8e-52|210.3|cah:CAETHG_0104|moeB; molybdopterin-synthase adenylyltransferase [EC…	ATGAAAAATAAAAAAGTCATTGTCGGGATGTCCGGCGGTGTGGACTCTTCTGTGGCCGCCATGCTTCTGAAGAAGCAGGGCTATGATGTCGTCGGCGTGACGATGCAGATATGGCAGGATGAAGAAACAGCCATTCAGGAAGAAAATGGCGGTTGCTGCGGCTTGAGCGCGGTGGATGACGCACGACGGGTGGCCAGTCAGTTGGACATCCCCTACTATGTGATGAACTTTAAAAAAGAATTCAAAGAGTGGGTGATGGATGACTTTGCCGGGGAATATTTTCGGGGAAGAACGCCAAATCCGTGTATCCGGTGCAATCGGTATGTCAAATGGGAAGCGCTTTTACATCGGGCCATGTCCATTGGAGGAGACTATATTGCCACAGGACATTATGCCAAA…	-	-	-	-	-	-	-
Unigene11142	9.39744e-07	4.1754e-07	3.96463e-07	0	0	0	K01011|1|3.2e-71|274.6|eav:EH197_08650|TST; thiosulfate/3-mercaptopyruvate sulfurtransferase [EC:2.8.1.1 2.8.1.2]!K01011|2|2.7e-70|271.6|egv:EGCR1_18795|TST; thiosulfate/3-mercaptopyruvate sulfurtransferase [EC:2.8.1.1 2.8.1.2]!K01011|3|6.3e-67|260.4|eav:EH197_22565|TST; thiosulfate/3-mercaptopyruvate sulfurtransferase [EC:2.8.1.1 2.8.1.2]!K01011|4|5.5e-63|247.3|egv:EGCR1_11295|TST; thiosulfate/3…	ATGAAAAATAAAAAAGTCATTGTCGGGATGTCCGGCGGTGTGGACTCTTCTGTGGCCGCCATGCTTCTGAAGAAGCAGGGCTATGATGTCGTCGGCGTGACGATGCAGATATGGCAGGATGAAGAAACAGCCATTCAGGAAGAAAATGGCGGTTGCTGCGGCTTGAGCGCGGTGGATGACGCACGACGGGTGGCCAGTCAGTTGGACATCCCCTACTATGTGATGAACTTTAAAAAAGAATTCAAAGAGTGGGTGATGGATGACTTTGCCGGGGAATATTTTCGGGGAAGAACGCCAAATCCGTGTATCCGGTGCAATCGGTATGTCAAATGGGAAGCGCTTTTACATCGGGCCATGTCCATTGGAGGAGACTATATTGCCACAGGACATTATGCCAAA…	Lachnospiraceae_bacterium_3-2	0.000684165	0.000785783	0.000764842	3.2268e-08	3.08238e-08	0
Unigene11548	5.65706e-07	1.21187e-07	1.53426e-07	0	0	0	K01012|3|1.6e-62|246.1|cfm:BJL90_19205|bioB; biotin synthase [EC:2.8.1.6]!K01012|5|6.6e-61|240.7|emt:CPZ25_008720|bioB; biotin synthase [EC:2.8.1.6]	ATGAAAAATAAAAAAGTCATTGTCGGGATGTCCGGCGGTGTGGACTCTTCTGTGGCCGCCATGCTTCTGAAGAAGCAGGGCTATGATGTCGTCGGCGTGACGATGCAGATATGGCAGGATGAAGAAACAGCCATTCAGGAAGAAAATGGCGGTTGCTGCGGCTTGAGCGCGGTGGATGACGCACGACGGGTGGCCAGTCAGTTGGACATCCCCTACTATGTGATGAACTTTAAAAAAGAATTCAAAGAGTGGGTGATGGATGACTTTGCCGGGGAATATTTTCGGGGAAGAACGCCAAATCCGTGTATCCGGTGCAATCGGTATGTCAAATGGGAAGCGCTTTTACATCGGGCCATGTCCATTGGAGGAGACTATATTGCCACAGGACATTATGCCAAA…	Desulfovibrionaceae_bacterium	0.00178123	0.000487294	0.0010626	1.09746e-07	0	0
Unigene15013	8.03837e-06	5.02836e-06	6.29167e-06	0	0	0	K21029|2|5.1e-70|270.8|cls:CXIVA_15220|moeB; molybdopterin-synthase adenylyltransferase [EC:2.7.7.80]!K21029|3|5.1e-70|270.8|eel:EUBELI_00643|moeB; molybdopterin-synthase adenylyltransferase [EC:2.7.7.80]!K21029|5|1.8e-67|262.3|fsu:Fisuc_0165|moeB; molybdopterin-synthase adenylyltransferase [EC:2.7.7.80]	ATGAAAAATAAAAAAGTCATTGTCGGGATGTCCGGCGGTGTGGACTCTTCTGTGGCCGCCATGCTTCTGAAGAAGCAGGGCTATGATGTCGTCGGCGTGACGATGCAGATATGGCAGGATGAAGAAACAGCCATTCAGGAAGAAAATGGCGGTTGCTGCGGCTTGAGCGCGGTGGATGACGCACGACGGGTGGCCAGTCAGTTGGACATCCCCTACTATGTGATGAACTTTAAAAAAGAATTCAAAGAGTGGGTGATGGATGACTTTGCCGGGGAATATTTTCGGGGAAGAACGCCAAATCCGTGTATCCGGTGCAATCGGTATGTCAAATGGGAAGCGCTTTTACATCGGGCCATGTCCATTGGAGGAGACTATATTGCCACAGGACATTATGCCAAA…	-	-	-	-	-	-	-
Unigene19119	6.18497e-07	4.75625e-07	5.41939e-07	0	0	0	K21029|1|3.7e-89|334.3|bbay:A4V04_07410|moeB; molybdopterin-synthase adenylyltransferase [EC:2.7.7.80]!K21029|2|2.0e-66|258.8|metp:C1M51_03010|moeB; molybdopterin-synthase adenylyltransferase [EC:2.7.7.80]!K21029|3|2.0e-66|258.8|jaj:EKL02_03145|moeB; molybdopterin-synthase adenylyltransferase [EC:2.7.7.80]!K21029|4|5.8e-66|257.3|cfu:CFU_4067|moeB; molybdopterin-synthase adenylyltransferase [EC:2.…	ATGAAAAATAAAAAAGTCATTGTCGGGATGTCCGGCGGTGTGGACTCTTCTGTGGCCGCCATGCTTCTGAAGAAGCAGGGCTATGATGTCGTCGGCGTGACGATGCAGATATGGCAGGATGAAGAAACAGCCATTCAGGAAGAAAATGGCGGTTGCTGCGGCTTGAGCGCGGTGGATGACGCACGACGGGTGGCCAGTCAGTTGGACATCCCCTACTATGTGATGAACTTTAAAAAAGAATTCAAAGAGTGGGTGATGGATGACTTTGCCGGGGAATATTTTCGGGGAAGAACGCCAAATCCGTGTATCCGGTGCAATCGGTATGTCAAATGGGAAGCGCTTTTACATCGGGCCATGTCCATTGGAGGAGACTATATTGCCACAGGACATTATGCCAAA…	-	-	-	-	-	-	-
Unigene19662	6.93089e-06	1.64147e-05	5.01262e-06	0	0	0	K06864|1|4.5e-78|297.7|bpro:PMF13cell1_04356|larE; pyridinium-3,5-biscarboxylic acid mononucleotide sulfurtransferase [EC:4.4.1.37]!K06864|2|5.8e-78|297.4|bhan:CGC63_08095|larE; pyridinium-3,5-biscarboxylic acid mononucleotide sulfurtransferase [EC:4.4.1.37]!K06864|3|2.9e-77|295.0|byl:A4V09_05110|larE; pyridinium-3,5-biscarboxylic acid mononucleotide sulfurtransferase [EC:4.4.1.37]!K06864|4|3.5e-…	ATGAAAAATAAAAAAGTCATTGTCGGGATGTCCGGCGGTGTGGACTCTTCTGTGGCCGCCATGCTTCTGAAGAAGCAGGGCTATGATGTCGTCGGCGTGACGATGCAGATATGGCAGGATGAAGAAACAGCCATTCAGGAAGAAAATGGCGGTTGCTGCGGCTTGAGCGCGGTGGATGACGCACGACGGGTGGCCAGTCAGTTGGACATCCCCTACTATGTGATGAACTTTAAAAAAGAATTCAAAGAGTGGGTGATGGATGACTTTGCCGGGGAATATTTTCGGGGAAGAACGCCAAATCCGTGTATCCGGTGCAATCGGTATGTCAAATGGGAAGCGCTTTTACATCGGGCCATGTCCATTGGAGGAGACTATATTGCCACAGGACATTATGCCAAA…	-	-	-	-	-	-	-
Unigene20178	1.61563e-06	3.91552e-07	4.8797e-06	0	0	0	K21029|1|1.1e-53|216.5|baci:B1NLA3E_11365|moeB; molybdopterin-synthase adenylyltransferase [EC:2.7.7.80]!K21029|2|7.7e-47|193.7|mmh:Mmah_0380|moeB; molybdopterin-synthase adenylyltransferase [EC:2.7.7.80]!K21029|3|3.2e-45|188.3|msj:MSSAC_0239|moeB; molybdopterin-synthase adenylyltransferase [EC:2.7.7.80]!K21029|4|4.2e-45|188.0|mby:MSBRM_0340|moeB; molybdopterin-synthase adenylyltransferase [EC:2.…	ATGAAAAATAAAAAAGTCATTGTCGGGATGTCCGGCGGTGTGGACTCTTCTGTGGCCGCCATGCTTCTGAAGAAGCAGGGCTATGATGTCGTCGGCGTGACGATGCAGATATGGCAGGATGAAGAAACAGCCATTCAGGAAGAAAATGGCGGTTGCTGCGGCTTGAGCGCGGTGGATGACGCACGACGGGTGGCCAGTCAGTTGGACATCCCCTACTATGTGATGAACTTTAAAAAAGAATTCAAAGAGTGGGTGATGGATGACTTTGCCGGGGAATATTTTCGGGGAAGAACGCCAAATCCGTGTATCCGGTGCAATCGGTATGTCAAATGGGAAGCGCTTTTACATCGGGCCATGTCCATTGGAGGAGACTATATTGCCACAGGACATTATGCCAAA…	-	-	-	-	-	-	-
Unigene20233	1.23958e-06	1.23922e-06	7.8444e-07	0	0	0	K21029|1|1.9e-72|278.9|tmp:F9Y86_04400|moeB; molybdopterin-synthase adenylyltransferase [EC:2.7.7.80]!K21029|5|3.2e-67|261.5|rat:M949_1150|moeB; molybdopterin-synthase adenylyltransferase [EC:2.7.7.80]	ATGAAAAATAAAAAAGTCATTGTCGGGATGTCCGGCGGTGTGGACTCTTCTGTGGCCGCCATGCTTCTGAAGAAGCAGGGCTATGATGTCGTCGGCGTGACGATGCAGATATGGCAGGATGAAGAAACAGCCATTCAGGAAGAAAATGGCGGTTGCTGCGGCTTGAGCGCGGTGGATGACGCACGACGGGTGGCCAGTCAGTTGGACATCCCCTACTATGTGATGAACTTTAAAAAAGAATTCAAAGAGTGGGTGATGGATGACTTTGCCGGGGAATATTTTCGGGGAAGAACGCCAAATCCGTGTATCCGGTGCAATCGGTATGTCAAATGGGAAGCGCTTTTACATCGGGCCATGTCCATTGGAGGAGACTATATTGCCACAGGACATTATGCCAAA…	Muribaculaceae_bacterium_Isolate-080_(Janvier)	0.000787395	0.000473818	0.000554668	2.55191e-08	0	0
Unigene20808	0	0	2.77688e-07	0	0	0	K21029|2|3.3e-22|110.9|bprl:CL2_19860|moeB; molybdopterin-synthase adenylyltransferase [EC:2.7.7.80]!K21029|3|5.6e-22|110.2|cls:CXIVA_15220|moeB; molybdopterin-synthase adenylyltransferase [EC:2.7.7.80]!K21029|5|2.1e-21|108.2|eel:EUBELI_00643|moeB; molybdopterin-synthase adenylyltransferase [EC:2.7.7.80]	ATGAAAAATAAAAAAGTCATTGTCGGGATGTCCGGCGGTGTGGACTCTTCTGTGGCCGCCATGCTTCTGAAGAAGCAGGGCTATGATGTCGTCGGCGTGACGATGCAGATATGGCAGGATGAAGAAACAGCCATTCAGGAAGAAAATGGCGGTTGCTGCGGCTTGAGCGCGGTGGATGACGCACGACGGGTGGCCAGTCAGTTGGACATCCCCTACTATGTGATGAACTTTAAAAAAGAATTCAAAGAGTGGGTGATGGATGACTTTGCCGGGGAATATTTTCGGGGAAGAACGCCAAATCCGTGTATCCGGTGCAATCGGTATGTCAAATGGGAAGCGCTTTTACATCGGGCCATGTCCATTGGAGGAGACTATATTGCCACAGGACATTATGCCAAA…	-	-	-	-	-	-	-
Unigene20836	4.24764e-06	0	1.09761e-05	0	0	0	K02439|2|2.4e-10|71.2|rix:RO1_20280|glpE; thiosulfate sulfurtransferase [EC:2.8.1.1]!K02439|3|2.4e-10|71.2|rim:ROI_07640|glpE; thiosulfate sulfurtransferase [EC:2.8.1.1]	ATGAAAAATAAAAAAGTCATTGTCGGGATGTCCGGCGGTGTGGACTCTTCTGTGGCCGCCATGCTTCTGAAGAAGCAGGGCTATGATGTCGTCGGCGTGACGATGCAGATATGGCAGGATGAAGAAACAGCCATTCAGGAAGAAAATGGCGGTTGCTGCGGCTTGAGCGCGGTGGATGACGCACGACGGGTGGCCAGTCAGTTGGACATCCCCTACTATGTGATGAACTTTAAAAAAGAATTCAAAGAGTGGGTGATGGATGACTTTGCCGGGGAATATTTTCGGGGAAGAACGCCAAATCCGTGTATCCGGTGCAATCGGTATGTCAAATGGGAAGCGCTTTTACATCGGGCCATGTCCATTGGAGGAGACTATATTGCCACAGGACATTATGCCAAA…	Frisingicoccus_caecimuris	0.00798828	0.00523413	0.0146708	1.77195e-07	1.69388e-07	0
Unigene21828	1.54972e-06	8.45051e-07	6.35228e-07	0	0	0	K01012|1|9.2e-99|366.7|bvu:BVU_0348|bioB; biotin synthase [EC:2.8.1.6]!K01012|2|9.5e-96|356.7|bdh:GV66_01980|bioB; biotin synthase [EC:2.8.1.6]!K01012|3|2.8e-95|355.1|bdo:EL88_21190|bioB; biotin synthase [EC:2.8.1.6]!K01012|4|2.3e-94|352.1|btho:Btheta7330_01175|bioB; biotin synthase [EC:2.8.1.6]!K01012|5|4.0e-94|351.3|bcac:CGC64_17105|bioB; biotin synthase [EC:2.8.1.6]	ATGAAAAATAAAAAAGTCATTGTCGGGATGTCCGGCGGTGTGGACTCTTCTGTGGCCGCCATGCTTCTGAAGAAGCAGGGCTATGATGTCGTCGGCGTGACGATGCAGATATGGCAGGATGAAGAAACAGCCATTCAGGAAGAAAATGGCGGTTGCTGCGGCTTGAGCGCGGTGGATGACGCACGACGGGTGGCCAGTCAGTTGGACATCCCCTACTATGTGATGAACTTTAAAAAAGAATTCAAAGAGTGGGTGATGGATGACTTTGCCGGGGAATATTTTCGGGGAAGAACGCCAAATCCGTGTATCCGGTGCAATCGGTATGTCAAATGGGAAGCGCTTTTACATCGGGCCATGTCCATTGGAGGAGACTATATTGCCACAGGACATTATGCCAAA…	-	-	-	-	-	-	-
Unigene22944	2.81707e-06	9.38742e-07	2.67406e-06	0	0	0	K03644|1|2.6e-166|590.9|bfr:BF0976|lipA; lipoyl synthase [EC:2.8.1.8]!K03644|2|2.6e-166|590.9|bfb:VU15_04180|lipA; lipoyl synthase [EC:2.8.1.8]!K03644|3|6.9e-143|513.1|bcel:BcellWH2_04066|lipA; lipoyl synthase [EC:2.8.1.8]!K03644|4|3.8e-141|507.3|bzg:C4H11_12730|lipA; lipoyl synthase [EC:2.8.1.8]!K03644|5|3.8e-141|507.3|bhf:C3V43_06655|lipA; lipoyl synthase [EC:2.8.1.8]	ATGAAAAATAAAAAAGTCATTGTCGGGATGTCCGGCGGTGTGGACTCTTCTGTGGCCGCCATGCTTCTGAAGAAGCAGGGCTATGATGTCGTCGGCGTGACGATGCAGATATGGCAGGATGAAGAAACAGCCATTCAGGAAGAAAATGGCGGTTGCTGCGGCTTGAGCGCGGTGGATGACGCACGACGGGTGGCCAGTCAGTTGGACATCCCCTACTATGTGATGAACTTTAAAAAAGAATTCAAAGAGTGGGTGATGGATGACTTTGCCGGGGAATATTTTCGGGGAAGAACGCCAAATCCGTGTATCCGGTGCAATCGGTATGTCAAATGGGAAGCGCTTTTACATCGGGCCATGTCCATTGGAGGAGACTATATTGCCACAGGACATTATGCCAAA…	Bacteroides_fragilis	0.00633672	0.00276742	0.00831637	4.38877e-07	1.36627e-07	0
Unigene24976	1.66396e-06	5.54489e-07	3.30258e-06	0	0	0	K21029|1|4.6e-129|466.8|bfb:VU15_11035|moeB; molybdopterin-synthase adenylyltransferase [EC:2.7.7.80]!K21029|2|1.3e-128|465.3|bfr:BF2534|moeB; molybdopterin-synthase adenylyltransferase [EC:2.7.7.80]!K21029|3|3.3e-95|354.4|bth:BT_0648|moeB; molybdopterin-synthase adenylyltransferase [EC:2.7.7.80]!K21029|4|8.1e-94|349.7|bcae:A4V03_09510|moeB; molybdopterin-synthase adenylyltransferase [EC:2.7.7.80…	ATGAAAAATAAAAAAGTCATTGTCGGGATGTCCGGCGGTGTGGACTCTTCTGTGGCCGCCATGCTTCTGAAGAAGCAGGGCTATGATGTCGTCGGCGTGACGATGCAGATATGGCAGGATGAAGAAACAGCCATTCAGGAAGAAAATGGCGGTTGCTGCGGCTTGAGCGCGGTGGATGACGCACGACGGGTGGCCAGTCAGTTGGACATCCCCTACTATGTGATGAACTTTAAAAAAGAATTCAAAGAGTGGGTGATGGATGACTTTGCCGGGGAATATTTTCGGGGAAGAACGCCAAATCCGTGTATCCGGTGCAATCGGTATGTCAAATGGGAAGCGCTTTTACATCGGGCCATGTCCATTGGAGGAGACTATATTGCCACAGGACATTATGCCAAA…	Bacteroides_fragilis	0.00633672	0.00276742	0.00831637	4.38877e-07	1.36627e-07	0
Unigene25688	1.539e-06	2.1796e-06	9.13049e-07	0	0	0	K00566|1|7.5e-110|403.7|blab:EYS05_17150|mnmA; tRNA-uridine 2-sulfurtransferase [EC:2.8.1.13]!K00566|2|8.2e-109|400.2|rum:CK1_31360|mnmA; tRNA-uridine 2-sulfurtransferase [EC:2.8.1.13]!K00566|3|2.7e-107|395.2|tpi:TREPR_0375|mnmA; tRNA-uridine 2-sulfurtransferase [EC:2.8.1.13]!K00566|4|1.2e-104|386.3|taz:TREAZ_2978|mnmA; tRNA-uridine 2-sulfurtransferase [EC:2.8.1.13]!K00566|5|6.1e-104|384.0|capr:E…	ATGAAAAATAAAAAAGTCATTGTCGGGATGTCCGGCGGTGTGGACTCTTCTGTGGCCGCCATGCTTCTGAAGAAGCAGGGCTATGATGTCGTCGGCGTGACGATGCAGATATGGCAGGATGAAGAAACAGCCATTCAGGAAGAAAATGGCGGTTGCTGCGGCTTGAGCGCGGTGGATGACGCACGACGGGTGGCCAGTCAGTTGGACATCCCCTACTATGTGATGAACTTTAAAAAAGAATTCAAAGAGTGGGTGATGGATGACTTTGCCGGGGAATATTTTCGGGGAAGAACGCCAAATCCGTGTATCCGGTGCAATCGGTATGTCAAATGGGAAGCGCTTTTACATCGGGCCATGTCCATTGGAGGAGACTATATTGCCACAGGACATTATGCCAAA…	-	-	-	-	-	-	-
Unigene26344	8.12751e-06	2.09245e-05	2.04937e-05	0	0	0	K00566|1|3.1e-196|690.6|lagl:BEN83_05665|mnmA; tRNA-uridine 2-sulfurtransferase [EC:2.8.1.13]!K00566|2|1.9e-193|681.4|lrm:LRC_12780|mnmA; tRNA-uridine 2-sulfurtransferase [EC:2.8.1.13]!K00566|3|3.0e-191|674.1|lsi:HN6_00714|mnmA; tRNA-uridine 2-sulfurtransferase [EC:2.8.1.13]!K00566|4|3.0e-191|674.1|lsj:LSJ_0882|mnmA; tRNA-uridine 2-sulfurtransferase [EC:2.8.1.13]!K00566|5|2.6e-190|671.0|lsl:LSL_0…	ATGAAAAATAAAAAAGTCATTGTCGGGATGTCCGGCGGTGTGGACTCTTCTGTGGCCGCCATGCTTCTGAAGAAGCAGGGCTATGATGTCGTCGGCGTGACGATGCAGATATGGCAGGATGAAGAAACAGCCATTCAGGAAGAAAATGGCGGTTGCTGCGGCTTGAGCGCGGTGGATGACGCACGACGGGTGGCCAGTCAGTTGGACATCCCCTACTATGTGATGAACTTTAAAAAAGAATTCAAAGAGTGGGTGATGGATGACTTTGCCGGGGAATATTTTCGGGGAAGAACGCCAAATCCGTGTATCCGGTGCAATCGGTATGTCAAATGGGAAGCGCTTTTACATCGGGCCATGTCCATTGGAGGAGACTATATTGCCACAGGACATTATGCCAAA…	-	-	-	-	-	-	-
Unigene28541	1.83684e-06	1.94431e-06	6.56414e-07	0	0	0	K21029|2|2.1e-15|90.5|sagm:BSA_13510|moeB; molybdopterin-synthase adenylyltransferase [EC:2.7.7.80]	ATGAAAAATAAAAAAGTCATTGTCGGGATGTCCGGCGGTGTGGACTCTTCTGTGGCCGCCATGCTTCTGAAGAAGCAGGGCTATGATGTCGTCGGCGTGACGATGCAGATATGGCAGGATGAAGAAACAGCCATTCAGGAAGAAAATGGCGGTTGCTGCGGCTTGAGCGCGGTGGATGACGCACGACGGGTGGCCAGTCAGTTGGACATCCCCTACTATGTGATGAACTTTAAAAAAGAATTCAAAGAGTGGGTGATGGATGACTTTGCCGGGGAATATTTTCGGGGAAGAACGCCAAATCCGTGTATCCGGTGCAATCGGTATGTCAAATGGGAAGCGCTTTTACATCGGGCCATGTCCATTGGAGGAGACTATATTGCCACAGGACATTATGCCAAA…	[Clostridium]_spiroforme	1.4765e-05	2.43373e-05	1.7704e-05	0	0	0
Unigene29619	6.9033e-06	3.16894e-07	3.14271e-06	0	0	0	K03644|1|2.4e-179|634.4|amu:Amuc_1092|lipA; lipoyl synthase [EC:2.8.1.8]!K03644|2|1.1e-107|396.4|roo:G5S37_12005|lipA; lipoyl synthase [EC:2.8.1.8]!K03644|3|9.5e-96|356.7|xii:AMD24_00389|lipA; lipoyl synthase [EC:2.8.1.8]!K03644|4|9.9e-85|320.1|rxy:Rxyl_2548|lipA; lipoyl synthase [EC:2.8.1.8]!K03644|5|3.5e-82|311.6|bha:BH3435|lipA; lipoyl synthase [EC:2.8.1.8]	ATGAAAAATAAAAAAGTCATTGTCGGGATGTCCGGCGGTGTGGACTCTTCTGTGGCCGCCATGCTTCTGAAGAAGCAGGGCTATGATGTCGTCGGCGTGACGATGCAGATATGGCAGGATGAAGAAACAGCCATTCAGGAAGAAAATGGCGGTTGCTGCGGCTTGAGCGCGGTGGATGACGCACGACGGGTGGCCAGTCAGTTGGACATCCCCTACTATGTGATGAACTTTAAAAAAGAATTCAAAGAGTGGGTGATGGATGACTTTGCCGGGGAATATTTTCGGGGAAGAACGCCAAATCCGTGTATCCGGTGCAATCGGTATGTCAAATGGGAAGCGCTTTTACATCGGGCCATGTCCATTGGAGGAGACTATATTGCCACAGGACATTATGCCAAA…	-	-	-	-	-	-	-
Unigene30373	2.01197e-06	7.50003e-07	2.8162e-06	0	0	0	K01012|1|2.7e-202|710.7|bfr:BF3893|bioB; biotin synthase [EC:2.8.1.6]!K01012|2|2.7e-202|710.7|bfb:VU15_17405|bioB; biotin synthase [EC:2.8.1.6]!K01012|3|1.5e-128|465.7|boa:Bovatus_01895|bioB; biotin synthase [EC:2.8.1.6]!K01012|4|7.5e-128|463.4|bxy:BXY_14830|bioB; biotin synthase [EC:2.8.1.6]!K01012|5|9.7e-128|463.0|bcae:A4V03_12780|bioB; biotin synthase [EC:2.8.1.6]	ATGAAAAATAAAAAAGTCATTGTCGGGATGTCCGGCGGTGTGGACTCTTCTGTGGCCGCCATGCTTCTGAAGAAGCAGGGCTATGATGTCGTCGGCGTGACGATGCAGATATGGCAGGATGAAGAAACAGCCATTCAGGAAGAAAATGGCGGTTGCTGCGGCTTGAGCGCGGTGGATGACGCACGACGGGTGGCCAGTCAGTTGGACATCCCCTACTATGTGATGAACTTTAAAAAAGAATTCAAAGAGTGGGTGATGGATGACTTTGCCGGGGAATATTTTCGGGGAAGAACGCCAAATCCGTGTATCCGGTGCAATCGGTATGTCAAATGGGAAGCGCTTTTACATCGGGCCATGTCCATTGGAGGAGACTATATTGCCACAGGACATTATGCCAAA…	-	-	-	-	-	-	-
Unigene32303	5.69607e-07	0	0	0	0	0	K21029|1|1.8e-19|102.1|emt:CPZ25_005545|moeB; molybdopterin-synthase adenylyltransferase [EC:2.7.7.80]!K21029|2|4.1e-19|100.9|eac:EAL2_808p00620|moeB; molybdopterin-synthase adenylyltransferase [EC:2.7.7.80]!K21029|4|1.0e-17|96.3|cck:Ccar_12715|moeB; molybdopterin-synthase adenylyltransferase [EC:2.7.7.80]!K21029|5|1.3e-17|95.9|ipo:Ilyop_1307|moeB; molybdopterin-synthase adenylyltransferase [EC:2…	ATGAAAAATAAAAAAGTCATTGTCGGGATGTCCGGCGGTGTGGACTCTTCTGTGGCCGCCATGCTTCTGAAGAAGCAGGGCTATGATGTCGTCGGCGTGACGATGCAGATATGGCAGGATGAAGAAACAGCCATTCAGGAAGAAAATGGCGGTTGCTGCGGCTTGAGCGCGGTGGATGACGCACGACGGGTGGCCAGTCAGTTGGACATCCCCTACTATGTGATGAACTTTAAAAAAGAATTCAAAGAGTGGGTGATGGATGACTTTGCCGGGGAATATTTTCGGGGAAGAACGCCAAATCCGTGTATCCGGTGCAATCGGTATGTCAAATGGGAAGCGCTTTTACATCGGGCCATGTCCATTGGAGGAGACTATATTGCCACAGGACATTATGCCAAA…	-	-	-	-	-	-	-
Unigene32711	4.84891e-07	0	4.2192e-07	0	0	0	K00566|1|1.7e-49|201.8|erb:A4V01_14495|mnmA; tRNA-uridine 2-sulfurtransferase [EC:2.8.1.13]!K00566|3|4.6e-47|193.7|aarg:Aargi30884_03690|mnmA; tRNA-uridine 2-sulfurtransferase [EC:2.8.1.13]!K00566|4|6.7e-46|189.9|absi:A9CBEGH2_04360|mnmA; tRNA-uridine 2-sulfurtransferase [EC:2.8.1.13]!K00566|5|1.6e-44|185.3|ebm:SG0102_09200|mnmA; tRNA-uridine 2-sulfurtransferase [EC:2.8.1.13]	ATGAAAAATAAAAAAGTCATTGTCGGGATGTCCGGCGGTGTGGACTCTTCTGTGGCCGCCATGCTTCTGAAGAAGCAGGGCTATGATGTCGTCGGCGTGACGATGCAGATATGGCAGGATGAAGAAACAGCCATTCAGGAAGAAAATGGCGGTTGCTGCGGCTTGAGCGCGGTGGATGACGCACGACGGGTGGCCAGTCAGTTGGACATCCCCTACTATGTGATGAACTTTAAAAAAGAATTCAAAGAGTGGGTGATGGATGACTTTGCCGGGGAATATTTTCGGGGAAGAACGCCAAATCCGTGTATCCGGTGCAATCGGTATGTCAAATGGGAAGCGCTTTTACATCGGGCCATGTCCATTGGAGGAGACTATATTGCCACAGGACATTATGCCAAA…	-	-	-	-	-	-	-
Unigene33689	1.41108e-06	1.5007e-06	5.1298e-07	0	0	0	K03151|1|5.8e-177|626.7|obj:EIO64_09780|thiI; tRNA uracil 4-sulfurtransferase [EC:2.8.1.4]!K03151|2|4.6e-142|510.8|fpla:A4U99_17615|thiI; tRNA uracil 4-sulfurtransferase [EC:2.8.1.4]!K03151|3|1.0e-141|509.6|ibu:IB211_00336|thiI; tRNA uracil 4-sulfurtransferase [EC:2.8.1.4]!K03151|4|4.1e-114|417.9|capr:EQM14_15615|thiI; tRNA uracil 4-sulfurtransferase [EC:2.8.1.4]!K03151|5|5.3e-114|417.5|ruk:A4V00…	ATGAAAAATAAAAAAGTCATTGTCGGGATGTCCGGCGGTGTGGACTCTTCTGTGGCCGCCATGCTTCTGAAGAAGCAGGGCTATGATGTCGTCGGCGTGACGATGCAGATATGGCAGGATGAAGAAACAGCCATTCAGGAAGAAAATGGCGGTTGCTGCGGCTTGAGCGCGGTGGATGACGCACGACGGGTGGCCAGTCAGTTGGACATCCCCTACTATGTGATGAACTTTAAAAAAGAATTCAAAGAGTGGGTGATGGATGACTTTGCCGGGGAATATTTTCGGGGAAGAACGCCAAATCCGTGTATCCGGTGCAATCGGTATGTCAAATGGGAAGCGCTTTTACATCGGGCCATGTCCATTGGAGGAGACTATATTGCCACAGGACATTATGCCAAA…	Oscillibacter_sp._1-3	0.00169683	0.00214825	0.000563007	6.97575e-08	9.66633e-08	0
Unigene33863	4.38353e-07	3.28667e-07	3.46751e-07	0	0	0	K01012|1|1.1e-125|456.1|dgi:Desgi_1056|bioB; biotin synthase [EC:2.8.1.6]!K01012|2|1.5e-125|455.7|dgi:Desgi_3111|bioB; biotin synthase [EC:2.8.1.6]!K01012|3|4.0e-123|447.6|dor:Desor_2671|bioB; biotin synthase [EC:2.8.1.6]!K01012|4|8.8e-123|446.4|csr:Cspa_c50510|bioB; biotin synthase [EC:2.8.1.6]!K01012|5|3.3e-122|444.5|cpro:CPRO_16000|bioB; biotin synthase [EC:2.8.1.6]	ATGAAAAATAAAAAAGTCATTGTCGGGATGTCCGGCGGTGTGGACTCTTCTGTGGCCGCCATGCTTCTGAAGAAGCAGGGCTATGATGTCGTCGGCGTGACGATGCAGATATGGCAGGATGAAGAAACAGCCATTCAGGAAGAAAATGGCGGTTGCTGCGGCTTGAGCGCGGTGGATGACGCACGACGGGTGGCCAGTCAGTTGGACATCCCCTACTATGTGATGAACTTTAAAAAAGAATTCAAAGAGTGGGTGATGGATGACTTTGCCGGGGAATATTTTCGGGGAAGAACGCCAAATCCGTGTATCCGGTGCAATCGGTATGTCAAATGGGAAGCGCTTTTACATCGGGCCATGTCCATTGGAGGAGACTATATTGCCACAGGACATTATGCCAAA…	-	-	-	-	-	-	-
Unigene33907	1.8436e-06	1.91007e-06	3.24547e-06	0	0	0	K01012|1|3.0e-116|424.9|cck:Ccar_14075|bioB; biotin synthase [EC:2.8.1.6]!K01012|2|4.3e-115|421.0|csq:CSCA_0058|bioB; biotin synthase [EC:2.8.1.6]!K01012|3|1.3e-108|399.4|ceu:A7L45_01970|bioB; biotin synthase [EC:2.8.1.6]!K01012|4|4.3e-107|394.4|ruj:E5Z56_10740|bioB; biotin synthase [EC:2.8.1.6]!K01012|5|6.3e-106|390.6|cdy:F3K33_09485|bioB; biotin synthase [EC:2.8.1.6]	ATGAAAAATAAAAAAGTCATTGTCGGGATGTCCGGCGGTGTGGACTCTTCTGTGGCCGCCATGCTTCTGAAGAAGCAGGGCTATGATGTCGTCGGCGTGACGATGCAGATATGGCAGGATGAAGAAACAGCCATTCAGGAAGAAAATGGCGGTTGCTGCGGCTTGAGCGCGGTGGATGACGCACGACGGGTGGCCAGTCAGTTGGACATCCCCTACTATGTGATGAACTTTAAAAAAGAATTCAAAGAGTGGGTGATGGATGACTTTGCCGGGGAATATTTTCGGGGAAGAACGCCAAATCCGTGTATCCGGTGCAATCGGTATGTCAAATGGGAAGCGCTTTTACATCGGGCCATGTCCATTGGAGGAGACTATATTGCCACAGGACATTATGCCAAA…	-	-	-	-	-	-	-
Unigene35433	1.62402e-06	2.38561e-06	7.236e-07	0	0	0	K00566|1|5.9e-128|463.8|fpla:A4U99_10375|mnmA; tRNA-uridine 2-sulfurtransferase [EC:2.8.1.13]!K00566|2|7.7e-128|463.4|capr:EQM14_12575|mnmA; tRNA-uridine 2-sulfurtransferase [EC:2.8.1.13]!K00566|3|5.1e-124|450.7|blab:EYS05_17150|mnmA; tRNA-uridine 2-sulfurtransferase [EC:2.8.1.13]!K00566|4|6.7e-124|450.3|rum:CK1_31360|mnmA; tRNA-uridine 2-sulfurtransferase [EC:2.8.1.13]!K00566|5|2.0e-123|448.7|ru…	ATGAAAAATAAAAAAGTCATTGTCGGGATGTCCGGCGGTGTGGACTCTTCTGTGGCCGCCATGCTTCTGAAGAAGCAGGGCTATGATGTCGTCGGCGTGACGATGCAGATATGGCAGGATGAAGAAACAGCCATTCAGGAAGAAAATGGCGGTTGCTGCGGCTTGAGCGCGGTGGATGACGCACGACGGGTGGCCAGTCAGTTGGACATCCCCTACTATGTGATGAACTTTAAAAAAGAATTCAAAGAGTGGGTGATGGATGACTTTGCCGGGGAATATTTTCGGGGAAGAACGCCAAATCCGTGTATCCGGTGCAATCGGTATGTCAAATGGGAAGCGCTTTTACATCGGGCCATGTCCATTGGAGGAGACTATATTGCCACAGGACATTATGCCAAA…	-	-	-	-	-	-	-
Unigene37220	1.6429e-06	0	0	0	0	0	K21147|1|1.2e-73|282.7|dun:FDZ78_06420|moeZR; sulfur-carrier protein adenylyltransferase/sulfurtransferase [EC:2.7.7.80 2.7.7.- 2.8.1.11 2.8.1.-]!K21029|2|1.2e-57|229.6|stq:Spith_1685|moeB; molybdopterin-synthase adenylyltransferase [EC:2.7.7.80]	ATGAAAAATAAAAAAGTCATTGTCGGGATGTCCGGCGGTGTGGACTCTTCTGTGGCCGCCATGCTTCTGAAGAAGCAGGGCTATGATGTCGTCGGCGTGACGATGCAGATATGGCAGGATGAAGAAACAGCCATTCAGGAAGAAAATGGCGGTTGCTGCGGCTTGAGCGCGGTGGATGACGCACGACGGGTGGCCAGTCAGTTGGACATCCCCTACTATGTGATGAACTTTAAAAAAGAATTCAAAGAGTGGGTGATGGATGACTTTGCCGGGGAATATTTTCGGGGAAGAACGCCAAATCCGTGTATCCGGTGCAATCGGTATGTCAAATGGGAAGCGCTTTTACATCGGGCCATGTCCATTGGAGGAGACTATATTGCCACAGGACATTATGCCAAA…	Muribaculaceae_bacterium_Isolate-110_(HZI)	0.00418882	0.00216711	0.00266253	5.40551e-07	1.79759e-08	0
Unigene38918	4.43212e-06	1.0089e-05	1.96143e-06	0	0	0	K03151|1|1.2e-174|619.0|rho:RHOM_05455|thiI; tRNA uracil 4-sulfurtransferase [EC:2.8.1.4]!K03151|2|3.0e-173|614.4|rim:ROI_10850|thiI; tRNA uracil 4-sulfurtransferase [EC:2.8.1.4]!K03151|3|1.1e-172|612.5|rix:RO1_23050|thiI; tRNA uracil 4-sulfurtransferase [EC:2.8.1.4]!K03151|4|2.2e-168|598.2|rum:CK1_35080|thiI; tRNA uracil 4-sulfurtransferase [EC:2.8.1.4]!K03151|5|2.2e-168|598.2|blab:EYS05_11395|t…	ATGAAAAATAAAAAAGTCATTGTCGGGATGTCCGGCGGTGTGGACTCTTCTGTGGCCGCCATGCTTCTGAAGAAGCAGGGCTATGATGTCGTCGGCGTGACGATGCAGATATGGCAGGATGAAGAAACAGCCATTCAGGAAGAAAATGGCGGTTGCTGCGGCTTGAGCGCGGTGGATGACGCACGACGGGTGGCCAGTCAGTTGGACATCCCCTACTATGTGATGAACTTTAAAAAAGAATTCAAAGAGTGGGTGATGGATGACTTTGCCGGGGAATATTTTCGGGGAAGAACGCCAAATCCGTGTATCCGGTGCAATCGGTATGTCAAATGGGAAGCGCTTTTACATCGGGCCATGTCCATTGGAGGAGACTATATTGCCACAGGACATTATGCCAAA…	Marvinbryantia_formatexigens	0.00964034	0.0214701	0.00536103	5.59043e-07	5.09769e-07	0
Unigene38990	6.69016e-07	2.43206e-07	3.46394e-07	0	0	0	K00566|1|1.6e-63|248.8|cso:CLS_15080|mnmA; tRNA-uridine 2-sulfurtransferase [EC:2.8.1.13]!K00566|2|1.8e-62|245.4|eel:EUBELI_20368|mnmA; tRNA-uridine 2-sulfurtransferase [EC:2.8.1.13]!K00566|3|5.7e-61|240.4|cpy:Cphy_2905|mnmA; tRNA-uridine 2-sulfurtransferase [EC:2.8.1.13]!K00566|4|9.8e-61|239.6|csh:Closa_3293|mnmA; tRNA-uridine 2-sulfurtransferase [EC:2.8.1.13]!K00566|5|3.7e-60|237.7|rho:RHOM_112…	ATGAAAAATAAAAAAGTCATTGTCGGGATGTCCGGCGGTGTGGACTCTTCTGTGGCCGCCATGCTTCTGAAGAAGCAGGGCTATGATGTCGTCGGCGTGACGATGCAGATATGGCAGGATGAAGAAACAGCCATTCAGGAAGAAAATGGCGGTTGCTGCGGCTTGAGCGCGGTGGATGACGCACGACGGGTGGCCAGTCAGTTGGACATCCCCTACTATGTGATGAACTTTAAAAAAGAATTCAAAGAGTGGGTGATGGATGACTTTGCCGGGGAATATTTTCGGGGAAGAACGCCAAATCCGTGTATCCGGTGCAATCGGTATGTCAAATGGGAAGCGCTTTTACATCGGGCCATGTCCATTGGAGGAGACTATATTGCCACAGGACATTATGCCAAA…	[Bacteroides]_pectinophilus	0.000186905	0.000175716	4.75494e-05	0	0	0
Unigene39614	7.0598e-06	6.17548e-06	2.76124e-06	0	0	0	K00566|1|1.7e-127|462.2|blau:DQQ01_06180|mnmA; tRNA-uridine 2-sulfurtransferase [EC:2.8.1.13]!K00566|2|7.3e-126|456.8|byl:A4V09_03920|mnmA; tRNA-uridine 2-sulfurtransferase [EC:2.8.1.13]!K00566|3|1.2e-125|456.1|bpro:PMF13cell1_04670|mnmA; tRNA-uridine 2-sulfurtransferase [EC:2.8.1.13]!K00566|4|9.8e-123|446.4|bhan:CGC63_10555|mnmA; tRNA-uridine 2-sulfurtransferase [EC:2.8.1.13]!K00566|5|1.0e-119|4…	ATGAAAAATAAAAAAGTCATTGTCGGGATGTCCGGCGGTGTGGACTCTTCTGTGGCCGCCATGCTTCTGAAGAAGCAGGGCTATGATGTCGTCGGCGTGACGATGCAGATATGGCAGGATGAAGAAACAGCCATTCAGGAAGAAAATGGCGGTTGCTGCGGCTTGAGCGCGGTGGATGACGCACGACGGGTGGCCAGTCAGTTGGACATCCCCTACTATGTGATGAACTTTAAAAAAGAATTCAAAGAGTGGGTGATGGATGACTTTGCCGGGGAATATTTTCGGGGAAGAACGCCAAATCCGTGTATCCGGTGCAATCGGTATGTCAAATGGGAAGCGCTTTTACATCGGGCCATGTCCATTGGAGGAGACTATATTGCCACAGGACATTATGCCAAA…	-	-	-	-	-	-	-
Unigene42333	2.46391e-06	4.37127e-06	6.58827e-06	0	0	0	K21029|1|4.4e-189|666.8|lrr:N134_05435|moeB; molybdopterin-synthase adenylyltransferase [EC:2.7.7.80]!K21029|2|6.3e-188|662.9|lrt:LRI_0964|moeB; molybdopterin-synthase adenylyltransferase [EC:2.7.7.80]!K21029|3|1.1e-184|652.1|lrf:LAR_0940|moeB; molybdopterin-synthase adenylyltransferase [EC:2.7.7.80]!K21029|4|1.6e-170|605.1|lru:HMPREF0538_20028|moeB; molybdopterin-synthase adenylyltransferase [EC…	ATGAAAAATAAAAAAGTCATTGTCGGGATGTCCGGCGGTGTGGACTCTTCTGTGGCCGCCATGCTTCTGAAGAAGCAGGGCTATGATGTCGTCGGCGTGACGATGCAGATATGGCAGGATGAAGAAACAGCCATTCAGGAAGAAAATGGCGGTTGCTGCGGCTTGAGCGCGGTGGATGACGCACGACGGGTGGCCAGTCAGTTGGACATCCCCTACTATGTGATGAACTTTAAAAAAGAATTCAAAGAGTGGGTGATGGATGACTTTGCCGGGGAATATTTTCGGGGAAGAACGCCAAATCCGTGTATCCGGTGCAATCGGTATGTCAAATGGGAAGCGCTTTTACATCGGGCCATGTCCATTGGAGGAGACTATATTGCCACAGGACATTATGCCAAA…	Lactobacillus_reuteri	0.0037616	0.00737568	0.00842781	9.45132e-08	1.34027e-07	0
Unigene42919	6.62401e-06	6.00122e-06	4.87301e-06	0	0	0	K06864|1|1.9e-108|398.7|rho:RHOM_04515|larE; pyridinium-3,5-biscarboxylic acid mononucleotide sulfurtransferase [EC:4.4.1.37]!K06864|2|3.9e-90|337.8|afn:Acfer_1002|larE; pyridinium-3,5-biscarboxylic acid mononucleotide sulfurtransferase [EC:4.4.1.37]!K06864|3|1.6e-88|332.4|capr:EQM14_12585|larE; pyridinium-3,5-biscarboxylic acid mononucleotide sulfurtransferase [EC:4.4.1.37]!K06864|4|2.0e-86|325.…	ATGAAAAATAAAAAAGTCATTGTCGGGATGTCCGGCGGTGTGGACTCTTCTGTGGCCGCCATGCTTCTGAAGAAGCAGGGCTATGATGTCGTCGGCGTGACGATGCAGATATGGCAGGATGAAGAAACAGCCATTCAGGAAGAAAATGGCGGTTGCTGCGGCTTGAGCGCGGTGGATGACGCACGACGGGTGGCCAGTCAGTTGGACATCCCCTACTATGTGATGAACTTTAAAAAAGAATTCAAAGAGTGGGTGATGGATGACTTTGCCGGGGAATATTTTCGGGGAAGAACGCCAAATCCGTGTATCCGGTGCAATCGGTATGTCAAATGGGAAGCGCTTTTACATCGGGCCATGTCCATTGGAGGAGACTATATTGCCACAGGACATTATGCCAAA…	Roseburia_hominis	0.00286378	0.00302244	0.00189062	2.97883e-07	1.06334e-08	0
Unigene44404	2.63595e-06	1.17118e-06	1.07235e-06	0	0	0	K03644|1|1.4e-140|505.4|pdi:BDI_2192|lipA; lipoyl synthase [EC:2.8.1.8]!K03644|2|1.4e-140|505.4|parc:CI960_17360|lipA; lipoyl synthase [EC:2.8.1.8]!K03644|3|7.4e-126|456.4|tfo:BFO_1660|lipA; lipoyl synthase [EC:2.8.1.8]!K03644|4|5.2e-119|433.7|bfr:BF0976|lipA; lipoyl synthase [EC:2.8.1.8]!K03644|5|5.7e-118|430.3|bfb:VU15_04180|lipA; lipoyl synthase [EC:2.8.1.8]	ATGAAAAATAAAAAAGTCATTGTCGGGATGTCCGGCGGTGTGGACTCTTCTGTGGCCGCCATGCTTCTGAAGAAGCAGGGCTATGATGTCGTCGGCGTGACGATGCAGATATGGCAGGATGAAGAAACAGCCATTCAGGAAGAAAATGGCGGTTGCTGCGGCTTGAGCGCGGTGGATGACGCACGACGGGTGGCCAGTCAGTTGGACATCCCCTACTATGTGATGAACTTTAAAAAAGAATTCAAAGAGTGGGTGATGGATGACTTTGCCGGGGAATATTTTCGGGGAAGAACGCCAAATCCGTGTATCCGGTGCAATCGGTATGTCAAATGGGAAGCGCTTTTACATCGGGCCATGTCCATTGGAGGAGACTATATTGCCACAGGACATTATGCCAAA…	-	-	-	-	-	-	-
Unigene45233	3.03501e-06	2.2841e-06	8.6752e-06	0	0	0	K01012|1|1.8e-150|538.5|rum:CK1_40100|bioB; biotin synthase [EC:2.8.1.6]!K01012|2|2.0e-149|535.0|ehl:EHLA_1685|bioB; biotin synthase [EC:2.8.1.6]!K01012|3|8.5e-148|529.6|blab:EYS05_03545|bioB; biotin synthase [EC:2.8.1.6]!K01012|4|1.2e-128|466.1|spoa:EQM13_05770|bioB; biotin synthase [EC:2.8.1.6]	ATGAAAAATAAAAAAGTCATTGTCGGGATGTCCGGCGGTGTGGACTCTTCTGTGGCCGCCATGCTTCTGAAGAAGCAGGGCTATGATGTCGTCGGCGTGACGATGCAGATATGGCAGGATGAAGAAACAGCCATTCAGGAAGAAAATGGCGGTTGCTGCGGCTTGAGCGCGGTGGATGACGCACGACGGGTGGCCAGTCAGTTGGACATCCCCTACTATGTGATGAACTTTAAAAAAGAATTCAAAGAGTGGGTGATGGATGACTTTGCCGGGGAATATTTTCGGGGAAGAACGCCAAATCCGTGTATCCGGTGCAATCGGTATGTCAAATGGGAAGCGCTTTTACATCGGGCCATGTCCATTGGAGGAGACTATATTGCCACAGGACATTATGCCAAA…	Frisingicoccus_caecimuris	0.00798828	0.00523413	0.0146708	1.77195e-07	1.69388e-07	0
Unigene45901	7.42595e-07	8.66103e-07	6.26577e-07	0	0	0	K06864|1|3.2e-84|318.2|arf:AR1Y2_0544|larE; pyridinium-3,5-biscarboxylic acid mononucleotide sulfurtransferase [EC:4.4.1.37]!K06864|2|1.4e-79|302.8|ful:C4N20_13055|larE; pyridinium-3,5-biscarboxylic acid mononucleotide sulfurtransferase [EC:4.4.1.37]!K06864|3|2.6e-78|298.5|cbut:ATN24_17715|larE; pyridinium-3,5-biscarboxylic acid mononucleotide sulfurtransferase [EC:4.4.1.37]!K06864|4|1.4e-76|292.…	ATGAAAAATAAAAAAGTCATTGTCGGGATGTCCGGCGGTGTGGACTCTTCTGTGGCCGCCATGCTTCTGAAGAAGCAGGGCTATGATGTCGTCGGCGTGACGATGCAGATATGGCAGGATGAAGAAACAGCCATTCAGGAAGAAAATGGCGGTTGCTGCGGCTTGAGCGCGGTGGATGACGCACGACGGGTGGCCAGTCAGTTGGACATCCCCTACTATGTGATGAACTTTAAAAAAGAATTCAAAGAGTGGGTGATGGATGACTTTGCCGGGGAATATTTTCGGGGAAGAACGCCAAATCCGTGTATCCGGTGCAATCGGTATGTCAAATGGGAAGCGCTTTTACATCGGGCCATGTCCATTGGAGGAGACTATATTGCCACAGGACATTATGCCAAA…	Lachnospiraceae_bacterium_3-2	0.000684165	0.000785783	0.000764842	3.2268e-08	3.08238e-08	0
Unigene47907	3.31467e-06	1.45924e-06	7.44747e-06	0	0	0	K03151|1|2.4e-130|471.9|ibu:IB211_00336|thiI; tRNA uracil 4-sulfurtransferase [EC:2.8.1.4]!K03151|2|1.2e-129|469.5|fpla:A4U99_17615|thiI; tRNA uracil 4-sulfurtransferase [EC:2.8.1.4]!K03151|3|9.6e-124|449.9|obj:EIO64_09780|thiI; tRNA uracil 4-sulfurtransferase [EC:2.8.1.4]!K03151|4|1.4e-119|436.0|ruj:E5Z56_06465|thiI; tRNA uracil 4-sulfurtransferase [EC:2.8.1.4]!K03151|5|1.9e-119|435.6|rbp:B6259_…	ATGAAAAATAAAAAAGTCATTGTCGGGATGTCCGGCGGTGTGGACTCTTCTGTGGCCGCCATGCTTCTGAAGAAGCAGGGCTATGATGTCGTCGGCGTGACGATGCAGATATGGCAGGATGAAGAAACAGCCATTCAGGAAGAAAATGGCGGTTGCTGCGGCTTGAGCGCGGTGGATGACGCACGACGGGTGGCCAGTCAGTTGGACATCCCCTACTATGTGATGAACTTTAAAAAAGAATTCAAAGAGTGGGTGATGGATGACTTTGCCGGGGAATATTTTCGGGGAAGAACGCCAAATCCGTGTATCCGGTGCAATCGGTATGTCAAATGGGAAGCGCTTTTACATCGGGCCATGTCCATTGGAGGAGACTATATTGCCACAGGACATTATGCCAAA…	Butyricicoccus_porcorum	0.0246579	0.0233234	0.0331534	2.64661e-07	1.38024e-07	0
Unigene48078	3.933e-06	1.15243e-05	2.74638e-06	0	0	0	K06864|1|5.5e-59|234.2|cthm:CFE_2757|larE; pyridinium-3,5-biscarboxylic acid mononucleotide sulfurtransferase [EC:4.4.1.37]!K06864|2|6.1e-58|230.7|toc:Toce_0386|larE; pyridinium-3,5-biscarboxylic acid mononucleotide sulfurtransferase [EC:4.4.1.37]!K06864|3|3.7e-55|221.5|dwd:DSCW_14280|larE; pyridinium-3,5-biscarboxylic acid mononucleotide sulfurtransferase [EC:4.4.1.37]!K06864|4|6.3e-55|220.7|ccl…	ATGAAAAATAAAAAAGTCATTGTCGGGATGTCCGGCGGTGTGGACTCTTCTGTGGCCGCCATGCTTCTGAAGAAGCAGGGCTATGATGTCGTCGGCGTGACGATGCAGATATGGCAGGATGAAGAAACAGCCATTCAGGAAGAAAATGGCGGTTGCTGCGGCTTGAGCGCGGTGGATGACGCACGACGGGTGGCCAGTCAGTTGGACATCCCCTACTATGTGATGAACTTTAAAAAAGAATTCAAAGAGTGGGTGATGGATGACTTTGCCGGGGAATATTTTCGGGGAAGAACGCCAAATCCGTGTATCCGGTGCAATCGGTATGTCAAATGGGAAGCGCTTTTACATCGGGCCATGTCCATTGGAGGAGACTATATTGCCACAGGACATTATGCCAAA…	Marvinbryantia_formatexigens	0.00964034	0.0214701	0.00536103	5.59043e-07	5.09769e-07	0
Unigene48466	9.49677e-07	4.43051e-06	7.70346e-06	0	0	0	K03151|1|4.4e-212|743.4|tur:AT726_09865|thiI; tRNA uracil 4-sulfurtransferase [EC:2.8.1.4]!K03151|2|2.4e-117|428.7|apak:AP3564_19515|thiI; tRNA uracil 4-sulfurtransferase [EC:2.8.1.4]!K03151|3|5.9e-116|424.1|grc:GI584_15270|thiI; tRNA uracil 4-sulfurtransferase [EC:2.8.1.4]!K03151|4|1.5e-114|419.5|bmq:BMQ_4803|thiI; tRNA uracil 4-sulfurtransferase [EC:2.8.1.4]!K03151|5|1.5e-114|419.5|bmd:BMD_4789…	ATGAAAAATAAAAAAGTCATTGTCGGGATGTCCGGCGGTGTGGACTCTTCTGTGGCCGCCATGCTTCTGAAGAAGCAGGGCTATGATGTCGTCGGCGTGACGATGCAGATATGGCAGGATGAAGAAACAGCCATTCAGGAAGAAAATGGCGGTTGCTGCGGCTTGAGCGCGGTGGATGACGCACGACGGGTGGCCAGTCAGTTGGACATCCCCTACTATGTGATGAACTTTAAAAAAGAATTCAAAGAGTGGGTGATGGATGACTTTGCCGGGGAATATTTTCGGGGAAGAACGCCAAATCCGTGTATCCGGTGCAATCGGTATGTCAAATGGGAAGCGCTTTTACATCGGGCCATGTCCATTGGAGGAGACTATATTGCCACAGGACATTATGCCAAA…		-	-	-	-	-	-
Unigene51280	6.88886e-06	4.39584e-07	3.13045e-06	0	0	0	K01012|1|5.2e-184|649.8|amu:Amuc_0492|bioB; biotin synthase [EC:2.8.1.6]!K01012|2|7.7e-111|406.8|faa:HMPREF0389_00860|bioB; biotin synthase [EC:2.8.1.6]!K01012|3|7.7e-111|406.8|dae:Dtox_4331|bioB; biotin synthase [EC:2.8.1.6]!K01012|4|5.5e-109|400.6|dgi:Desgi_3111|bioB; biotin synthase [EC:2.8.1.6]!K01012|5|9.4e-109|399.8|dgi:Desgi_1056|bioB; biotin synthase [EC:2.8.1.6]	ATGAAAAATAAAAAAGTCATTGTCGGGATGTCCGGCGGTGTGGACTCTTCTGTGGCCGCCATGCTTCTGAAGAAGCAGGGCTATGATGTCGTCGGCGTGACGATGCAGATATGGCAGGATGAAGAAACAGCCATTCAGGAAGAAAATGGCGGTTGCTGCGGCTTGAGCGCGGTGGATGACGCACGACGGGTGGCCAGTCAGTTGGACATCCCCTACTATGTGATGAACTTTAAAAAAGAATTCAAAGAGTGGGTGATGGATGACTTTGCCGGGGAATATTTTCGGGGAAGAACGCCAAATCCGTGTATCCGGTGCAATCGGTATGTCAAATGGGAAGCGCTTTTACATCGGGCCATGTCCATTGGAGGAGACTATATTGCCACAGGACATTATGCCAAA…	Akkermansia_muciniphila	0.0110702	0.000932433	0.00594271	3.18174e-07	4.47649e-07	1.6838e-08
Unigene52853	3.94616e-07	1.97249e-07	0	0	0	0	K01012|1|4.3e-124|450.7|cpy:Cphy_2083|bioB; biotin synthase [EC:2.8.1.6]!K01012|2|3.7e-123|447.6|css:Cst_c06960|bioB; biotin synthase [EC:2.8.1.6]!K01012|3|3.7e-123|447.6|csd:Clst_0662|bioB; biotin synthase [EC:2.8.1.6]!K01012|4|2.4e-122|444.9|ere:EUBREC_0234|bioB; biotin synthase [EC:2.8.1.6]!K01012|5|1.2e-121|442.6|ert:EUR_31360|bioB; biotin synthase [EC:2.8.1.6]	ATGAAAAATAAAAAAGTCATTGTCGGGATGTCCGGCGGTGTGGACTCTTCTGTGGCCGCCATGCTTCTGAAGAAGCAGGGCTATGATGTCGTCGGCGTGACGATGCAGATATGGCAGGATGAAGAAACAGCCATTCAGGAAGAAAATGGCGGTTGCTGCGGCTTGAGCGCGGTGGATGACGCACGACGGGTGGCCAGTCAGTTGGACATCCCCTACTATGTGATGAACTTTAAAAAAGAATTCAAAGAGTGGGTGATGGATGACTTTGCCGGGGAATATTTTCGGGGAAGAACGCCAAATCCGTGTATCCGGTGCAATCGGTATGTCAAATGGGAAGCGCTTTTACATCGGGCCATGTCCATTGGAGGAGACTATATTGCCACAGGACATTATGCCAAA…	-	-	-	-	-	-	-
Unigene54754	7.46773e-07	5.4747e-07	2.36288e-07	0	0	0	K01012|1|7.2e-74|283.5|dvm:DvMF_1001|bioB; biotin synthase [EC:2.8.1.6]!K01012|2|2.3e-72|278.5|dvl:Dvul_0690|bioB; biotin synthase [EC:2.8.1.6]!K01012|3|2.0e-71|275.4|dvu:DVU2558|bioB; biotin synthase [EC:2.8.1.6]!K01012|4|2.0e-71|275.4|dvg:Deval_2359|bioB; biotin synthase [EC:2.8.1.6]!K01012|5|7.3e-58|230.3|dde:Dde_2655|bioB; biotin synthase [EC:2.8.1.6]	ATGAAAAATAAAAAAGTCATTGTCGGGATGTCCGGCGGTGTGGACTCTTCTGTGGCCGCCATGCTTCTGAAGAAGCAGGGCTATGATGTCGTCGGCGTGACGATGCAGATATGGCAGGATGAAGAAACAGCCATTCAGGAAGAAAATGGCGGTTGCTGCGGCTTGAGCGCGGTGGATGACGCACGACGGGTGGCCAGTCAGTTGGACATCCCCTACTATGTGATGAACTTTAAAAAAGAATTCAAAGAGTGGGTGATGGATGACTTTGCCGGGGAATATTTTCGGGGAAGAACGCCAAATCCGTGTATCCGGTGCAATCGGTATGTCAAATGGGAAGCGCTTTTACATCGGGCCATGTCCATTGGAGGAGACTATATTGCCACAGGACATTATGCCAAA…	Desulfovibrionaceae_bacterium	0.00178123	0.000487294	0.0010626	1.09746e-07	0	0
Unigene54771	2.85611e-06	1.2638e-06	1.20001e-06	0	0	0	K06864|1|1.6e-79|302.4|fpla:A4U99_13410|larE; pyridinium-3,5-biscarboxylic acid mononucleotide sulfurtransferase [EC:4.4.1.37]!K06864|2|4.7e-79|300.8|capr:EQM14_02360|larE; pyridinium-3,5-biscarboxylic acid mononucleotide sulfurtransferase [EC:4.4.1.37]!K06864|3|5.0e-73|280.8|obj:EIO64_06800|larE; pyridinium-3,5-biscarboxylic acid mononucleotide sulfurtransferase [EC:4.4.1.37]!K06864|4|2.5e-72|27…	ATGAAAAATAAAAAAGTCATTGTCGGGATGTCCGGCGGTGTGGACTCTTCTGTGGCCGCCATGCTTCTGAAGAAGCAGGGCTATGATGTCGTCGGCGTGACGATGCAGATATGGCAGGATGAAGAAACAGCCATTCAGGAAGAAAATGGCGGTTGCTGCGGCTTGAGCGCGGTGGATGACGCACGACGGGTGGCCAGTCAGTTGGACATCCCCTACTATGTGATGAACTTTAAAAAAGAATTCAAAGAGTGGGTGATGGATGACTTTGCCGGGGAATATTTTCGGGGAAGAACGCCAAATCCGTGTATCCGGTGCAATCGGTATGTCAAATGGGAAGCGCTTTTACATCGGGCCATGTCCATTGGAGGAGACTATATTGCCACAGGACATTATGCCAAA…	-	-	-	-	-	-	-
Unigene56725	1.25214e-06	6.54771e-06	6.85718e-07	0	0	0	K21029|1|2.4e-64|251.9|baci:B1NLA3E_11365|moeB; molybdopterin-synthase adenylyltransferase [EC:2.7.7.80]!K21029|2|2.7e-47|195.3|mthr:MSTHT_0808|moeB; molybdopterin-synthase adenylyltransferase [EC:2.7.7.80]!K21029|3|2.7e-47|195.3|mthe:MSTHC_2461|moeB; molybdopterin-synthase adenylyltransferase [EC:2.7.7.80]!K21029|4|6.0e-47|194.1|mvc:MSVAZ_1394|moeB; molybdopterin-synthase adenylyltransferase [EC…	ATGAAAAATAAAAAAGTCATTGTCGGGATGTCCGGCGGTGTGGACTCTTCTGTGGCCGCCATGCTTCTGAAGAAGCAGGGCTATGATGTCGTCGGCGTGACGATGCAGATATGGCAGGATGAAGAAACAGCCATTCAGGAAGAAAATGGCGGTTGCTGCGGCTTGAGCGCGGTGGATGACGCACGACGGGTGGCCAGTCAGTTGGACATCCCCTACTATGTGATGAACTTTAAAAAAGAATTCAAAGAGTGGGTGATGGATGACTTTGCCGGGGAATATTTTCGGGGAAGAACGCCAAATCCGTGTATCCGGTGCAATCGGTATGTCAAATGGGAAGCGCTTTTACATCGGGCCATGTCCATTGGAGGAGACTATATTGCCACAGGACATTATGCCAAA…	-	-	-	-	-	-	-
Unigene56862	7.02711e-06	1.59452e-05	5.8017e-06	0	0	0	K00566|1|7.0e-153|546.6|rto:RTO_17420|mnmA; tRNA-uridine 2-sulfurtransferase [EC:2.8.1.13]!K00566|2|1.6e-152|545.4|rho:RHOM_11240|mnmA; tRNA-uridine 2-sulfurtransferase [EC:2.8.1.13]!K00566|3|3.5e-152|544.3|cso:CLS_15080|mnmA; tRNA-uridine 2-sulfurtransferase [EC:2.8.1.13]!K00566|4|1.0e-151|542.7|lacy:A4V08_29040|mnmA; tRNA-uridine 2-sulfurtransferase [EC:2.8.1.13]!K00566|5|1.7e-151|542.0|cbol:CG…	ATGAAAAATAAAAAAGTCATTGTCGGGATGTCCGGCGGTGTGGACTCTTCTGTGGCCGCCATGCTTCTGAAGAAGCAGGGCTATGATGTCGTCGGCGTGACGATGCAGATATGGCAGGATGAAGAAACAGCCATTCAGGAAGAAAATGGCGGTTGCTGCGGCTTGAGCGCGGTGGATGACGCACGACGGGTGGCCAGTCAGTTGGACATCCCCTACTATGTGATGAACTTTAAAAAAGAATTCAAAGAGTGGGTGATGGATGACTTTGCCGGGGAATATTTTCGGGGAAGAACGCCAAATCCGTGTATCCGGTGCAATCGGTATGTCAAATGGGAAGCGCTTTTACATCGGGCCATGTCCATTGGAGGAGACTATATTGCCACAGGACATTATGCCAAA…	-	-	-	-	-	-	-
Unigene57799	2.05568e-06	2.75885e-06	1.87113e-07	0	0	0	K03151|1|1.4e-165|589.0|rim:ROI_10850|thiI; tRNA uracil 4-sulfurtransferase [EC:2.8.1.4]!K03151|2|5.4e-165|587.0|rix:RO1_23050|thiI; tRNA uracil 4-sulfurtransferase [EC:2.8.1.4]!K03151|3|6.0e-164|583.6|eel:EUBELI_01160|thiI; tRNA uracil 4-sulfurtransferase [EC:2.8.1.4]!K03151|4|6.6e-163|580.1|cbol:CGC65_06140|thiI; tRNA uracil 4-sulfurtransferase [EC:2.8.1.4]!K03151|5|4.3e-162|577.4|rho:RHOM_0545…	ATGAAAAATAAAAAAGTCATTGTCGGGATGTCCGGCGGTGTGGACTCTTCTGTGGCCGCCATGCTTCTGAAGAAGCAGGGCTATGATGTCGTCGGCGTGACGATGCAGATATGGCAGGATGAAGAAACAGCCATTCAGGAAGAAAATGGCGGTTGCTGCGGCTTGAGCGCGGTGGATGACGCACGACGGGTGGCCAGTCAGTTGGACATCCCCTACTATGTGATGAACTTTAAAAAAGAATTCAAAGAGTGGGTGATGGATGACTTTGCCGGGGAATATTTTCGGGGAAGAACGCCAAATCCGTGTATCCGGTGCAATCGGTATGTCAAATGGGAAGCGCTTTTACATCGGGCCATGTCCATTGGAGGAGACTATATTGCCACAGGACATTATGCCAAA…	-	-	-	-	-	-	-
Unigene59053	1.60496e-05	1.52389e-05	1.99653e-05	0	0	0	K01012|1|3.9e-123|447.6|dor:Desor_2671|bioB; biotin synthase [EC:2.8.1.6]!K01012|2|2.6e-119|434.9|cew:EKH84_05095|bioB; biotin synthase [EC:2.8.1.6]!K01012|3|2.2e-118|431.8|dgi:Desgi_1056|bioB; biotin synthase [EC:2.8.1.6]!K01012|4|3.8e-118|431.0|dgi:Desgi_3111|bioB; biotin synthase [EC:2.8.1.6]!K01012|5|6.5e-118|430.3|cle:Clole_0350|bioB; biotin synthase [EC:2.8.1.6]	ATGAAAAATAAAAAAGTCATTGTCGGGATGTCCGGCGGTGTGGACTCTTCTGTGGCCGCCATGCTTCTGAAGAAGCAGGGCTATGATGTCGTCGGCGTGACGATGCAGATATGGCAGGATGAAGAAACAGCCATTCAGGAAGAAAATGGCGGTTGCTGCGGCTTGAGCGCGGTGGATGACGCACGACGGGTGGCCAGTCAGTTGGACATCCCCTACTATGTGATGAACTTTAAAAAAGAATTCAAAGAGTGGGTGATGGATGACTTTGCCGGGGAATATTTTCGGGGAAGAACGCCAAATCCGTGTATCCGGTGCAATCGGTATGTCAAATGGGAAGCGCTTTTACATCGGGCCATGTCCATTGGAGGAGACTATATTGCCACAGGACATTATGCCAAA…	Butyricicoccus_porcorum	0.0246579	0.0233234	0.0331534	2.64661e-07	1.38024e-07	0
Unigene65084	2.9014e-07	0	0	0	0	0	K03151|1|2.2e-34|151.4|fpla:A4U99_17615|thiI; tRNA uracil 4-sulfurtransferase [EC:2.8.1.4]!K03151|2|2.2e-34|151.4|ibu:IB211_00336|thiI; tRNA uracil 4-sulfurtransferase [EC:2.8.1.4]!K03151|3|1.4e-33|148.7|csc:Csac_1757|thiI; tRNA uracil 4-sulfurtransferase [EC:2.8.1.4]!K03151|4|4.1e-33|147.1|ccha:ELD05_07535|thiI; tRNA uracil 4-sulfurtransferase [EC:2.8.1.4]!K03151|5|9.2e-33|146.0|tvu:AB849_009070…	ATGAAAAATAAAAAAGTCATTGTCGGGATGTCCGGCGGTGTGGACTCTTCTGTGGCCGCCATGCTTCTGAAGAAGCAGGGCTATGATGTCGTCGGCGTGACGATGCAGATATGGCAGGATGAAGAAACAGCCATTCAGGAAGAAAATGGCGGTTGCTGCGGCTTGAGCGCGGTGGATGACGCACGACGGGTGGCCAGTCAGTTGGACATCCCCTACTATGTGATGAACTTTAAAAAAGAATTCAAAGAGTGGGTGATGGATGACTTTGCCGGGGAATATTTTCGGGGAAGAACGCCAAATCCGTGTATCCGGTGCAATCGGTATGTCAAATGGGAAGCGCTTTTACATCGGGCCATGTCCATTGGAGGAGACTATATTGCCACAGGACATTATGCCAAA…	-	-	-	-	-	-	-
Unigene65518	1.51547e-06	5.05006e-07	6.85019e-07	0	0	0	K03800|1|8.9e-115|419.9|dun:FDZ78_14090|lplA; lipoate---protein ligase [EC:6.3.1.20]!K03800|2|1.2e-66|260.0|peo:AS203_07170|lplA; lipoate---protein ligase [EC:6.3.1.20]!K03644|3|1.5e-61|243.0|pje:CRM71_06915|lipA; lipoyl synthase [EC:2.8.1.8]!K03800|4|2.0e-61|242.7|bvs:BARVI_01820|lplA; lipoate---protein ligase [EC:6.3.1.20]!K03644|5|2.0e-61|242.7|pmz:HMPREF0659_A6168|lipA; lipoyl synthase [EC:2.…	ATGAAAAATAAAAAAGTCATTGTCGGGATGTCCGGCGGTGTGGACTCTTCTGTGGCCGCCATGCTTCTGAAGAAGCAGGGCTATGATGTCGTCGGCGTGACGATGCAGATATGGCAGGATGAAGAAACAGCCATTCAGGAAGAAAATGGCGGTTGCTGCGGCTTGAGCGCGGTGGATGACGCACGACGGGTGGCCAGTCAGTTGGACATCCCCTACTATGTGATGAACTTTAAAAAAGAATTCAAAGAGTGGGTGATGGATGACTTTGCCGGGGAATATTTTCGGGGAAGAACGCCAAATCCGTGTATCCGGTGCAATCGGTATGTCAAATGGGAAGCGCTTTTACATCGGGCCATGTCCATTGGAGGAGACTATATTGCCACAGGACATTATGCCAAA…	-	-	-	-	-	-	-
Unigene66148	1.93426e-07	2.57825e-07	2.4481e-07	0	0	0	K21028|1|4.0e-40|171.0|sbr:SY1_11770|ynjE; molybdopterin synthase sulfurtransferase [EC:2.8.1.11]!K21028|2|2.9e-38|164.9|eac:EAL2_808p04410|ynjE; molybdopterin synthase sulfurtransferase [EC:2.8.1.11]!K21028|3|1.1e-34|152.9|tped:TPE_1854|ynjE; molybdopterin synthase sulfurtransferase [EC:2.8.1.11]!K21028|4|2.5e-34|151.8|cpe:CPE1052|ynjE; molybdopterin synthase sulfurtransferase [EC:2.8.1.11]!K210…	ATGAAAAATAAAAAAGTCATTGTCGGGATGTCCGGCGGTGTGGACTCTTCTGTGGCCGCCATGCTTCTGAAGAAGCAGGGCTATGATGTCGTCGGCGTGACGATGCAGATATGGCAGGATGAAGAAACAGCCATTCAGGAAGAAAATGGCGGTTGCTGCGGCTTGAGCGCGGTGGATGACGCACGACGGGTGGCCAGTCAGTTGGACATCCCCTACTATGTGATGAACTTTAAAAAAGAATTCAAAGAGTGGGTGATGGATGACTTTGCCGGGGAATATTTTCGGGGAAGAACGCCAAATCCGTGTATCCGGTGCAATCGGTATGTCAAATGGGAAGCGCTTTTACATCGGGCCATGTCCATTGGAGGAGACTATATTGCCACAGGACATTATGCCAAA…	Lachnospiraceae_bacterium_3-2	0.000684165	0.000785783	0.000764842	3.2268e-08	3.08238e-08	0
Unigene68077	8.93746e-06	6.58354e-06	7.51632e-06	0	0	0	K03644|1|3.1e-98|364.8|pah:Poras_1655|lipA; lipoyl synthase [EC:2.8.1.8]!K03644|2|3.1e-98|364.8|osp:Odosp_0856|lipA; lipoyl synthase [EC:2.8.1.8]!K03644|3|4.1e-98|364.4|buy:D8S85_02680|lipA; lipoyl synthase [EC:2.8.1.8]!K03644|4|1.3e-96|359.4|tde:TDE1575|lipA; lipoyl synthase [EC:2.8.1.8]!K03644|5|6.5e-96|357.1|pcre:NCTC12858_00328|lipA; lipoyl synthase [EC:2.8.1.8]	ATGAAAAATAAAAAAGTCATTGTCGGGATGTCCGGCGGTGTGGACTCTTCTGTGGCCGCCATGCTTCTGAAGAAGCAGGGCTATGATGTCGTCGGCGTGACGATGCAGATATGGCAGGATGAAGAAACAGCCATTCAGGAAGAAAATGGCGGTTGCTGCGGCTTGAGCGCGGTGGATGACGCACGACGGGTGGCCAGTCAGTTGGACATCCCCTACTATGTGATGAACTTTAAAAAAGAATTCAAAGAGTGGGTGATGGATGACTTTGCCGGGGAATATTTTCGGGGAAGAACGCCAAATCCGTGTATCCGGTGCAATCGGTATGTCAAATGGGAAGCGCTTTTACATCGGGCCATGTCCATTGGAGGAGACTATATTGCCACAGGACATTATGCCAAA…	Bacteroidales_bacterium_52_46	0.000607112	0.000442299	0.000391749	1.0921e-07	0	0
Unigene68879	8.47109e-07	0	0	0	0	0	K01012|1|5.1e-65|253.8|dun:FDZ78_06415|bioB; biotin synthase [EC:2.8.1.6]!K01012|2|5.2e-62|243.8|bvs:BARVI_01050|bioB; biotin synthase [EC:2.8.1.6]!K00833|4|1.1e-56|226.1|bhf:C3V43_02490|bioA; adenosylmethionine---8-amino-7-oxononanoate aminotransferase [EC:2.6.1.62]!K01012|5|2.1e-55|221.9|rbc:BN938_2396|bioB; biotin synthase [EC:2.8.1.6]	ATGAAAAATAAAAAAGTCATTGTCGGGATGTCCGGCGGTGTGGACTCTTCTGTGGCCGCCATGCTTCTGAAGAAGCAGGGCTATGATGTCGTCGGCGTGACGATGCAGATATGGCAGGATGAAGAAACAGCCATTCAGGAAGAAAATGGCGGTTGCTGCGGCTTGAGCGCGGTGGATGACGCACGACGGGTGGCCAGTCAGTTGGACATCCCCTACTATGTGATGAACTTTAAAAAAGAATTCAAAGAGTGGGTGATGGATGACTTTGCCGGGGAATATTTTCGGGGAAGAACGCCAAATCCGTGTATCCGGTGCAATCGGTATGTCAAATGGGAAGCGCTTTTACATCGGGCCATGTCCATTGGAGGAGACTATATTGCCACAGGACATTATGCCAAA…	-	-	-	-	-	-	-
Unigene69015	8.41378e-06	2.52667e-05	2.65183e-06	0	0	0	K21027|1|2.7e-189|667.5|peo:AS203_10785|TRMU; tRNA-5-taurinomethyluridine 2-sulfurtransferase [EC:2.8.1.14]!K21027|2|4.3e-179|633.6|pdt:Prede_1516|TRMU; tRNA-5-taurinomethyluridine 2-sulfurtransferase [EC:2.8.1.14]!K21027|3|8.2e-178|629.4|pmz:HMPREF0659_A7159|TRMU; tRNA-5-taurinomethyluridine 2-sulfurtransferase [EC:2.8.1.14]!K21027|4|9.0e-177|625.9|pru:PRU_0077|TRMU; tRNA-5-taurinomethyluridine …	ATGAAAAATAAAAAAGTCATTGTCGGGATGTCCGGCGGTGTGGACTCTTCTGTGGCCGCCATGCTTCTGAAGAAGCAGGGCTATGATGTCGTCGGCGTGACGATGCAGATATGGCAGGATGAAGAAACAGCCATTCAGGAAGAAAATGGCGGTTGCTGCGGCTTGAGCGCGGTGGATGACGCACGACGGGTGGCCAGTCAGTTGGACATCCCCTACTATGTGATGAACTTTAAAAAAGAATTCAAAGAGTGGGTGATGGATGACTTTGCCGGGGAATATTTTCGGGGAAGAACGCCAAATCCGTGTATCCGGTGCAATCGGTATGTCAAATGGGAAGCGCTTTTACATCGGGCCATGTCCATTGGAGGAGACTATATTGCCACAGGACATTATGCCAAA…	-	-	-	-	-	-	-
Unigene69256	3.40641e-06	2.1222e-06	6.84188e-06	0	0	0	K21029|1|1.8e-43|182.6|cad:Curi_c25060|moeB; molybdopterin-synthase adenylyltransferase [EC:2.7.7.80]!K21029|2|3.4e-39|168.3|str:Sterm_1679|moeB; molybdopterin-synthase adenylyltransferase [EC:2.7.7.80]!K21029|3|3.8e-38|164.9|cfm:BJL90_04565|moeB; molybdopterin-synthase adenylyltransferase [EC:2.7.7.80]!K21029|4|6.5e-38|164.1|hals:D7D81_16305|moeB; molybdopterin-synthase adenylyltransferase [EC:2…	ATGAAAAATAAAAAAGTCATTGTCGGGATGTCCGGCGGTGTGGACTCTTCTGTGGCCGCCATGCTTCTGAAGAAGCAGGGCTATGATGTCGTCGGCGTGACGATGCAGATATGGCAGGATGAAGAAACAGCCATTCAGGAAGAAAATGGCGGTTGCTGCGGCTTGAGCGCGGTGGATGACGCACGACGGGTGGCCAGTCAGTTGGACATCCCCTACTATGTGATGAACTTTAAAAAAGAATTCAAAGAGTGGGTGATGGATGACTTTGCCGGGGAATATTTTCGGGGAAGAACGCCAAATCCGTGTATCCGGTGCAATCGGTATGTCAAATGGGAAGCGCTTTTACATCGGGCCATGTCCATTGGAGGAGACTATATTGCCACAGGACATTATGCCAAA…	Frisingicoccus_caecimuris	0.00798828	0.00523413	0.0146708	1.77195e-07	1.69388e-07	0
Unigene71599	6.12052e-07	0	0	0	0	0	K03151|1|6.7e-153|546.6|rim:ROI_10850|thiI; tRNA uracil 4-sulfurtransferase [EC:2.8.1.4]!K03151|2|1.5e-152|545.4|byl:A4V09_15065|thiI; tRNA uracil 4-sulfurtransferase [EC:2.8.1.4]!K03151|3|2.6e-152|544.7|rix:RO1_23050|thiI; tRNA uracil 4-sulfurtransferase [EC:2.8.1.4]!K03151|4|7.0e-150|536.6|rho:RHOM_05455|thiI; tRNA uracil 4-sulfurtransferase [EC:2.8.1.4]!K03151|5|8.5e-148|529.6|bhan:CGC63_11850…	ATGAAAAATAAAAAAGTCATTGTCGGGATGTCCGGCGGTGTGGACTCTTCTGTGGCCGCCATGCTTCTGAAGAAGCAGGGCTATGATGTCGTCGGCGTGACGATGCAGATATGGCAGGATGAAGAAACAGCCATTCAGGAAGAAAATGGCGGTTGCTGCGGCTTGAGCGCGGTGGATGACGCACGACGGGTGGCCAGTCAGTTGGACATCCCCTACTATGTGATGAACTTTAAAAAAGAATTCAAAGAGTGGGTGATGGATGACTTTGCCGGGGAATATTTTCGGGGAAGAACGCCAAATCCGTGTATCCGGTGCAATCGGTATGTCAAATGGGAAGCGCTTTTACATCGGGCCATGTCCATTGGAGGAGACTATATTGCCACAGGACATTATGCCAAA…	-	-	-	-	-	-	-
Unigene74083	1.32502e-06	1.89233e-07	0	0	0	0	K03151|1|6.0e-31|140.6|mta:Moth_0198|thiI; tRNA uracil 4-sulfurtransferase [EC:2.8.1.4]!K03151|2|3.9e-30|137.9|aft:BBF96_14510|thiI; tRNA uracil 4-sulfurtransferase [EC:2.8.1.4]!K03151|3|4.8e-28|131.0|aar:Acear_1284|thiI; tRNA uracil 4-sulfurtransferase [EC:2.8.1.4]!K03151|4|4.0e-27|127.9|gmc:GY4MC1_0796|thiI; tRNA uracil 4-sulfurtransferase [EC:2.8.1.4]!K03151|5|4.0e-27|127.9|ptl:AOT13_18300|thi…	ATGAAAAATAAAAAAGTCATTGTCGGGATGTCCGGCGGTGTGGACTCTTCTGTGGCCGCCATGCTTCTGAAGAAGCAGGGCTATGATGTCGTCGGCGTGACGATGCAGATATGGCAGGATGAAGAAACAGCCATTCAGGAAGAAAATGGCGGTTGCTGCGGCTTGAGCGCGGTGGATGACGCACGACGGGTGGCCAGTCAGTTGGACATCCCCTACTATGTGATGAACTTTAAAAAAGAATTCAAAGAGTGGGTGATGGATGACTTTGCCGGGGAATATTTTCGGGGAAGAACGCCAAATCCGTGTATCCGGTGCAATCGGTATGTCAAATGGGAAGCGCTTTTACATCGGGCCATGTCCATTGGAGGAGACTATATTGCCACAGGACATTATGCCAAA…	-	-	-	-	-	-	-
Unigene74354	0	2.29782e-07	1.45455e-07	0	0	0	K06864|1|3.2e-46|191.0|cth:Cthe_1841|larE; pyridinium-3,5-biscarboxylic acid mononucleotide sulfurtransferase [EC:4.4.1.37]!K06864|2|3.2e-46|191.0|ctx:Clo1313_2533|larE; pyridinium-3,5-biscarboxylic acid mononucleotide sulfurtransferase [EC:4.4.1.37]!K06864|3|7.8e-45|186.4|toc:Toce_0386|larE; pyridinium-3,5-biscarboxylic acid mononucleotide sulfurtransferase [EC:4.4.1.37]!K06864|4|6.6e-44|183.3|a…	ATGAAAAATAAAAAAGTCATTGTCGGGATGTCCGGCGGTGTGGACTCTTCTGTGGCCGCCATGCTTCTGAAGAAGCAGGGCTATGATGTCGTCGGCGTGACGATGCAGATATGGCAGGATGAAGAAACAGCCATTCAGGAAGAAAATGGCGGTTGCTGCGGCTTGAGCGCGGTGGATGACGCACGACGGGTGGCCAGTCAGTTGGACATCCCCTACTATGTGATGAACTTTAAAAAAGAATTCAAAGAGTGGGTGATGGATGACTTTGCCGGGGAATATTTTCGGGGAAGAACGCCAAATCCGTGTATCCGGTGCAATCGGTATGTCAAATGGGAAGCGCTTTTACATCGGGCCATGTCCATTGGAGGAGACTATATTGCCACAGGACATTATGCCAAA…	bacterium_1XD21-13	0.000394298	0.00023527	0.000155482	0	0	0
Unigene75385	2.44821e-06	3.67122e-06	2.6467e-06	0	0	0	K01012|1|5.1e-153|547.0|rum:CK1_40100|bioB; biotin synthase [EC:2.8.1.6]!K01012|2|4.8e-151|540.4|blab:EYS05_03545|bioB; biotin synthase [EC:2.8.1.6]!K01012|3|2.6e-144|518.1|ehl:EHLA_1685|bioB; biotin synthase [EC:2.8.1.6]!K01012|4|6.5e-132|476.9|csh:Closa_3909|bioB; biotin synthase [EC:2.8.1.6]!K01012|5|2.7e-130|471.5|carg:RSJ17_11165|bioB; biotin synthase [EC:2.8.1.6]	ATGAAAAATAAAAAAGTCATTGTCGGGATGTCCGGCGGTGTGGACTCTTCTGTGGCCGCCATGCTTCTGAAGAAGCAGGGCTATGATGTCGTCGGCGTGACGATGCAGATATGGCAGGATGAAGAAACAGCCATTCAGGAAGAAAATGGCGGTTGCTGCGGCTTGAGCGCGGTGGATGACGCACGACGGGTGGCCAGTCAGTTGGACATCCCCTACTATGTGATGAACTTTAAAAAAGAATTCAAAGAGTGGGTGATGGATGACTTTGCCGGGGAATATTTTCGGGGAAGAACGCCAAATCCGTGTATCCGGTGCAATCGGTATGTCAAATGGGAAGCGCTTTTACATCGGGCCATGTCCATTGGAGGAGACTATATTGCCACAGGACATTATGCCAAA…	-	-	-	-	-	-	-
Unigene78307	1.92868e-06	9.07346e-07	2.15386e-06	0	0	0	K02439|1|1.8e-32|144.8|rix:RO1_20280|glpE; thiosulfate sulfurtransferase [EC:2.8.1.1]!K02439|2|1.8e-32|144.8|rim:ROI_07640|glpE; thiosulfate sulfurtransferase [EC:2.8.1.1]!K02439|3|7.4e-31|139.4|rho:RHOM_02925|glpE; thiosulfate sulfurtransferase [EC:2.8.1.1]	ATGAAAAATAAAAAAGTCATTGTCGGGATGTCCGGCGGTGTGGACTCTTCTGTGGCCGCCATGCTTCTGAAGAAGCAGGGCTATGATGTCGTCGGCGTGACGATGCAGATATGGCAGGATGAAGAAACAGCCATTCAGGAAGAAAATGGCGGTTGCTGCGGCTTGAGCGCGGTGGATGACGCACGACGGGTGGCCAGTCAGTTGGACATCCCCTACTATGTGATGAACTTTAAAAAAGAATTCAAAGAGTGGGTGATGGATGACTTTGCCGGGGAATATTTTCGGGGAAGAACGCCAAATCCGTGTATCCGGTGCAATCGGTATGTCAAATGGGAAGCGCTTTTACATCGGGCCATGTCCATTGGAGGAGACTATATTGCCACAGGACATTATGCCAAA…	-	-	-	-	-	-	-
Unigene78823	3.97397e-06	3.48131e-06	3.11113e-06	0	0	0	K06864|1|3.8e-77|294.7|arf:AR1Y2_0544|larE; pyridinium-3,5-biscarboxylic acid mononucleotide sulfurtransferase [EC:4.4.1.37]!K06864|2|6.5e-77|293.9|cbut:ATN24_17715|larE; pyridinium-3,5-biscarboxylic acid mononucleotide sulfurtransferase [EC:4.4.1.37]!K06864|3|6.5e-77|293.9|ful:C4N20_13055|larE; pyridinium-3,5-biscarboxylic acid mononucleotide sulfurtransferase [EC:4.4.1.37]!K06864|4|8.5e-77|293.…	ATGAAAAATAAAAAAGTCATTGTCGGGATGTCCGGCGGTGTGGACTCTTCTGTGGCCGCCATGCTTCTGAAGAAGCAGGGCTATGATGTCGTCGGCGTGACGATGCAGATATGGCAGGATGAAGAAACAGCCATTCAGGAAGAAAATGGCGGTTGCTGCGGCTTGAGCGCGGTGGATGACGCACGACGGGTGGCCAGTCAGTTGGACATCCCCTACTATGTGATGAACTTTAAAAAAGAATTCAAAGAGTGGGTGATGGATGACTTTGCCGGGGAATATTTTCGGGGAAGAACGCCAAATCCGTGTATCCGGTGCAATCGGTATGTCAAATGGGAAGCGCTTTTACATCGGGCCATGTCCATTGGAGGAGACTATATTGCCACAGGACATTATGCCAAA…	-	-	-	-	-	-	-
Unigene78901	1.62197e-06	8.58433e-07	6.03777e-08	0	0	0	K06864|1|1.9e-81|309.3|fpla:A4U99_13410|larE; pyridinium-3,5-biscarboxylic acid mononucleotide sulfurtransferase [EC:4.4.1.37]!K06864|2|1.4e-79|303.1|capr:EQM14_02360|larE; pyridinium-3,5-biscarboxylic acid mononucleotide sulfurtransferase [EC:4.4.1.37]!K06864|3|7.1e-76|290.8|rbp:B6259_02565|larE; pyridinium-3,5-biscarboxylic acid mononucleotide sulfurtransferase [EC:4.4.1.37]!K06864|4|9.9e-70|27…	ATGAAAAATAAAAAAGTCATTGTCGGGATGTCCGGCGGTGTGGACTCTTCTGTGGCCGCCATGCTTCTGAAGAAGCAGGGCTATGATGTCGTCGGCGTGACGATGCAGATATGGCAGGATGAAGAAACAGCCATTCAGGAAGAAAATGGCGGTTGCTGCGGCTTGAGCGCGGTGGATGACGCACGACGGGTGGCCAGTCAGTTGGACATCCCCTACTATGTGATGAACTTTAAAAAAGAATTCAAAGAGTGGGTGATGGATGACTTTGCCGGGGAATATTTTCGGGGAAGAACGCCAAATCCGTGTATCCGGTGCAATCGGTATGTCAAATGGGAAGCGCTTTTACATCGGGCCATGTCCATTGGAGGAGACTATATTGCCACAGGACATTATGCCAAA…	-	-	-	-	-	-	-
Unigene80034	5.36319e-07	0	0	0	0	0	K00566|1|1.5e-56|225.7|rum:CK1_31360|mnmA; tRNA-uridine 2-sulfurtransferase [EC:2.8.1.13]!K00566|2|7.5e-56|223.4|blab:EYS05_17150|mnmA; tRNA-uridine 2-sulfurtransferase [EC:2.8.1.13]!K00566|3|4.8e-55|220.7|ruk:A4V00_08690|mnmA; tRNA-uridine 2-sulfurtransferase [EC:2.8.1.13]!K00566|4|5.3e-54|217.2|capr:EQM14_12575|mnmA; tRNA-uridine 2-sulfurtransferase [EC:2.8.1.13]!K00566|5|5.9e-53|213.8|rob:CK5_…	ATGAAAAATAAAAAAGTCATTGTCGGGATGTCCGGCGGTGTGGACTCTTCTGTGGCCGCCATGCTTCTGAAGAAGCAGGGCTATGATGTCGTCGGCGTGACGATGCAGATATGGCAGGATGAAGAAACAGCCATTCAGGAAGAAAATGGCGGTTGCTGCGGCTTGAGCGCGGTGGATGACGCACGACGGGTGGCCAGTCAGTTGGACATCCCCTACTATGTGATGAACTTTAAAAAAGAATTCAAAGAGTGGGTGATGGATGACTTTGCCGGGGAATATTTTCGGGGAAGAACGCCAAATCCGTGTATCCGGTGCAATCGGTATGTCAAATGGGAAGCGCTTTTACATCGGGCCATGTCCATTGGAGGAGACTATATTGCCACAGGACATTATGCCAAA…	-	-	-	-	-	-	-
Unigene80261	1.27469e-06	0	0	0	0	0	K00566|1|2.9e-122|444.9|ruj:E5Z56_03790|mnmA; tRNA-uridine 2-sulfurtransferase [EC:2.8.1.13]!K00566|2|9.5e-118|429.9|capr:EQM14_12575|mnmA; tRNA-uridine 2-sulfurtransferase [EC:2.8.1.13]!K00566|3|9.5e-118|429.9|tpi:TREPR_0375|mnmA; tRNA-uridine 2-sulfurtransferase [EC:2.8.1.13]!K00566|4|6.2e-117|427.2|esu:EUS_26010|mnmA; tRNA-uridine 2-sulfurtransferase [EC:2.8.1.13]!K00566|5|3.1e-116|424.9|blab:…	ATGAAAAATAAAAAAGTCATTGTCGGGATGTCCGGCGGTGTGGACTCTTCTGTGGCCGCCATGCTTCTGAAGAAGCAGGGCTATGATGTCGTCGGCGTGACGATGCAGATATGGCAGGATGAAGAAACAGCCATTCAGGAAGAAAATGGCGGTTGCTGCGGCTTGAGCGCGGTGGATGACGCACGACGGGTGGCCAGTCAGTTGGACATCCCCTACTATGTGATGAACTTTAAAAAAGAATTCAAAGAGTGGGTGATGGATGACTTTGCCGGGGAATATTTTCGGGGAAGAACGCCAAATCCGTGTATCCGGTGCAATCGGTATGTCAAATGGGAAGCGCTTTTACATCGGGCCATGTCCATTGGAGGAGACTATATTGCCACAGGACATTATGCCAAA…	-	-	-	-	-	-	-
Unigene81004	1.86747e-06	1.78205e-06	0	0	0	0	K03972|1|1.6e-25|122.1|bpro:PMF13cell1_05419|pspE; phage shock protein E!K03972|2|2.1e-25|121.7|tbe:Trebr_0389|pspE; phage shock protein E!K03972|3|1.1e-24|119.4|byl:A4V09_00245|pspE; phage shock protein E!K21147|4|2.4e-24|118.2|bpb:bpr_I2677|moeZR; sulfur-carrier protein adenylyltransferase/sulfurtransferase [EC:2.7.7.80 2.7.7.- 2.8.1.11 2.8.1.-]!K03972|5|1.3e-22|112.5|cbol:CGC65_03645|pspE; pha…	ATGAAAAATAAAAAAGTCATTGTCGGGATGTCCGGCGGTGTGGACTCTTCTGTGGCCGCCATGCTTCTGAAGAAGCAGGGCTATGATGTCGTCGGCGTGACGATGCAGATATGGCAGGATGAAGAAACAGCCATTCAGGAAGAAAATGGCGGTTGCTGCGGCTTGAGCGCGGTGGATGACGCACGACGGGTGGCCAGTCAGTTGGACATCCCCTACTATGTGATGAACTTTAAAAAAGAATTCAAAGAGTGGGTGATGGATGACTTTGCCGGGGAATATTTTCGGGGAAGAACGCCAAATCCGTGTATCCGGTGCAATCGGTATGTCAAATGGGAAGCGCTTTTACATCGGGCCATGTCCATTGGAGGAGACTATATTGCCACAGGACATTATGCCAAA…	Oscillibacter_sp._1-3	0.00169683	0.00214825	0.000563007	6.97575e-08	9.66633e-08	0
Unigene82257	1.311e-06	5.00945e-06	7.82622e-06	0	0	0	K00566|1|1.6e-243|847.8|fro:AALO17_08490|mnmA; tRNA-uridine 2-sulfurtransferase [EC:2.8.1.13]!K00566|2|3.6e-158|564.3|euc:EC1_15460|mnmA; tRNA-uridine 2-sulfurtransferase [EC:2.8.1.13]!K00566|3|1.2e-140|506.1|absi:A9CBEGH2_04360|mnmA; tRNA-uridine 2-sulfurtransferase [EC:2.8.1.13]!K00566|4|2.0e-140|505.4|aarg:Aargi30884_03690|mnmA; tRNA-uridine 2-sulfurtransferase [EC:2.8.1.13]!K00566|5|3.5e-137|…	ATGAAAAATAAAAAAGTCATTGTCGGGATGTCCGGCGGTGTGGACTCTTCTGTGGCCGCCATGCTTCTGAAGAAGCAGGGCTATGATGTCGTCGGCGTGACGATGCAGATATGGCAGGATGAAGAAACAGCCATTCAGGAAGAAAATGGCGGTTGCTGCGGCTTGAGCGCGGTGGATGACGCACGACGGGTGGCCAGTCAGTTGGACATCCCCTACTATGTGATGAACTTTAAAAAAGAATTCAAAGAGTGGGTGATGGATGACTTTGCCGGGGAATATTTTCGGGGAAGAACGCCAAATCCGTGTATCCGGTGCAATCGGTATGTCAAATGGGAAGCGCTTTTACATCGGGCCATGTCCATTGGAGGAGACTATATTGCCACAGGACATTATGCCAAA…	Faecalibaculum_rodentium	0.0020326	0.0108633	0.0180763	9.83824e-07	1.41914e-07	0
Unigene84179	3.27589e-06	5.5065e-06	7.12731e-06	0	0	0	K03151|1|1.2e-228|798.5|lrt:LRI_1414|thiI; tRNA uracil 4-sulfurtransferase [EC:2.8.1.4]!K03151|2|1.2e-228|798.5|lrr:N134_02645|thiI; tRNA uracil 4-sulfurtransferase [EC:2.8.1.4]!K03151|3|3.3e-228|797.0|lre:Lreu_0503|thiI; tRNA uracil 4-sulfurtransferase [EC:2.8.1.4]!K03151|4|3.3e-228|797.0|lrf:LAR_0489|thiI; tRNA uracil 4-sulfurtransferase [EC:2.8.1.4]!K03151|5|3.3e-228|797.0|lru:HMPREF0538_21730…	ATGAAAAATAAAAAAGTCATTGTCGGGATGTCCGGCGGTGTGGACTCTTCTGTGGCCGCCATGCTTCTGAAGAAGCAGGGCTATGATGTCGTCGGCGTGACGATGCAGATATGGCAGGATGAAGAAACAGCCATTCAGGAAGAAAATGGCGGTTGCTGCGGCTTGAGCGCGGTGGATGACGCACGACGGGTGGCCAGTCAGTTGGACATCCCCTACTATGTGATGAACTTTAAAAAAGAATTCAAAGAGTGGGTGATGGATGACTTTGCCGGGGAATATTTTCGGGGAAGAACGCCAAATCCGTGTATCCGGTGCAATCGGTATGTCAAATGGGAAGCGCTTTTACATCGGGCCATGTCCATTGGAGGAGACTATATTGCCACAGGACATTATGCCAAA…	-	-	-	-	-	-	-
Unigene87918	5.94195e-07	0	0	0	0	0	K01012|1|6.0e-120|436.8|blab:EYS05_03545|bioB; biotin synthase [EC:2.8.1.6]!K01012|2|1.3e-119|435.6|rum:CK1_40100|bioB; biotin synthase [EC:2.8.1.6]!K01012|3|3.5e-112|411.0|ehl:EHLA_1685|bioB; biotin synthase [EC:2.8.1.6]!K01012|4|1.4e-105|389.0|cth:Cthe_1839|bioB; biotin synthase [EC:2.8.1.6]!K01012|5|1.4e-105|389.0|ctx:Clo1313_2531|bioB; biotin synthase [EC:2.8.1.6]	ATGAAAAATAAAAAAGTCATTGTCGGGATGTCCGGCGGTGTGGACTCTTCTGTGGCCGCCATGCTTCTGAAGAAGCAGGGCTATGATGTCGTCGGCGTGACGATGCAGATATGGCAGGATGAAGAAACAGCCATTCAGGAAGAAAATGGCGGTTGCTGCGGCTTGAGCGCGGTGGATGACGCACGACGGGTGGCCAGTCAGTTGGACATCCCCTACTATGTGATGAACTTTAAAAAAGAATTCAAAGAGTGGGTGATGGATGACTTTGCCGGGGAATATTTTCGGGGAAGAACGCCAAATCCGTGTATCCGGTGCAATCGGTATGTCAAATGGGAAGCGCTTTTACATCGGGCCATGTCCATTGGAGGAGACTATATTGCCACAGGACATTATGCCAAA…	-	-	-	-	-	-	-
Unigene88579	0	0	4.04822e-07	0	0	0	K03151|1|5.1e-27|126.3|fpla:A4U99_17615|thiI; tRNA uracil 4-sulfurtransferase [EC:2.8.1.4]!K03151|2|2.4e-24|117.5|ibu:IB211_00336|thiI; tRNA uracil 4-sulfurtransferase [EC:2.8.1.4]!K03151|3|3.0e-19|100.5|ral:Rumal_0113|thiI; tRNA uracil 4-sulfurtransferase [EC:2.8.1.4]!K03151|4|3.0e-19|100.5|ccha:ELD05_07535|thiI; tRNA uracil 4-sulfurtransferase [EC:2.8.1.4]!K03151|5|3.9e-19|100.1|cmiu:B1H56_0755…	ATGAAAAATAAAAAAGTCATTGTCGGGATGTCCGGCGGTGTGGACTCTTCTGTGGCCGCCATGCTTCTGAAGAAGCAGGGCTATGATGTCGTCGGCGTGACGATGCAGATATGGCAGGATGAAGAAACAGCCATTCAGGAAGAAAATGGCGGTTGCTGCGGCTTGAGCGCGGTGGATGACGCACGACGGGTGGCCAGTCAGTTGGACATCCCCTACTATGTGATGAACTTTAAAAAAGAATTCAAAGAGTGGGTGATGGATGACTTTGCCGGGGAATATTTTCGGGGAAGAACGCCAAATCCGTGTATCCGGTGCAATCGGTATGTCAAATGGGAAGCGCTTTTACATCGGGCCATGTCCATTGGAGGAGACTATATTGCCACAGGACATTATGCCAAA…	-	-	-	-	-	-	-
Unigene89116	8.1607e-07	5.09892e-07	1.51701e-06	0	0	0	K01012|1|1.7e-135|488.8|rto:RTO_05620|bioB; biotin synthase [EC:2.8.1.6]!K01012|2|1.0e-129|469.5|css:Cst_c06960|bioB; biotin synthase [EC:2.8.1.6]!K01012|3|1.0e-129|469.5|csd:Clst_0662|bioB; biotin synthase [EC:2.8.1.6]!K01012|4|6.8e-129|466.8|dmi:Desmer_2937|bioB; biotin synthase [EC:2.8.1.6]!K01012|5|5.7e-128|463.8|cth:Cthe_1839|bioB; biotin synthase [EC:2.8.1.6]	ATGAAAAATAAAAAAGTCATTGTCGGGATGTCCGGCGGTGTGGACTCTTCTGTGGCCGCCATGCTTCTGAAGAAGCAGGGCTATGATGTCGTCGGCGTGACGATGCAGATATGGCAGGATGAAGAAACAGCCATTCAGGAAGAAAATGGCGGTTGCTGCGGCTTGAGCGCGGTGGATGACGCACGACGGGTGGCCAGTCAGTTGGACATCCCCTACTATGTGATGAACTTTAAAAAAGAATTCAAAGAGTGGGTGATGGATGACTTTGCCGGGGAATATTTTCGGGGAAGAACGCCAAATCCGTGTATCCGGTGCAATCGGTATGTCAAATGGGAAGCGCTTTTACATCGGGCCATGTCCATTGGAGGAGACTATATTGCCACAGGACATTATGCCAAA…	Anaerotignum_sp._KCTC_15736	0.000216284	7.55075e-05	0.000396663	0	0	0
Unigene89369	2.4897e-06	6.49294e-07	6.50768e-07	0	0	0	K01012|1|4.5e-143|513.8|parc:CI960_14670|bioB; biotin synthase [EC:2.8.1.6]!K01012|2|2.9e-142|511.1|pdi:BDI_1913|bioB; biotin synthase [EC:2.8.1.6]!K01012|3|4.4e-114|417.5|pgi:PG_2081|bioB; biotin synthase [EC:2.8.1.6]!K01012|4|1.7e-113|415.6|pgt:PGTDC60_1337|bioB; biotin synthase [EC:2.8.1.6]!K00833|5|2.1e-108|398.7|bis:DXK01_014835|bioA; adenosylmethionine---8-amino-7-oxononanoate aminotransfer…	ATGAAAAATAAAAAAGTCATTGTCGGGATGTCCGGCGGTGTGGACTCTTCTGTGGCCGCCATGCTTCTGAAGAAGCAGGGCTATGATGTCGTCGGCGTGACGATGCAGATATGGCAGGATGAAGAAACAGCCATTCAGGAAGAAAATGGCGGTTGCTGCGGCTTGAGCGCGGTGGATGACGCACGACGGGTGGCCAGTCAGTTGGACATCCCCTACTATGTGATGAACTTTAAAAAAGAATTCAAAGAGTGGGTGATGGATGACTTTGCCGGGGAATATTTTCGGGGAAGAACGCCAAATCCGTGTATCCGGTGCAATCGGTATGTCAAATGGGAAGCGCTTTTACATCGGGCCATGTCCATTGGAGGAGACTATATTGCCACAGGACATTATGCCAAA…	-	-	-	-	-	-	-
Unigene90702	1.90724e-06	1.26034e-06	4.08112e-06	0	0	0	K00566|1|1.0e-215|755.4|bfb:VU15_18000|mnmA; tRNA-uridine 2-sulfurtransferase [EC:2.8.1.13]!K00566|2|4.1e-193|680.2|btho:Btheta7330_00480|mnmA; tRNA-uridine 2-sulfurtransferase [EC:2.8.1.13]!K00566|3|2.2e-191|674.5|bxy:BXY_30020|mnmA; tRNA-uridine 2-sulfurtransferase [EC:2.8.1.13]!K00566|4|1.5e-190|671.8|bcae:A4V03_01430|mnmA; tRNA-uridine 2-sulfurtransferase [EC:2.8.1.13]!K00566|5|2.5e-190|671.0…	ATGAAAAATAAAAAAGTCATTGTCGGGATGTCCGGCGGTGTGGACTCTTCTGTGGCCGCCATGCTTCTGAAGAAGCAGGGCTATGATGTCGTCGGCGTGACGATGCAGATATGGCAGGATGAAGAAACAGCCATTCAGGAAGAAAATGGCGGTTGCTGCGGCTTGAGCGCGGTGGATGACGCACGACGGGTGGCCAGTCAGTTGGACATCCCCTACTATGTGATGAACTTTAAAAAAGAATTCAAAGAGTGGGTGATGGATGACTTTGCCGGGGAATATTTTCGGGGAAGAACGCCAAATCCGTGTATCCGGTGCAATCGGTATGTCAAATGGGAAGCGCTTTTACATCGGGCCATGTCCATTGGAGGAGACTATATTGCCACAGGACATTATGCCAAA…	Bacteroides_fragilis	0.00633672	0.00276742	0.00831637	4.38877e-07	1.36627e-07	0
Unigene92149	1.0508e-06	0	0	0	0	0	K03151|1|1.5e-132|479.2|rus:RBI_I01672|thiI; tRNA uracil 4-sulfurtransferase [EC:2.8.1.4]!K03151|2|3.1e-130|471.5|capr:EQM14_15615|thiI; tRNA uracil 4-sulfurtransferase [EC:2.8.1.4]!K03151|3|2.2e-128|465.3|esr:ES1_04310|thiI; tRNA uracil 4-sulfurtransferase [EC:2.8.1.4]!K03151|4|2.2e-128|465.3|esu:EUS_00460|thiI; tRNA uracil 4-sulfurtransferase [EC:2.8.1.4]!K03151|5|2.7e-126|458.4|rbp:B6259_09165…	ATGAAAAATAAAAAAGTCATTGTCGGGATGTCCGGCGGTGTGGACTCTTCTGTGGCCGCCATGCTTCTGAAGAAGCAGGGCTATGATGTCGTCGGCGTGACGATGCAGATATGGCAGGATGAAGAAACAGCCATTCAGGAAGAAAATGGCGGTTGCTGCGGCTTGAGCGCGGTGGATGACGCACGACGGGTGGCCAGTCAGTTGGACATCCCCTACTATGTGATGAACTTTAAAAAAGAATTCAAAGAGTGGGTGATGGATGACTTTGCCGGGGAATATTTTCGGGGAAGAACGCCAAATCCGTGTATCCGGTGCAATCGGTATGTCAAATGGGAAGCGCTTTTACATCGGGCCATGTCCATTGGAGGAGACTATATTGCCACAGGACATTATGCCAAA…	-	-	-	-	-	-	-
Unigene92696	1.21807e-05	4.73728e-06	5.49437e-06	0	0	0	K00566|2|3.4e-195|687.2|bhf:C3V43_11565|mnmA; tRNA-uridine 2-sulfurtransferase [EC:2.8.1.13]!K00566|3|1.7e-194|684.9|bzg:C4H11_06355|mnmA; tRNA-uridine 2-sulfurtransferase [EC:2.8.1.13]!K00566|4|6.0e-192|676.4|bis:DXK01_001200|mnmA; tRNA-uridine 2-sulfurtransferase [EC:2.8.1.13]!K00566|5|3.0e-191|674.1|bcel:BcellWH2_01822|mnmA; tRNA-uridine 2-sulfurtransferase [EC:2.8.1.13]	ATGAAAAATAAAAAAGTCATTGTCGGGATGTCCGGCGGTGTGGACTCTTCTGTGGCCGCCATGCTTCTGAAGAAGCAGGGCTATGATGTCGTCGGCGTGACGATGCAGATATGGCAGGATGAAGAAACAGCCATTCAGGAAGAAAATGGCGGTTGCTGCGGCTTGAGCGCGGTGGATGACGCACGACGGGTGGCCAGTCAGTTGGACATCCCCTACTATGTGATGAACTTTAAAAAAGAATTCAAAGAGTGGGTGATGGATGACTTTGCCGGGGAATATTTTCGGGGAAGAACGCCAAATCCGTGTATCCGGTGCAATCGGTATGTCAAATGGGAAGCGCTTTTACATCGGGCCATGTCCATTGGAGGAGACTATATTGCCACAGGACATTATGCCAAA…	-	-	-	-	-	-	-
Unigene96307	4.36341e-06	2.80421e-06	9.34043e-06	0	0	0	K06864|1|2.1e-77|295.4|anr:Ana3638_10440|larE; pyridinium-3,5-biscarboxylic acid mononucleotide sulfurtransferase [EC:4.4.1.37]!K06864|2|6.6e-68|263.8|arf:AR1Y2_0544|larE; pyridinium-3,5-biscarboxylic acid mononucleotide sulfurtransferase [EC:4.4.1.37]!K06864|3|4.5e-64|251.1|bhan:CGC63_08095|larE; pyridinium-3,5-biscarboxylic acid mononucleotide sulfurtransferase [EC:4.4.1.37]!K06864|4|7.6e-64|25…	ATGAAAAATAAAAAAGTCATTGTCGGGATGTCCGGCGGTGTGGACTCTTCTGTGGCCGCCATGCTTCTGAAGAAGCAGGGCTATGATGTCGTCGGCGTGACGATGCAGATATGGCAGGATGAAGAAACAGCCATTCAGGAAGAAAATGGCGGTTGCTGCGGCTTGAGCGCGGTGGATGACGCACGACGGGTGGCCAGTCAGTTGGACATCCCCTACTATGTGATGAACTTTAAAAAAGAATTCAAAGAGTGGGTGATGGATGACTTTGCCGGGGAATATTTTCGGGGAAGAACGCCAAATCCGTGTATCCGGTGCAATCGGTATGTCAAATGGGAAGCGCTTTTACATCGGGCCATGTCCATTGGAGGAGACTATATTGCCACAGGACATTATGCCAAA…	Frisingicoccus_caecimuris	0.00798828	0.00523413	0.0146708	1.77195e-07	1.69388e-07	0
Unigene96951	2.94167e-06	1.00181e-06	4.87893e-06	0	0	0	K00566|1|1.1e-214|751.9|bfr:BF0215|mnmA; tRNA-uridine 2-sulfurtransferase [EC:2.8.1.13]!K00566|2|4.2e-214|750.0|bfb:VU15_00415|mnmA; tRNA-uridine 2-sulfurtransferase [EC:2.8.1.13]!K00566|3|4.7e-157|560.5|bcac:CGC64_04315|mnmA; tRNA-uridine 2-sulfurtransferase [EC:2.8.1.13]!K00566|4|4.0e-156|557.4|bth:BT_3354|mnmA; tRNA-uridine 2-sulfurtransferase [EC:2.8.1.13]!K00566|5|1.5e-155|555.4|btho:Btheta7…	ATGAAAAATAAAAAAGTCATTGTCGGGATGTCCGGCGGTGTGGACTCTTCTGTGGCCGCCATGCTTCTGAAGAAGCAGGGCTATGATGTCGTCGGCGTGACGATGCAGATATGGCAGGATGAAGAAACAGCCATTCAGGAAGAAAATGGCGGTTGCTGCGGCTTGAGCGCGGTGGATGACGCACGACGGGTGGCCAGTCAGTTGGACATCCCCTACTATGTGATGAACTTTAAAAAAGAATTCAAAGAGTGGGTGATGGATGACTTTGCCGGGGAATATTTTCGGGGAAGAACGCCAAATCCGTGTATCCGGTGCAATCGGTATGTCAAATGGGAAGCGCTTTTACATCGGGCCATGTCCATTGGAGGAGACTATATTGCCACAGGACATTATGCCAAA…	Bacteroides_fragilis	0.00633672	0.00276742	0.00831637	4.38877e-07	1.36627e-07	0
Unigene98608	1.33072e-06	4.74481e-06	7.32636e-06	0	0	0	K06864|1|6.6e-100|370.2|pdc:CDIF630_01977|larE; pyridinium-3,5-biscarboxylic acid mononucleotide sulfurtransferase [EC:4.4.1.37]!K06864|2|1.5e-80|305.8|cpas:Clopa_4087|larE; pyridinium-3,5-biscarboxylic acid mononucleotide sulfurtransferase [EC:4.4.1.37]!K06864|3|2.0e-80|305.4|crs:FQB35_14405|larE; pyridinium-3,5-biscarboxylic acid mononucleotide sulfurtransferase [EC:4.4.1.37]!K06864|4|9.9e-80|3…	ATGAAAAATAAAAAAGTCATTGTCGGGATGTCCGGCGGTGTGGACTCTTCTGTGGCCGCCATGCTTCTGAAGAAGCAGGGCTATGATGTCGTCGGCGTGACGATGCAGATATGGCAGGATGAAGAAACAGCCATTCAGGAAGAAAATGGCGGTTGCTGCGGCTTGAGCGCGGTGGATGACGCACGACGGGTGGCCAGTCAGTTGGACATCCCCTACTATGTGATGAACTTTAAAAAAGAATTCAAAGAGTGGGTGATGGATGACTTTGCCGGGGAATATTTTCGGGGAAGAACGCCAAATCCGTGTATCCGGTGCAATCGGTATGTCAAATGGGAAGCGCTTTTACATCGGGCCATGTCCATTGGAGGAGACTATATTGCCACAGGACATTATGCCAAA…	-	-	-	-	-	-	-
Unigene98799	6.36221e-07	0	0	0	0	0	K03151|1|1.5e-59|235.7|tab:CIG75_14040|thiI; tRNA uracil 4-sulfurtransferase [EC:2.8.1.4]!K03151|2|2.8e-58|231.5|tum:CBW65_15130|thiI; tRNA uracil 4-sulfurtransferase [EC:2.8.1.4]!K03151|3|1.0e-55|223.0|dgi:Desgi_4303|thiI; tRNA uracil 4-sulfurtransferase [EC:2.8.1.4]!K03151|4|1.3e-55|222.6|anx:ACH33_13640|thiI; tRNA uracil 4-sulfurtransferase [EC:2.8.1.4]!K03151|5|5.0e-55|220.7|tmr:Tmar_1279|thi…	ATGAAAAATAAAAAAGTCATTGTCGGGATGTCCGGCGGTGTGGACTCTTCTGTGGCCGCCATGCTTCTGAAGAAGCAGGGCTATGATGTCGTCGGCGTGACGATGCAGATATGGCAGGATGAAGAAACAGCCATTCAGGAAGAAAATGGCGGTTGCTGCGGCTTGAGCGCGGTGGATGACGCACGACGGGTGGCCAGTCAGTTGGACATCCCCTACTATGTGATGAACTTTAAAAAAGAATTCAAAGAGTGGGTGATGGATGACTTTGCCGGGGAATATTTTCGGGGAAGAACGCCAAATCCGTGTATCCGGTGCAATCGGTATGTCAAATGGGAAGCGCTTTTACATCGGGCCATGTCCATTGGAGGAGACTATATTGCCACAGGACATTATGCCAAA…	-	-	-	-	-	-	-
Unigene100114	6.8578e-06	9.66992e-06	1.65158e-05	0	0	0	K03151|1|9.8e-201|705.7|rob:CK5_21810|thiI; tRNA uracil 4-sulfurtransferase [EC:2.8.1.4]!K03151|2|2.3e-189|667.9|rum:CK1_35080|thiI; tRNA uracil 4-sulfurtransferase [EC:2.8.1.4]!K03151|3|2.3e-189|667.9|blab:EYS05_11395|thiI; tRNA uracil 4-sulfurtransferase [EC:2.8.1.4]!K03151|4|2.8e-171|607.8|rix:RO1_23050|thiI; tRNA uracil 4-sulfurtransferase [EC:2.8.1.4]!K03151|5|8.1e-171|606.3|rim:ROI_10850|th…	ATGAAAAATAAAAAAGTCATTGTCGGGATGTCCGGCGGTGTGGACTCTTCTGTGGCCGCCATGCTTCTGAAGAAGCAGGGCTATGATGTCGTCGGCGTGACGATGCAGATATGGCAGGATGAAGAAACAGCCATTCAGGAAGAAAATGGCGGTTGCTGCGGCTTGAGCGCGGTGGATGACGCACGACGGGTGGCCAGTCAGTTGGACATCCCCTACTATGTGATGAACTTTAAAAAAGAATTCAAAGAGTGGGTGATGGATGACTTTGCCGGGGAATATTTTCGGGGAAGAACGCCAAATCCGTGTATCCGGTGCAATCGGTATGTCAAATGGGAAGCGCTTTTACATCGGGCCATGTCCATTGGAGGAGACTATATTGCCACAGGACATTATGCCAAA…	-	-	-	-	-	-	-
Unigene100227	9.68576e-07	0	0	0	0	0	K06864|1|4.9e-87|327.4|afn:Acfer_1002|larE; pyridinium-3,5-biscarboxylic acid mononucleotide sulfurtransferase [EC:4.4.1.37]!K06864|2|4.2e-86|324.3|olo:ADJ70_04035|larE; pyridinium-3,5-biscarboxylic acid mononucleotide sulfurtransferase [EC:4.4.1.37]!K06864|3|2.7e-85|321.6|cthd:CDO33_09585|larE; pyridinium-3,5-biscarboxylic acid mononucleotide sulfurtransferase [EC:4.4.1.37]!K06864|4|4.6e-85|320.…	ATGAAAAATAAAAAAGTCATTGTCGGGATGTCCGGCGGTGTGGACTCTTCTGTGGCCGCCATGCTTCTGAAGAAGCAGGGCTATGATGTCGTCGGCGTGACGATGCAGATATGGCAGGATGAAGAAACAGCCATTCAGGAAGAAAATGGCGGTTGCTGCGGCTTGAGCGCGGTGGATGACGCACGACGGGTGGCCAGTCAGTTGGACATCCCCTACTATGTGATGAACTTTAAAAAAGAATTCAAAGAGTGGGTGATGGATGACTTTGCCGGGGAATATTTTCGGGGAAGAACGCCAAATCCGTGTATCCGGTGCAATCGGTATGTCAAATGGGAAGCGCTTTTACATCGGGCCATGTCCATTGGAGGAGACTATATTGCCACAGGACATTATGCCAAA…	-	-	-	-	-	-	-
Unigene103251	1.17488e-05	3.05428e-05	3.07406e-06	0	0	0	K21029|1|2.2e-21|110.2|amr:AM1_C0271|moeB; molybdopterin-synthase adenylyltransferase [EC:2.7.7.80]!K21029|3|1.7e-18|100.5|hhg:XM38_023640|moeB; molybdopterin-synthase adenylyltransferase [EC:2.7.7.80]!K21029|5|3.4e-14|86.3|bgp:BGL_2c07070|moeB; molybdopterin-synthase adenylyltransferase [EC:2.7.7.80]	ATGAAAAATAAAAAAGTCATTGTCGGGATGTCCGGCGGTGTGGACTCTTCTGTGGCCGCCATGCTTCTGAAGAAGCAGGGCTATGATGTCGTCGGCGTGACGATGCAGATATGGCAGGATGAAGAAACAGCCATTCAGGAAGAAAATGGCGGTTGCTGCGGCTTGAGCGCGGTGGATGACGCACGACGGGTGGCCAGTCAGTTGGACATCCCCTACTATGTGATGAACTTTAAAAAAGAATTCAAAGAGTGGGTGATGGATGACTTTGCCGGGGAATATTTTCGGGGAAGAACGCCAAATCCGTGTATCCGGTGCAATCGGTATGTCAAATGGGAAGCGCTTTTACATCGGGCCATGTCCATTGGAGGAGACTATATTGCCACAGGACATTATGCCAAA…	Bacteroides_nordii	0.000155302	0.000316357	6.03882e-05	0	0	0
Unigene105071	7.59936e-07	1.59939e-07	0	0	0	0	K00566|1|3.2e-87|328.2|tpi:TREPR_0375|mnmA; tRNA-uridine 2-sulfurtransferase [EC:2.8.1.13]!K00566|2|8.7e-85|320.1|fpr:FP2_24430|mnmA; tRNA-uridine 2-sulfurtransferase [EC:2.8.1.13]!K00566|3|1.5e-84|319.3|capr:EQM14_12575|mnmA; tRNA-uridine 2-sulfurtransferase [EC:2.8.1.13]!K00566|4|3.3e-84|318.2|cpro:CPRO_10340|mnmA; tRNA-uridine 2-sulfurtransferase [EC:2.8.1.13]!K00566|5|5.6e-84|317.4|euu:ADJ67_…	ATGAAAAATAAAAAAGTCATTGTCGGGATGTCCGGCGGTGTGGACTCTTCTGTGGCCGCCATGCTTCTGAAGAAGCAGGGCTATGATGTCGTCGGCGTGACGATGCAGATATGGCAGGATGAAGAAACAGCCATTCAGGAAGAAAATGGCGGTTGCTGCGGCTTGAGCGCGGTGGATGACGCACGACGGGTGGCCAGTCAGTTGGACATCCCCTACTATGTGATGAACTTTAAAAAAGAATTCAAAGAGTGGGTGATGGATGACTTTGCCGGGGAATATTTTCGGGGAAGAACGCCAAATCCGTGTATCCGGTGCAATCGGTATGTCAAATGGGAAGCGCTTTTACATCGGGCCATGTCCATTGGAGGAGACTATATTGCCACAGGACATTATGCCAAA…	-	-	-	-	-	-	-
Unigene110914	9.14315e-07	4.35258e-07	3.43028e-06	0	0	0	K06864|1|4.6e-109|400.6|bhan:CGC63_08095|larE; pyridinium-3,5-biscarboxylic acid mononucleotide sulfurtransferase [EC:4.4.1.37]!K06864|2|1.0e-100|372.9|bpro:PMF13cell1_04356|larE; pyridinium-3,5-biscarboxylic acid mononucleotide sulfurtransferase [EC:4.4.1.37]!K06864|3|8.8e-100|369.8|byl:A4V09_05110|larE; pyridinium-3,5-biscarboxylic acid mononucleotide sulfurtransferase [EC:4.4.1.37]!K06864|4|1.…	ATGAAAAATAAAAAAGTCATTGTCGGGATGTCCGGCGGTGTGGACTCTTCTGTGGCCGCCATGCTTCTGAAGAAGCAGGGCTATGATGTCGTCGGCGTGACGATGCAGATATGGCAGGATGAAGAAACAGCCATTCAGGAAGAAAATGGCGGTTGCTGCGGCTTGAGCGCGGTGGATGACGCACGACGGGTGGCCAGTCAGTTGGACATCCCCTACTATGTGATGAACTTTAAAAAAGAATTCAAAGAGTGGGTGATGGATGACTTTGCCGGGGAATATTTTCGGGGAAGAACGCCAAATCCGTGTATCCGGTGCAATCGGTATGTCAAATGGGAAGCGCTTTTACATCGGGCCATGTCCATTGGAGGAGACTATATTGCCACAGGACATTATGCCAAA…	-	-	-	-	-	-	-
Unigene112783	1.12274e-05	4.36719e-06	5.27062e-06	0	0	0	K03644|2|3.0e-146|524.2|bhl:Bache_1335|lipA; lipoyl synthase [EC:2.8.1.8]!K03644|3|2.1e-144|518.1|bzg:C4H11_12730|lipA; lipoyl synthase [EC:2.8.1.8]!K03644|4|2.1e-144|518.1|bhf:C3V43_06655|lipA; lipoyl synthase [EC:2.8.1.8]!K03644|5|1.8e-143|515.0|bis:DXK01_009840|lipA; lipoyl synthase [EC:2.8.1.8]	ATGAAAAATAAAAAAGTCATTGTCGGGATGTCCGGCGGTGTGGACTCTTCTGTGGCCGCCATGCTTCTGAAGAAGCAGGGCTATGATGTCGTCGGCGTGACGATGCAGATATGGCAGGATGAAGAAACAGCCATTCAGGAAGAAAATGGCGGTTGCTGCGGCTTGAGCGCGGTGGATGACGCACGACGGGTGGCCAGTCAGTTGGACATCCCCTACTATGTGATGAACTTTAAAAAAGAATTCAAAGAGTGGGTGATGGATGACTTTGCCGGGGAATATTTTCGGGGAAGAACGCCAAATCCGTGTATCCGGTGCAATCGGTATGTCAAATGGGAAGCGCTTTTACATCGGGCCATGTCCATTGGAGGAGACTATATTGCCACAGGACATTATGCCAAA…	-	-	-	-	-	-	-
Unigene113577	2.57542e-06	2.84409e-06	2.33098e-06	0	0	0	K03151|1|3.9e-189|667.2|rto:RTO_15530|thiI; tRNA uracil 4-sulfurtransferase [EC:2.8.1.4]!K03151|2|5.3e-170|603.6|rim:ROI_10850|thiI; tRNA uracil 4-sulfurtransferase [EC:2.8.1.4]!K03151|3|2.0e-169|601.7|rix:RO1_23050|thiI; tRNA uracil 4-sulfurtransferase [EC:2.8.1.4]!K03151|4|1.1e-167|595.9|rho:RHOM_05455|thiI; tRNA uracil 4-sulfurtransferase [EC:2.8.1.4]!K03151|5|3.9e-165|587.4|rob:CK5_21810|thiI…	ATGAAAAATAAAAAAGTCATTGTCGGGATGTCCGGCGGTGTGGACTCTTCTGTGGCCGCCATGCTTCTGAAGAAGCAGGGCTATGATGTCGTCGGCGTGACGATGCAGATATGGCAGGATGAAGAAACAGCCATTCAGGAAGAAAATGGCGGTTGCTGCGGCTTGAGCGCGGTGGATGACGCACGACGGGTGGCCAGTCAGTTGGACATCCCCTACTATGTGATGAACTTTAAAAAAGAATTCAAAGAGTGGGTGATGGATGACTTTGCCGGGGAATATTTTCGGGGAAGAACGCCAAATCCGTGTATCCGGTGCAATCGGTATGTCAAATGGGAAGCGCTTTTACATCGGGCCATGTCCATTGGAGGAGACTATATTGCCACAGGACATTATGCCAAA…	-	-	-	-	-	-	-
Unigene114472	1.02997e-05	8.86292e-06	1.3799e-05	0	0	0	K00566|1|1.2e-171|609.0|bbay:A4V04_12325|mnmA; tRNA-uridine 2-sulfurtransferase [EC:2.8.1.13]!K00566|2|1.1e-161|575.9|pnr:AT302_12930|mnmA; tRNA-uridine 2-sulfurtransferase [EC:2.8.1.13]!K00566|3|2.0e-160|571.6|ppul:RO07_12870|mnmA; tRNA-uridine 2-sulfurtransferase [EC:2.8.1.13]!K00566|4|2.0e-160|571.6|pspu:NA29_08930|mnmA; tRNA-uridine 2-sulfurtransferase [EC:2.8.1.13]!K00566|5|2.7e-160|571.2|po…	ATGAAAAATAAAAAAGTCATTGTCGGGATGTCCGGCGGTGTGGACTCTTCTGTGGCCGCCATGCTTCTGAAGAAGCAGGGCTATGATGTCGTCGGCGTGACGATGCAGATATGGCAGGATGAAGAAACAGCCATTCAGGAAGAAAATGGCGGTTGCTGCGGCTTGAGCGCGGTGGATGACGCACGACGGGTGGCCAGTCAGTTGGACATCCCCTACTATGTGATGAACTTTAAAAAAGAATTCAAAGAGTGGGTGATGGATGACTTTGCCGGGGAATATTTTCGGGGAAGAACGCCAAATCCGTGTATCCGGTGCAATCGGTATGTCAAATGGGAAGCGCTTTTACATCGGGCCATGTCCATTGGAGGAGACTATATTGCCACAGGACATTATGCCAAA…	-	-	-	-	-	-	-
Unigene114608	5.59361e-06	1.17955e-05	2.61335e-06	0	0	0	K21029|1|2.7e-133|481.1|ert:EUR_19560|moeB; molybdopterin-synthase adenylyltransferase [EC:2.7.7.80]!K21029|2|2.7e-133|481.1|era:ERE_21960|moeB; molybdopterin-synthase adenylyltransferase [EC:2.7.7.80]!K21029|4|4.0e-129|467.2|ruj:E5Z56_09505|moeB; molybdopterin-synthase adenylyltransferase [EC:2.7.7.80]!K21029|5|2.9e-127|461.1|rus:RBI_I01805|moeB; molybdopterin-synthase adenylyltransferase [EC:2.…	ATGAAAAATAAAAAAGTCATTGTCGGGATGTCCGGCGGTGTGGACTCTTCTGTGGCCGCCATGCTTCTGAAGAAGCAGGGCTATGATGTCGTCGGCGTGACGATGCAGATATGGCAGGATGAAGAAACAGCCATTCAGGAAGAAAATGGCGGTTGCTGCGGCTTGAGCGCGGTGGATGACGCACGACGGGTGGCCAGTCAGTTGGACATCCCCTACTATGTGATGAACTTTAAAAAAGAATTCAAAGAGTGGGTGATGGATGACTTTGCCGGGGAATATTTTCGGGGAAGAACGCCAAATCCGTGTATCCGGTGCAATCGGTATGTCAAATGGGAAGCGCTTTTACATCGGGCCATGTCCATTGGAGGAGACTATATTGCCACAGGACATTATGCCAAA…	-	-	-	-	-	-	-
Unigene114746	8.38137e-06	4.96225e-06	1.09297e-05	0	0	0	K01011|1|2.4e-103|381.7|bbay:A4V04_05335|TST; thiosulfate/3-mercaptopyruvate sulfurtransferase [EC:2.8.1.1 2.8.1.2]!K01011|2|1.6e-62|246.1|hyb:Q5W_07030|TST; thiosulfate/3-mercaptopyruvate sulfurtransferase [EC:2.8.1.1 2.8.1.2]!K01011|3|4.6e-62|244.6|ppul:RO07_24560|TST; thiosulfate/3-mercaptopyruvate sulfurtransferase [EC:2.8.1.1 2.8.1.2]!K01011|4|5.0e-61|241.1|ppno:DA70_00685|TST; thiosulfate/3…	ATGAAAAATAAAAAAGTCATTGTCGGGATGTCCGGCGGTGTGGACTCTTCTGTGGCCGCCATGCTTCTGAAGAAGCAGGGCTATGATGTCGTCGGCGTGACGATGCAGATATGGCAGGATGAAGAAACAGCCATTCAGGAAGAAAATGGCGGTTGCTGCGGCTTGAGCGCGGTGGATGACGCACGACGGGTGGCCAGTCAGTTGGACATCCCCTACTATGTGATGAACTTTAAAAAAGAATTCAAAGAGTGGGTGATGGATGACTTTGCCGGGGAATATTTTCGGGGAAGAACGCCAAATCCGTGTATCCGGTGCAATCGGTATGTCAAATGGGAAGCGCTTTTACATCGGGCCATGTCCATTGGAGGAGACTATATTGCCACAGGACATTATGCCAAA…	-	-	-	-	-	-	-
Unigene117236	1.78357e-06	1.13155e-06	8.79075e-07	0	0	0	K03800|1|5.6e-75|287.7|dun:FDZ78_14090|lplA; lipoate---protein ligase [EC:6.3.1.20]!K03800|2|2.6e-64|252.3|peo:AS203_07170|lplA; lipoate---protein ligase [EC:6.3.1.20]!K03644|3|1.2e-56|226.9|pmz:HMPREF0659_A6168|lipA; lipoyl synthase [EC:2.8.1.8]!K03644|4|1.5e-56|226.5|pit:PIN17_0297|lipA; lipoyl synthase [EC:2.8.1.8]!K03644|5|9.9e-56|223.8|pdn:HMPREF9137_0254|lipA; lipoyl synthase [EC:2.8.1.8]	ATGAAAAATAAAAAAGTCATTGTCGGGATGTCCGGCGGTGTGGACTCTTCTGTGGCCGCCATGCTTCTGAAGAAGCAGGGCTATGATGTCGTCGGCGTGACGATGCAGATATGGCAGGATGAAGAAACAGCCATTCAGGAAGAAAATGGCGGTTGCTGCGGCTTGAGCGCGGTGGATGACGCACGACGGGTGGCCAGTCAGTTGGACATCCCCTACTATGTGATGAACTTTAAAAAAGAATTCAAAGAGTGGGTGATGGATGACTTTGCCGGGGAATATTTTCGGGGAAGAACGCCAAATCCGTGTATCCGGTGCAATCGGTATGTCAAATGGGAAGCGCTTTTACATCGGGCCATGTCCATTGGAGGAGACTATATTGCCACAGGACATTATGCCAAA…	-	-	-	-	-	-	-
Unigene117676	1.08609e-05	2.76671e-05	2.60307e-06	0	0	0	K03800|1|4.1e-120|437.6|peo:AS203_07170|lplA; lipoate---protein ligase [EC:6.3.1.20]!K03800|3|2.5e-101|375.2|bvs:BARVI_01820|lplA; lipoate---protein ligase [EC:6.3.1.20]!K03644|4|1.6e-79|302.8|pmz:HMPREF0659_A6168|lipA; lipoyl synthase [EC:2.8.1.8]!K03644|5|4.6e-79|301.2|pje:CRM71_06915|lipA; lipoyl synthase [EC:2.8.1.8]	ATGAAAAATAAAAAAGTCATTGTCGGGATGTCCGGCGGTGTGGACTCTTCTGTGGCCGCCATGCTTCTGAAGAAGCAGGGCTATGATGTCGTCGGCGTGACGATGCAGATATGGCAGGATGAAGAAACAGCCATTCAGGAAGAAAATGGCGGTTGCTGCGGCTTGAGCGCGGTGGATGACGCACGACGGGTGGCCAGTCAGTTGGACATCCCCTACTATGTGATGAACTTTAAAAAAGAATTCAAAGAGTGGGTGATGGATGACTTTGCCGGGGAATATTTTCGGGGAAGAACGCCAAATCCGTGTATCCGGTGCAATCGGTATGTCAAATGGGAAGCGCTTTTACATCGGGCCATGTCCATTGGAGGAGACTATATTGCCACAGGACATTATGCCAAA…	-	-	-	-	-	-	-
Unigene117723	5.15804e-07	0	6.12025e-08	0	0	0	K00566|1|2.5e-74|284.6|dun:FDZ78_05855|mnmA; tRNA-uridine 2-sulfurtransferase [EC:2.8.1.13]!K21027|2|6.8e-72|276.6|pary:A4V02_08170|TRMU; tRNA-5-taurinomethyluridine 2-sulfurtransferase [EC:2.8.1.14]!K21027|3|2.5e-58|231.5|pdi:BDI_3778|TRMU; tRNA-5-taurinomethyluridine 2-sulfurtransferase [EC:2.8.1.14]!K21027|4|2.5e-58|231.5|parc:CI960_02350|TRMU; tRNA-5-taurinomethyluridine 2-sulfurtransferase […	ATGAAAAATAAAAAAGTCATTGTCGGGATGTCCGGCGGTGTGGACTCTTCTGTGGCCGCCATGCTTCTGAAGAAGCAGGGCTATGATGTCGTCGGCGTGACGATGCAGATATGGCAGGATGAAGAAACAGCCATTCAGGAAGAAAATGGCGGTTGCTGCGGCTTGAGCGCGGTGGATGACGCACGACGGGTGGCCAGTCAGTTGGACATCCCCTACTATGTGATGAACTTTAAAAAAGAATTCAAAGAGTGGGTGATGGATGACTTTGCCGGGGAATATTTTCGGGGAAGAACGCCAAATCCGTGTATCCGGTGCAATCGGTATGTCAAATGGGAAGCGCTTTTACATCGGGCCATGTCCATTGGAGGAGACTATATTGCCACAGGACATTATGCCAAA…	-	-	-	-	-	-	-
Unigene117958	9.3726e-06	2.99644e-06	4.83229e-06	0	0	0	K21029|2|8.9e-99|366.3|bzg:C4H11_01725|moeB; molybdopterin-synthase adenylyltransferase [EC:2.7.7.80]!K21029|3|6.4e-97|360.1|bhf:C3V43_03050|moeB; molybdopterin-synthase adenylyltransferase [EC:2.7.7.80]!K21029|4|3.5e-87|327.8|bfb:VU15_11035|moeB; molybdopterin-synthase adenylyltransferase [EC:2.7.7.80]!K21029|5|1.0e-86|326.2|bfr:BF2534|moeB; molybdopterin-synthase adenylyltransferase [EC:2.7.7.8…	ATGAAAAATAAAAAAGTCATTGTCGGGATGTCCGGCGGTGTGGACTCTTCTGTGGCCGCCATGCTTCTGAAGAAGCAGGGCTATGATGTCGTCGGCGTGACGATGCAGATATGGCAGGATGAAGAAACAGCCATTCAGGAAGAAAATGGCGGTTGCTGCGGCTTGAGCGCGGTGGATGACGCACGACGGGTGGCCAGTCAGTTGGACATCCCCTACTATGTGATGAACTTTAAAAAAGAATTCAAAGAGTGGGTGATGGATGACTTTGCCGGGGAATATTTTCGGGGAAGAACGCCAAATCCGTGTATCCGGTGCAATCGGTATGTCAAATGGGAAGCGCTTTTACATCGGGCCATGTCCATTGGAGGAGACTATATTGCCACAGGACATTATGCCAAA…	Bacteroides_sp._4_1_36	2.99218e-05	1.02942e-05	1.50198e-05	0	0	0
Unigene118189	6.97511e-06	2.2809e-06	4.73373e-06	0	0	0	K00566|1|1.9e-203|714.5|bcac:CGC64_06180|mnmA; tRNA-uridine 2-sulfurtransferase [EC:2.8.1.13]!K00566|2|2.8e-202|710.7|btho:Btheta7330_00480|mnmA; tRNA-uridine 2-sulfurtransferase [EC:2.8.1.13]!K00566|3|6.3e-202|709.5|bxy:BXY_30020|mnmA; tRNA-uridine 2-sulfurtransferase [EC:2.8.1.13]!K00566|4|1.1e-201|708.8|bcae:A4V03_01430|mnmA; tRNA-uridine 2-sulfurtransferase [EC:2.8.1.13]!K00566|5|9.0e-201|705…	ATGAAAAATAAAAAAGTCATTGTCGGGATGTCCGGCGGTGTGGACTCTTCTGTGGCCGCCATGCTTCTGAAGAAGCAGGGCTATGATGTCGTCGGCGTGACGATGCAGATATGGCAGGATGAAGAAACAGCCATTCAGGAAGAAAATGGCGGTTGCTGCGGCTTGAGCGCGGTGGATGACGCACGACGGGTGGCCAGTCAGTTGGACATCCCCTACTATGTGATGAACTTTAAAAAAGAATTCAAAGAGTGGGTGATGGATGACTTTGCCGGGGAATATTTTCGGGGAAGAACGCCAAATCCGTGTATCCGGTGCAATCGGTATGTCAAATGGGAAGCGCTTTTACATCGGGCCATGTCCATTGGAGGAGACTATATTGCCACAGGACATTATGCCAAA…	-	-	-	-	-	-	-
Unigene121764	1.7274e-06	4.30258e-06	1.94542e-07	0	0	0	K03151|1|2.9e-176|624.4|ere:EUBREC_1900|thiI; tRNA uracil 4-sulfurtransferase [EC:2.8.1.4]!K03151|2|2.9e-176|624.4|ert:EUR_15470|thiI; tRNA uracil 4-sulfurtransferase [EC:2.8.1.4]!K03151|3|2.9e-176|624.4|era:ERE_29150|thiI; tRNA uracil 4-sulfurtransferase [EC:2.8.1.4]!K03151|4|4.4e-172|610.5|rim:ROI_10850|thiI; tRNA uracil 4-sulfurtransferase [EC:2.8.1.4]!K03151|5|1.7e-171|608.6|rix:RO1_23050|thi…	ATGAAAAATAAAAAAGTCATTGTCGGGATGTCCGGCGGTGTGGACTCTTCTGTGGCCGCCATGCTTCTGAAGAAGCAGGGCTATGATGTCGTCGGCGTGACGATGCAGATATGGCAGGATGAAGAAACAGCCATTCAGGAAGAAAATGGCGGTTGCTGCGGCTTGAGCGCGGTGGATGACGCACGACGGGTGGCCAGTCAGTTGGACATCCCCTACTATGTGATGAACTTTAAAAAAGAATTCAAAGAGTGGGTGATGGATGACTTTGCCGGGGAATATTTTCGGGGAAGAACGCCAAATCCGTGTATCCGGTGCAATCGGTATGTCAAATGGGAAGCGCTTTTACATCGGGCCATGTCCATTGGAGGAGACTATATTGCCACAGGACATTATGCCAAA…	-	-	-	-	-	-	-
Unigene123808	1.72993e-06	2.9267e-06	1.68422e-07	0	0	0	K21029|1|9.6e-91|339.7|bprl:CL2_19860|moeB; molybdopterin-synthase adenylyltransferase [EC:2.7.7.80]!K21029|2|9.0e-73|280.0|rob:CK5_24500|moeB; molybdopterin-synthase adenylyltransferase [EC:2.7.7.80]!K21029|3|9.9e-72|276.6|fpl:Ferp_2211|moeB; molybdopterin-synthase adenylyltransferase [EC:2.7.7.80]!K21029|4|3.8e-71|274.6|eel:EUBELI_00643|moeB; molybdopterin-synthase adenylyltransferase [EC:2.7.7…	ATGAAAAATAAAAAAGTCATTGTCGGGATGTCCGGCGGTGTGGACTCTTCTGTGGCCGCCATGCTTCTGAAGAAGCAGGGCTATGATGTCGTCGGCGTGACGATGCAGATATGGCAGGATGAAGAAACAGCCATTCAGGAAGAAAATGGCGGTTGCTGCGGCTTGAGCGCGGTGGATGACGCACGACGGGTGGCCAGTCAGTTGGACATCCCCTACTATGTGATGAACTTTAAAAAAGAATTCAAAGAGTGGGTGATGGATGACTTTGCCGGGGAATATTTTCGGGGAAGAACGCCAAATCCGTGTATCCGGTGCAATCGGTATGTCAAATGGGAAGCGCTTTTACATCGGGCCATGTCCATTGGAGGAGACTATATTGCCACAGGACATTATGCCAAA…	-	-	-	-	-	-	-
Unigene123856	0	4.76357e-06	0	0	0	0	K02439|1|1.2e-12|79.0|rix:RO1_20280|glpE; thiosulfate sulfurtransferase [EC:2.8.1.1]!K02439|2|1.2e-12|79.0|rim:ROI_07640|glpE; thiosulfate sulfurtransferase [EC:2.8.1.1]	ATGAAAAATAAAAAAGTCATTGTCGGGATGTCCGGCGGTGTGGACTCTTCTGTGGCCGCCATGCTTCTGAAGAAGCAGGGCTATGATGTCGTCGGCGTGACGATGCAGATATGGCAGGATGAAGAAACAGCCATTCAGGAAGAAAATGGCGGTTGCTGCGGCTTGAGCGCGGTGGATGACGCACGACGGGTGGCCAGTCAGTTGGACATCCCCTACTATGTGATGAACTTTAAAAAAGAATTCAAAGAGTGGGTGATGGATGACTTTGCCGGGGAATATTTTCGGGGAAGAACGCCAAATCCGTGTATCCGGTGCAATCGGTATGTCAAATGGGAAGCGCTTTTACATCGGGCCATGTCCATTGGAGGAGACTATATTGCCACAGGACATTATGCCAAA…	-	-	-	-	-	-	-
Unigene126176	1.55591e-06	5.62555e-06	8.07389e-06	0	0	0	K21028|1|5.3e-182|643.7|eac:EAL2_808p04410|ynjE; molybdopterin synthase sulfurtransferase [EC:2.8.1.11]!K21028|2|6.5e-172|610.1|cpe:CPE1052|ynjE; molybdopterin synthase sulfurtransferase [EC:2.8.1.11]!K21028|3|4.2e-171|607.4|cpf:CPF_1308|ynjE; molybdopterin synthase sulfurtransferase [EC:2.8.1.11]!K21028|4|8.8e-169|599.7|cale:FDN13_05880|ynjE; molybdopterin synthase sulfurtransferase [EC:2.8.1.11…	ATGAAAAATAAAAAAGTCATTGTCGGGATGTCCGGCGGTGTGGACTCTTCTGTGGCCGCCATGCTTCTGAAGAAGCAGGGCTATGATGTCGTCGGCGTGACGATGCAGATATGGCAGGATGAAGAAACAGCCATTCAGGAAGAAAATGGCGGTTGCTGCGGCTTGAGCGCGGTGGATGACGCACGACGGGTGGCCAGTCAGTTGGACATCCCCTACTATGTGATGAACTTTAAAAAAGAATTCAAAGAGTGGGTGATGGATGACTTTGCCGGGGAATATTTTCGGGGAAGAACGCCAAATCCGTGTATCCGGTGCAATCGGTATGTCAAATGGGAAGCGCTTTTACATCGGGCCATGTCCATTGGAGGAGACTATATTGCCACAGGACATTATGCCAAA…	Romboutsia_timonensis	5.34929e-05	0.000163487	0.000304666	0	0	0
Unigene126315	1.30582e-06	8.85828e-07	4.86959e-07	0	0	0	K21029|3|2.1e-79|302.0|pbt:ING2E5B_0086|moeB; molybdopterin-synthase adenylyltransferase [EC:2.7.7.80]!K21029|4|2.1e-79|302.0|pmuc:ING2E5A_0144|moeB; molybdopterin-synthase adenylyltransferase [EC:2.7.7.80]!K21029|5|2.0e-77|295.4|rat:M949_1150|moeB; molybdopterin-synthase adenylyltransferase [EC:2.7.7.80]	ATGAAAAATAAAAAAGTCATTGTCGGGATGTCCGGCGGTGTGGACTCTTCTGTGGCCGCCATGCTTCTGAAGAAGCAGGGCTATGATGTCGTCGGCGTGACGATGCAGATATGGCAGGATGAAGAAACAGCCATTCAGGAAGAAAATGGCGGTTGCTGCGGCTTGAGCGCGGTGGATGACGCACGACGGGTGGCCAGTCAGTTGGACATCCCCTACTATGTGATGAACTTTAAAAAAGAATTCAAAGAGTGGGTGATGGATGACTTTGCCGGGGAATATTTTCGGGGAAGAACGCCAAATCCGTGTATCCGGTGCAATCGGTATGTCAAATGGGAAGCGCTTTTACATCGGGCCATGTCCATTGGAGGAGACTATATTGCCACAGGACATTATGCCAAA…	Bacteroidales_bacterium_43_36	0.0043574	0.00250577	0.00305933	2.02425e-07	2.89235e-07	0
Unigene126775	6.16903e-06	6.43663e-06	2.89951e-06	0	0	0	K03151|1|1.7e-205|721.5|rim:ROI_10850|thiI; tRNA uracil 4-sulfurtransferase [EC:2.8.1.4]!K03151|2|6.6e-205|719.5|rix:RO1_23050|thiI; tRNA uracil 4-sulfurtransferase [EC:2.8.1.4]!K03151|3|3.1e-202|710.7|rho:RHOM_05455|thiI; tRNA uracil 4-sulfurtransferase [EC:2.8.1.4]!K03151|4|5.8e-177|626.7|ere:EUBREC_1900|thiI; tRNA uracil 4-sulfurtransferase [EC:2.8.1.4]!K03151|5|5.8e-177|626.7|ert:EUR_15470|th…	ATGAAAAATAAAAAAGTCATTGTCGGGATGTCCGGCGGTGTGGACTCTTCTGTGGCCGCCATGCTTCTGAAGAAGCAGGGCTATGATGTCGTCGGCGTGACGATGCAGATATGGCAGGATGAAGAAACAGCCATTCAGGAAGAAAATGGCGGTTGCTGCGGCTTGAGCGCGGTGGATGACGCACGACGGGTGGCCAGTCAGTTGGACATCCCCTACTATGTGATGAACTTTAAAAAAGAATTCAAAGAGTGGGTGATGGATGACTTTGCCGGGGAATATTTTCGGGGAAGAACGCCAAATCCGTGTATCCGGTGCAATCGGTATGTCAAATGGGAAGCGCTTTTACATCGGGCCATGTCCATTGGAGGAGACTATATTGCCACAGGACATTATGCCAAA…	-	-	-	-	-	-	-
Unigene127600	5.51642e-06	1.53188e-06	4.16972e-06	0	0	0	K21029|1|2.5e-111|407.9|bcae:A4V03_09510|moeB; molybdopterin-synthase adenylyltransferase [EC:2.7.7.80]!K21029|2|1.5e-108|398.7|bcac:CGC64_12255|moeB; molybdopterin-synthase adenylyltransferase [EC:2.7.7.80]!K21029|3|5.7e-108|396.7|bth:BT_0648|moeB; molybdopterin-synthase adenylyltransferase [EC:2.7.7.80]!K21029|4|1.6e-94|352.1|bfb:VU15_11035|moeB; molybdopterin-synthase adenylyltransferase [EC:2…	ATGAAAAATAAAAAAGTCATTGTCGGGATGTCCGGCGGTGTGGACTCTTCTGTGGCCGCCATGCTTCTGAAGAAGCAGGGCTATGATGTCGTCGGCGTGACGATGCAGATATGGCAGGATGAAGAAACAGCCATTCAGGAAGAAAATGGCGGTTGCTGCGGCTTGAGCGCGGTGGATGACGCACGACGGGTGGCCAGTCAGTTGGACATCCCCTACTATGTGATGAACTTTAAAAAAGAATTCAAAGAGTGGGTGATGGATGACTTTGCCGGGGAATATTTTCGGGGAAGAACGCCAAATCCGTGTATCCGGTGCAATCGGTATGTCAAATGGGAAGCGCTTTTACATCGGGCCATGTCCATTGGAGGAGACTATATTGCCACAGGACATTATGCCAAA…	Bacteroides_acidifaciens	0.00408771	0.00117997	0.00253229	8.14763e-08	8.00681e-09	0
Unigene127896	1.06753e-06	0	0	0	0	0	K03800|1|3.1e-20|105.1|peo:AS203_07170|lplA; lipoate---protein ligase [EC:6.3.1.20]!K03800|2|6.1e-16|90.9|ibu:IB211_03005c|lplA; lipoate---protein ligase [EC:6.3.1.20]!K03644|3|6.7e-15|87.4|pdn:HMPREF9137_0254|lipA; lipoyl synthase [EC:2.8.1.8]!K03800|4|2.6e-14|85.5|pdt:Prede_1940|lplA; lipoate---protein ligase [EC:6.3.1.20]!K03800|5|8.0e-08|63.9|lor:AYI71_14710|lplA; lipoate---protein ligase [EC…	ATGAAAAATAAAAAAGTCATTGTCGGGATGTCCGGCGGTGTGGACTCTTCTGTGGCCGCCATGCTTCTGAAGAAGCAGGGCTATGATGTCGTCGGCGTGACGATGCAGATATGGCAGGATGAAGAAACAGCCATTCAGGAAGAAAATGGCGGTTGCTGCGGCTTGAGCGCGGTGGATGACGCACGACGGGTGGCCAGTCAGTTGGACATCCCCTACTATGTGATGAACTTTAAAAAAGAATTCAAAGAGTGGGTGATGGATGACTTTGCCGGGGAATATTTTCGGGGAAGAACGCCAAATCCGTGTATCCGGTGCAATCGGTATGTCAAATGGGAAGCGCTTTTACATCGGGCCATGTCCATTGGAGGAGACTATATTGCCACAGGACATTATGCCAAA…	Muribaculaceae_bacterium_Isolate-004_(NCI)	9.6357e-05	5.5259e-05	6.5784e-05	0	0	0
Unigene130164	5.94342e-06	5.79531e-06	2.52905e-06	0	0	0	K03151|1|2.7e-190|671.0|rob:CK5_21810|thiI; tRNA uracil 4-sulfurtransferase [EC:2.8.1.4]!K03151|2|2.2e-187|661.4|rum:CK1_35080|thiI; tRNA uracil 4-sulfurtransferase [EC:2.8.1.4]!K03151|3|2.2e-187|661.4|blab:EYS05_11395|thiI; tRNA uracil 4-sulfurtransferase [EC:2.8.1.4]!K03151|4|9.5e-167|592.8|blau:DQQ01_12240|thiI; tRNA uracil 4-sulfurtransferase [EC:2.8.1.4]!K03151|5|5.2e-165|587.0|rix:RO1_23050…	ATGAAAAATAAAAAAGTCATTGTCGGGATGTCCGGCGGTGTGGACTCTTCTGTGGCCGCCATGCTTCTGAAGAAGCAGGGCTATGATGTCGTCGGCGTGACGATGCAGATATGGCAGGATGAAGAAACAGCCATTCAGGAAGAAAATGGCGGTTGCTGCGGCTTGAGCGCGGTGGATGACGCACGACGGGTGGCCAGTCAGTTGGACATCCCCTACTATGTGATGAACTTTAAAAAAGAATTCAAAGAGTGGGTGATGGATGACTTTGCCGGGGAATATTTTCGGGGAAGAACGCCAAATCCGTGTATCCGGTGCAATCGGTATGTCAAATGGGAAGCGCTTTTACATCGGGCCATGTCCATTGGAGGAGACTATATTGCCACAGGACATTATGCCAAA…	-	-	-	-	-	-	-
Unigene130963	3.7065e-07	0	0	0	0	0	K00566|1|8.7e-54|216.5|sphh:SDAV_001378|mnmA; tRNA-uridine 2-sulfurtransferase [EC:2.8.1.13]!K00566|2|1.1e-53|216.1|seri:SERIO_v1c06920|mnmA; tRNA-uridine 2-sulfurtransferase [EC:2.8.1.13]!K00566|3|1.3e-52|212.6|satr:SATRI_v1c07180|mnmA; tRNA-uridine 2-sulfurtransferase [EC:2.8.1.13]!K00566|4|4.8e-52|210.7|sck:SCITRI_00592|mnmA; tRNA-uridine 2-sulfurtransferase [EC:2.8.1.13]!K00566|5|8.2e-52|209.…	ATGAAAAATAAAAAAGTCATTGTCGGGATGTCCGGCGGTGTGGACTCTTCTGTGGCCGCCATGCTTCTGAAGAAGCAGGGCTATGATGTCGTCGGCGTGACGATGCAGATATGGCAGGATGAAGAAACAGCCATTCAGGAAGAAAATGGCGGTTGCTGCGGCTTGAGCGCGGTGGATGACGCACGACGGGTGGCCAGTCAGTTGGACATCCCCTACTATGTGATGAACTTTAAAAAAGAATTCAAAGAGTGGGTGATGGATGACTTTGCCGGGGAATATTTTCGGGGAAGAACGCCAAATCCGTGTATCCGGTGCAATCGGTATGTCAAATGGGAAGCGCTTTTACATCGGGCCATGTCCATTGGAGGAGACTATATTGCCACAGGACATTATGCCAAA…	Clostridiaceae_bacterium	0.00146007	0.00173336	0.00237825	1.91055e-07	5.87635e-08	0
Unigene132519	7.58169e-07	0	2.69881e-07	0	0	0	K00566|1|1.7e-73|282.3|euu:ADJ67_03660|mnmA; tRNA-uridine 2-sulfurtransferase [EC:2.8.1.13]!K00566|3|7.1e-72|276.9|capr:EQM14_12575|mnmA; tRNA-uridine 2-sulfurtransferase [EC:2.8.1.13]!K00566|4|9.3e-72|276.6|obj:EIO64_11090|mnmA; tRNA-uridine 2-sulfurtransferase [EC:2.8.1.13]!K00566|5|3.5e-71|274.6|rbp:B6259_09955|mnmA; tRNA-uridine 2-sulfurtransferase [EC:2.8.1.13]	ATGAAAAATAAAAAAGTCATTGTCGGGATGTCCGGCGGTGTGGACTCTTCTGTGGCCGCCATGCTTCTGAAGAAGCAGGGCTATGATGTCGTCGGCGTGACGATGCAGATATGGCAGGATGAAGAAACAGCCATTCAGGAAGAAAATGGCGGTTGCTGCGGCTTGAGCGCGGTGGATGACGCACGACGGGTGGCCAGTCAGTTGGACATCCCCTACTATGTGATGAACTTTAAAAAAGAATTCAAAGAGTGGGTGATGGATGACTTTGCCGGGGAATATTTTCGGGGAAGAACGCCAAATCCGTGTATCCGGTGCAATCGGTATGTCAAATGGGAAGCGCTTTTACATCGGGCCATGTCCATTGGAGGAGACTATATTGCCACAGGACATTATGCCAAA…	-	-	-	-	-	-	-
Unigene133524	8.69973e-07	5.97929e-07	3.61292e-07	0	0	0	K00566|1|4.1e-200|703.7|ash:AL1_13250|mnmA; tRNA-uridine 2-sulfurtransferase [EC:2.8.1.13]!K00566|2|3.5e-199|700.7|aok:A3BBH6_21950|mnmA; tRNA-uridine 2-sulfurtransferase [EC:2.8.1.13]!K00566|3|1.0e-198|699.1|afd:Alfi_0239|mnmA; tRNA-uridine 2-sulfurtransferase [EC:2.8.1.13]!K00566|4|1.4e-160|572.4|ald:GFH31_05105|mnmA; tRNA-uridine 2-sulfurtransferase [EC:2.8.1.13]!K00566|5|1.9e-149|535.4|asx:CD…	ATGAAAAATAAAAAAGTCATTGTCGGGATGTCCGGCGGTGTGGACTCTTCTGTGGCCGCCATGCTTCTGAAGAAGCAGGGCTATGATGTCGTCGGCGTGACGATGCAGATATGGCAGGATGAAGAAACAGCCATTCAGGAAGAAAATGGCGGTTGCTGCGGCTTGAGCGCGGTGGATGACGCACGACGGGTGGCCAGTCAGTTGGACATCCCCTACTATGTGATGAACTTTAAAAAAGAATTCAAAGAGTGGGTGATGGATGACTTTGCCGGGGAATATTTTCGGGGAAGAACGCCAAATCCGTGTATCCGGTGCAATCGGTATGTCAAATGGGAAGCGCTTTTACATCGGGCCATGTCCATTGGAGGAGACTATATTGCCACAGGACATTATGCCAAA…	-	-	-	-	-	-	-
Unigene135069	5.05501e-05	4.4278e-05	6.41588e-05	0	0	0	K03151|1|3.1e-170|604.4|bhan:CGC63_11850|thiI; tRNA uracil 4-sulfurtransferase [EC:2.8.1.4]!K03151|2|3.1e-170|604.4|blau:DQQ01_12240|thiI; tRNA uracil 4-sulfurtransferase [EC:2.8.1.4]!K03151|3|2.7e-166|591.3|byl:A4V09_15065|thiI; tRNA uracil 4-sulfurtransferase [EC:2.8.1.4]!K03151|4|3.3e-164|584.3|rix:RO1_23050|thiI; tRNA uracil 4-sulfurtransferase [EC:2.8.1.4]!K03151|5|9.6e-164|582.8|rim:ROI_108…	ATGAAAAATAAAAAAGTCATTGTCGGGATGTCCGGCGGTGTGGACTCTTCTGTGGCCGCCATGCTTCTGAAGAAGCAGGGCTATGATGTCGTCGGCGTGACGATGCAGATATGGCAGGATGAAGAAACAGCCATTCAGGAAGAAAATGGCGGTTGCTGCGGCTTGAGCGCGGTGGATGACGCACGACGGGTGGCCAGTCAGTTGGACATCCCCTACTATGTGATGAACTTTAAAAAAGAATTCAAAGAGTGGGTGATGGATGACTTTGCCGGGGAATATTTTCGGGGAAGAACGCCAAATCCGTGTATCCGGTGCAATCGGTATGTCAAATGGGAAGCGCTTTTACATCGGGCCATGTCCATTGGAGGAGACTATATTGCCACAGGACATTATGCCAAA…	-	-	-	-	-	-	-
Unigene138133	9.52524e-07	5.22197e-07	8.16671e-07	6.10067e-08	0	0	K21027|1|8.5e-149|533.1|pary:A4V02_08170|TRMU; tRNA-5-taurinomethyluridine 2-sulfurtransferase [EC:2.8.1.14]!K00566|2|3.2e-148|531.2|dun:FDZ78_05855|mnmA; tRNA-uridine 2-sulfurtransferase [EC:2.8.1.13]!K00566|3|1.1e-127|463.0|pgi:PG_0268|mnmA; tRNA-uridine 2-sulfurtransferase [EC:2.8.1.13]!K21027|4|1.1e-127|463.0|tfo:BFO_1595|TRMU; tRNA-5-taurinomethyluridine 2-sulfurtransferase [EC:2.8.1.14]!K00…	ATGAAAAATAAAAAAGTCATTGTCGGGATGTCCGGCGGTGTGGACTCTTCTGTGGCCGCCATGCTTCTGAAGAAGCAGGGCTATGATGTCGTCGGCGTGACGATGCAGATATGGCAGGATGAAGAAACAGCCATTCAGGAAGAAAATGGCGGTTGCTGCGGCTTGAGCGCGGTGGATGACGCACGACGGGTGGCCAGTCAGTTGGACATCCCCTACTATGTGATGAACTTTAAAAAAGAATTCAAAGAGTGGGTGATGGATGACTTTGCCGGGGAATATTTTCGGGGAAGAACGCCAAATCCGTGTATCCGGTGCAATCGGTATGTCAAATGGGAAGCGCTTTTACATCGGGCCATGTCCATTGGAGGAGACTATATTGCCACAGGACATTATGCCAAA…	Muribaculaceae_bacterium_Isolate-001_(NCI)	0.00124416	0.000802617	0.00112159	2.16298e-07	7.61254e-08	0
Unigene140732	3.39713e-05	1.80864e-05	2.16535e-05	0	0	0	K21147|1|5.2e-80|303.9|dun:FDZ78_06420|moeZR; sulfur-carrier protein adenylyltransferase/sulfurtransferase [EC:2.7.7.80 2.7.7.- 2.8.1.11 2.8.1.-]!K21029|3|1.3e-62|246.1|eel:EUBELI_00643|moeB; molybdopterin-synthase adenylyltransferase [EC:2.7.7.80]	ATGAAAAATAAAAAAGTCATTGTCGGGATGTCCGGCGGTGTGGACTCTTCTGTGGCCGCCATGCTTCTGAAGAAGCAGGGCTATGATGTCGTCGGCGTGACGATGCAGATATGGCAGGATGAAGAAACAGCCATTCAGGAAGAAAATGGCGGTTGCTGCGGCTTGAGCGCGGTGGATGACGCACGACGGGTGGCCAGTCAGTTGGACATCCCCTACTATGTGATGAACTTTAAAAAAGAATTCAAAGAGTGGGTGATGGATGACTTTGCCGGGGAATATTTTCGGGGAAGAACGCCAAATCCGTGTATCCGGTGCAATCGGTATGTCAAATGGGAAGCGCTTTTACATCGGGCCATGTCCATTGGAGGAGACTATATTGCCACAGGACATTATGCCAAA…	-	-	-	-	-	-	-
Unigene140733	4.02158e-05	2.30243e-05	2.51581e-05	0	0	0	K01012|1|2.7e-119|434.9|dun:FDZ78_06415|bioB; biotin synthase [EC:2.8.1.6]!K00833|3|7.2e-96|357.1|bhl:Bache_2094|bioA; adenosylmethionine---8-amino-7-oxononanoate aminotransferase [EC:2.6.1.62]!K00833|4|1.2e-95|356.3|bhf:C3V43_02490|bioA; adenosylmethionine---8-amino-7-oxononanoate aminotransferase [EC:2.6.1.62]!K00833|5|3.6e-95|354.8|bzg:C4H11_11420|bioA; adenosylmethionine---8-amino-7-oxononano…	ATGAAAAATAAAAAAGTCATTGTCGGGATGTCCGGCGGTGTGGACTCTTCTGTGGCCGCCATGCTTCTGAAGAAGCAGGGCTATGATGTCGTCGGCGTGACGATGCAGATATGGCAGGATGAAGAAACAGCCATTCAGGAAGAAAATGGCGGTTGCTGCGGCTTGAGCGCGGTGGATGACGCACGACGGGTGGCCAGTCAGTTGGACATCCCCTACTATGTGATGAACTTTAAAAAAGAATTCAAAGAGTGGGTGATGGATGACTTTGCCGGGGAATATTTTCGGGGAAGAACGCCAAATCCGTGTATCCGGTGCAATCGGTATGTCAAATGGGAAGCGCTTTTACATCGGGCCATGTCCATTGGAGGAGACTATATTGCCACAGGACATTATGCCAAA…	-	-	-	-	-	-	-
Unigene143312	1.26174e-06	1.70455e-07	6.47403e-07	0	0	0	K01012|1|6.5e-148|530.0|rob:CK5_30510|bioB; biotin synthase [EC:2.8.1.6]!K01012|2|8.2e-135|486.5|rch:RUM_13780|bioB; biotin synthase [EC:2.8.1.6]!K01012|3|2.3e-129|468.4|css:Cst_c06960|bioB; biotin synthase [EC:2.8.1.6]!K01012|4|2.3e-129|468.4|csd:Clst_0662|bioB; biotin synthase [EC:2.8.1.6]!K01012|5|7.0e-126|456.8|dmi:Desmer_2937|bioB; biotin synthase [EC:2.8.1.6]	ATGAAAAATAAAAAAGTCATTGTCGGGATGTCCGGCGGTGTGGACTCTTCTGTGGCCGCCATGCTTCTGAAGAAGCAGGGCTATGATGTCGTCGGCGTGACGATGCAGATATGGCAGGATGAAGAAACAGCCATTCAGGAAGAAAATGGCGGTTGCTGCGGCTTGAGCGCGGTGGATGACGCACGACGGGTGGCCAGTCAGTTGGACATCCCCTACTATGTGATGAACTTTAAAAAAGAATTCAAAGAGTGGGTGATGGATGACTTTGCCGGGGAATATTTTCGGGGAAGAACGCCAAATCCGTGTATCCGGTGCAATCGGTATGTCAAATGGGAAGCGCTTTTACATCGGGCCATGTCCATTGGAGGAGACTATATTGCCACAGGACATTATGCCAAA…	-	-	-	-	-	-	-
Unigene143445	4.15458e-07	0	5.52116e-07	0	0	0	K01012|1|1.3e-49|202.2|cpro:CPRO_16000|bioB; biotin synthase [EC:2.8.1.6]!K01012|2|4.8e-49|200.3|dgi:Desgi_1056|bioB; biotin synthase [EC:2.8.1.6]!K01012|3|3.1e-48|197.6|cew:EKH84_05095|bioB; biotin synthase [EC:2.8.1.6]!K01012|4|7.0e-48|196.4|cle:Clole_0350|bioB; biotin synthase [EC:2.8.1.6]!K01012|5|7.0e-48|196.4|dgi:Desgi_3111|bioB; biotin synthase [EC:2.8.1.6]	ATGAAAAATAAAAAAGTCATTGTCGGGATGTCCGGCGGTGTGGACTCTTCTGTGGCCGCCATGCTTCTGAAGAAGCAGGGCTATGATGTCGTCGGCGTGACGATGCAGATATGGCAGGATGAAGAAACAGCCATTCAGGAAGAAAATGGCGGTTGCTGCGGCTTGAGCGCGGTGGATGACGCACGACGGGTGGCCAGTCAGTTGGACATCCCCTACTATGTGATGAACTTTAAAAAAGAATTCAAAGAGTGGGTGATGGATGACTTTGCCGGGGAATATTTTCGGGGAAGAACGCCAAATCCGTGTATCCGGTGCAATCGGTATGTCAAATGGGAAGCGCTTTTACATCGGGCCATGTCCATTGGAGGAGACTATATTGCCACAGGACATTATGCCAAA…	-	-	-	-	-	-	-
Unigene143956	1.07029e-05	2.73939e-06	4.31478e-06	0	0	0	K00566|1|9.5e-182|642.5|bth:BT_3354|mnmA; tRNA-uridine 2-sulfurtransferase [EC:2.8.1.13]!K00566|2|3.6e-181|640.6|btho:Btheta7330_04946|mnmA; tRNA-uridine 2-sulfurtransferase [EC:2.8.1.13]!K00566|3|6.4e-178|629.8|bcac:CGC64_04315|mnmA; tRNA-uridine 2-sulfurtransferase [EC:2.8.1.13]!K00566|4|9.2e-177|625.9|bxy:BXY_26530|mnmA; tRNA-uridine 2-sulfurtransferase [EC:2.8.1.13]!K00566|5|1.7e-175|621.7|bc…	ATGAAAAATAAAAAAGTCATTGTCGGGATGTCCGGCGGTGTGGACTCTTCTGTGGCCGCCATGCTTCTGAAGAAGCAGGGCTATGATGTCGTCGGCGTGACGATGCAGATATGGCAGGATGAAGAAACAGCCATTCAGGAAGAAAATGGCGGTTGCTGCGGCTTGAGCGCGGTGGATGACGCACGACGGGTGGCCAGTCAGTTGGACATCCCCTACTATGTGATGAACTTTAAAAAAGAATTCAAAGAGTGGGTGATGGATGACTTTGCCGGGGAATATTTTCGGGGAAGAACGCCAAATCCGTGTATCCGGTGCAATCGGTATGTCAAATGGGAAGCGCTTTTACATCGGGCCATGTCCATTGGAGGAGACTATATTGCCACAGGACATTATGCCAAA…	-	-	-	-	-	-	-
Unigene146908	1.60514e-05	1.80525e-05	2.0922e-05	0	0	0	K03151|1|4.8e-131|474.2|fpla:A4U99_17615|thiI; tRNA uracil 4-sulfurtransferase [EC:2.8.1.4]!K03151|2|2.4e-130|471.9|ibu:IB211_00336|thiI; tRNA uracil 4-sulfurtransferase [EC:2.8.1.4]!K03151|3|9.7e-124|449.9|obj:EIO64_09780|thiI; tRNA uracil 4-sulfurtransferase [EC:2.8.1.4]!K03151|4|2.0e-121|442.2|ruj:E5Z56_06465|thiI; tRNA uracil 4-sulfurtransferase [EC:2.8.1.4]!K03151|5|3.5e-121|441.4|rbp:B6259_…	ATGAAAAATAAAAAAGTCATTGTCGGGATGTCCGGCGGTGTGGACTCTTCTGTGGCCGCCATGCTTCTGAAGAAGCAGGGCTATGATGTCGTCGGCGTGACGATGCAGATATGGCAGGATGAAGAAACAGCCATTCAGGAAGAAAATGGCGGTTGCTGCGGCTTGAGCGCGGTGGATGACGCACGACGGGTGGCCAGTCAGTTGGACATCCCCTACTATGTGATGAACTTTAAAAAAGAATTCAAAGAGTGGGTGATGGATGACTTTGCCGGGGAATATTTTCGGGGAAGAACGCCAAATCCGTGTATCCGGTGCAATCGGTATGTCAAATGGGAAGCGCTTTTACATCGGGCCATGTCCATTGGAGGAGACTATATTGCCACAGGACATTATGCCAAA…	Butyricicoccus_porcorum	0.0246579	0.0233234	0.0331534	2.64661e-07	1.38024e-07	0
Unigene147210	5.85581e-06	5.76669e-06	1.86668e-06	0	0	0	K06864|1|5.0e-79|300.8|cbol:CGC65_25490|larE; pyridinium-3,5-biscarboxylic acid mononucleotide sulfurtransferase [EC:4.4.1.37]!K06864|2|2.5e-78|298.5|byl:A4V09_05110|larE; pyridinium-3,5-biscarboxylic acid mononucleotide sulfurtransferase [EC:4.4.1.37]!K06864|3|7.2e-78|297.0|csh:Closa_3053|larE; pyridinium-3,5-biscarboxylic acid mononucleotide sulfurtransferase [EC:4.4.1.37]!K06864|4|1.4e-76|292.…	ATGAAAAATAAAAAAGTCATTGTCGGGATGTCCGGCGGTGTGGACTCTTCTGTGGCCGCCATGCTTCTGAAGAAGCAGGGCTATGATGTCGTCGGCGTGACGATGCAGATATGGCAGGATGAAGAAACAGCCATTCAGGAAGAAAATGGCGGTTGCTGCGGCTTGAGCGCGGTGGATGACGCACGACGGGTGGCCAGTCAGTTGGACATCCCCTACTATGTGATGAACTTTAAAAAAGAATTCAAAGAGTGGGTGATGGATGACTTTGCCGGGGAATATTTTCGGGGAAGAACGCCAAATCCGTGTATCCGGTGCAATCGGTATGTCAAATGGGAAGCGCTTTTACATCGGGCCATGTCCATTGGAGGAGACTATATTGCCACAGGACATTATGCCAAA…	-	-	-	-	-	-	-
Unigene148488	8.52337e-06	3.50858e-06	5.33034e-06	0	0	0	K01012|2|5.1e-156|557.0|bhf:C3V43_03935|bioB; biotin synthase [EC:2.8.1.6]!K01012|3|1.9e-155|555.1|bhl:Bache_2146|bioB; biotin synthase [EC:2.8.1.6]!K01012|4|1.3e-151|542.3|bis:DXK01_013760|bioB; biotin synthase [EC:2.8.1.6]!K01012|5|1.7e-151|542.0|bzg:C4H11_02310|bioB; biotin synthase [EC:2.8.1.6]	ATGAAAAATAAAAAAGTCATTGTCGGGATGTCCGGCGGTGTGGACTCTTCTGTGGCCGCCATGCTTCTGAAGAAGCAGGGCTATGATGTCGTCGGCGTGACGATGCAGATATGGCAGGATGAAGAAACAGCCATTCAGGAAGAAAATGGCGGTTGCTGCGGCTTGAGCGCGGTGGATGACGCACGACGGGTGGCCAGTCAGTTGGACATCCCCTACTATGTGATGAACTTTAAAAAAGAATTCAAAGAGTGGGTGATGGATGACTTTGCCGGGGAATATTTTCGGGGAAGAACGCCAAATCCGTGTATCCGGTGCAATCGGTATGTCAAATGGGAAGCGCTTTTACATCGGGCCATGTCCATTGGAGGAGACTATATTGCCACAGGACATTATGCCAAA…	-	-	-	-	-	-	-
Unigene148540	8.23953e-07	3.62432e-07	6.56987e-07	0	0	0	K01012|1|1.7e-122|445.7|lacy:A4V08_14835|bioB; biotin synthase [EC:2.8.1.6]!K01012|2|9.1e-121|439.9|cbol:CGC65_01920|bioB; biotin synthase [EC:2.8.1.6]!K01012|3|4.7e-117|427.6|rho:RHOM_04675|bioB; biotin synthase [EC:2.8.1.6]!K01012|4|6.1e-117|427.2|css:Cst_c06960|bioB; biotin synthase [EC:2.8.1.6]!K01012|5|6.1e-117|427.2|csd:Clst_0662|bioB; biotin synthase [EC:2.8.1.6]	ATGAAAAATAAAAAAGTCATTGTCGGGATGTCCGGCGGTGTGGACTCTTCTGTGGCCGCCATGCTTCTGAAGAAGCAGGGCTATGATGTCGTCGGCGTGACGATGCAGATATGGCAGGATGAAGAAACAGCCATTCAGGAAGAAAATGGCGGTTGCTGCGGCTTGAGCGCGGTGGATGACGCACGACGGGTGGCCAGTCAGTTGGACATCCCCTACTATGTGATGAACTTTAAAAAAGAATTCAAAGAGTGGGTGATGGATGACTTTGCCGGGGAATATTTTCGGGGAAGAACGCCAAATCCGTGTATCCGGTGCAATCGGTATGTCAAATGGGAAGCGCTTTTACATCGGGCCATGTCCATTGGAGGAGACTATATTGCCACAGGACATTATGCCAAA…	-	-	-	-	-	-	-
Unigene149189	7.29621e-06	2.79257e-06	4.19508e-06	0	0	0	K03644|1|4.6e-152|543.5|bcac:CGC64_07270|lipA; lipoyl synthase [EC:2.8.1.8]!K03644|2|1.8e-151|541.6|bxy:BXY_32990|lipA; lipoyl synthase [EC:2.8.1.8]!K03644|3|2.3e-151|541.2|boa:Bovatus_04480|lipA; lipoyl synthase [EC:2.8.1.8]!K03644|4|3.0e-151|540.8|bth:BT_4192|lipA; lipoyl synthase [EC:2.8.1.8]!K03644|5|3.0e-151|540.8|btho:Btheta7330_03915|lipA; lipoyl synthase [EC:2.8.1.8]	ATGAAAAATAAAAAAGTCATTGTCGGGATGTCCGGCGGTGTGGACTCTTCTGTGGCCGCCATGCTTCTGAAGAAGCAGGGCTATGATGTCGTCGGCGTGACGATGCAGATATGGCAGGATGAAGAAACAGCCATTCAGGAAGAAAATGGCGGTTGCTGCGGCTTGAGCGCGGTGGATGACGCACGACGGGTGGCCAGTCAGTTGGACATCCCCTACTATGTGATGAACTTTAAAAAAGAATTCAAAGAGTGGGTGATGGATGACTTTGCCGGGGAATATTTTCGGGGAAGAACGCCAAATCCGTGTATCCGGTGCAATCGGTATGTCAAATGGGAAGCGCTTTTACATCGGGCCATGTCCATTGGAGGAGACTATATTGCCACAGGACATTATGCCAAA…	-	-	-	-	-	-	-
Unigene149490	4.7196e-07	2.3591e-07	1.12001e-07	0	0	0	K06864|1|1.2e-53|216.1|arf:AR1Y2_0544|larE; pyridinium-3,5-biscarboxylic acid mononucleotide sulfurtransferase [EC:4.4.1.37]!K06864|2|2.0e-53|215.3|cbut:ATN24_17715|larE; pyridinium-3,5-biscarboxylic acid mononucleotide sulfurtransferase [EC:4.4.1.37]!K06864|3|2.9e-52|211.5|ful:C4N20_13055|larE; pyridinium-3,5-biscarboxylic acid mononucleotide sulfurtransferase [EC:4.4.1.37]!K06864|4|4.0e-49|201.…	ATGAAAAATAAAAAAGTCATTGTCGGGATGTCCGGCGGTGTGGACTCTTCTGTGGCCGCCATGCTTCTGAAGAAGCAGGGCTATGATGTCGTCGGCGTGACGATGCAGATATGGCAGGATGAAGAAACAGCCATTCAGGAAGAAAATGGCGGTTGCTGCGGCTTGAGCGCGGTGGATGACGCACGACGGGTGGCCAGTCAGTTGGACATCCCCTACTATGTGATGAACTTTAAAAAAGAATTCAAAGAGTGGGTGATGGATGACTTTGCCGGGGAATATTTTCGGGGAAGAACGCCAAATCCGTGTATCCGGTGCAATCGGTATGTCAAATGGGAAGCGCTTTTACATCGGGCCATGTCCATTGGAGGAGACTATATTGCCACAGGACATTATGCCAAA…	bacterium_1XD8-76	0.000157904	0.000148027	6.55961e-05	6.06906e-08	0	0
Unigene150427	1.21769e-06	5.0792e-06	6.37726e-07	0	0	0	K06864|1|1.4e-76|292.7|anr:Ana3638_10440|larE; pyridinium-3,5-biscarboxylic acid mononucleotide sulfurtransferase [EC:4.4.1.37]!K06864|2|7.0e-68|263.8|cbol:CGC65_25490|larE; pyridinium-3,5-biscarboxylic acid mononucleotide sulfurtransferase [EC:4.4.1.37]!K06864|3|1.6e-67|262.7|lacy:A4V08_22715|larE; pyridinium-3,5-biscarboxylic acid mononucleotide sulfurtransferase [EC:4.4.1.37]!K06864|4|4.3e-65|…	ATGAAAAATAAAAAAGTCATTGTCGGGATGTCCGGCGGTGTGGACTCTTCTGTGGCCGCCATGCTTCTGAAGAAGCAGGGCTATGATGTCGTCGGCGTGACGATGCAGATATGGCAGGATGAAGAAACAGCCATTCAGGAAGAAAATGGCGGTTGCTGCGGCTTGAGCGCGGTGGATGACGCACGACGGGTGGCCAGTCAGTTGGACATCCCCTACTATGTGATGAACTTTAAAAAAGAATTCAAAGAGTGGGTGATGGATGACTTTGCCGGGGAATATTTTCGGGGAAGAACGCCAAATCCGTGTATCCGGTGCAATCGGTATGTCAAATGGGAAGCGCTTTTACATCGGGCCATGTCCATTGGAGGAGACTATATTGCCACAGGACATTATGCCAAA…	Lachnospiraceae_bacterium	0.00454317	0.0087321	0.00469552	6.57349e-07	2.77002e-07	0
Unigene151330	3.37115e-06	3.27955e-06	5.96993e-06	0	0	0	K03148|1|1.2e-09|71.6|lpv:HYN51_11460|thiF; sulfur carrier protein ThiS adenylyltransferase [EC:2.7.7.73]!K03148|2|4.5e-09|69.7|pmib:BB2000_2790|thiF; sulfur carrier protein ThiS adenylyltransferase [EC:2.7.7.73]!K21029|3|4.5e-09|69.7|pig:EGT29_25160|moeB; molybdopterin-synthase adenylyltransferase [EC:2.7.7.80]!K21029|4|5.9e-09|69.3|metr:BSY238_1485|moeB; molybdopterin-synthase adenylyltransfera…	ATGAAAAATAAAAAAGTCATTGTCGGGATGTCCGGCGGTGTGGACTCTTCTGTGGCCGCCATGCTTCTGAAGAAGCAGGGCTATGATGTCGTCGGCGTGACGATGCAGATATGGCAGGATGAAGAAACAGCCATTCAGGAAGAAAATGGCGGTTGCTGCGGCTTGAGCGCGGTGGATGACGCACGACGGGTGGCCAGTCAGTTGGACATCCCCTACTATGTGATGAACTTTAAAAAAGAATTCAAAGAGTGGGTGATGGATGACTTTGCCGGGGAATATTTTCGGGGAAGAACGCCAAATCCGTGTATCCGGTGCAATCGGTATGTCAAATGGGAAGCGCTTTTACATCGGGCCATGTCCATTGGAGGAGACTATATTGCCACAGGACATTATGCCAAA…	Frisingicoccus_caecimuris	0.00798828	0.00523413	0.0146708	1.77195e-07	1.69388e-07	0
Unigene151569	9.46626e-07	1.21673e-06	1.25158e-06	0	0	0	K01012|1|5.4e-118|430.6|dun:FDZ78_06415|bioB; biotin synthase [EC:2.8.1.6]!K00833|2|3.1e-105|388.3|bhl:Bache_2094|bioA; adenosylmethionine---8-amino-7-oxononanoate aminotransferase [EC:2.6.1.62]!K00833|4|2.9e-103|381.7|bhf:C3V43_02490|bioA; adenosylmethionine---8-amino-7-oxononanoate aminotransferase [EC:2.6.1.62]!K00833|5|1.1e-102|379.8|bzg:C4H11_11420|bioA; adenosylmethionine---8-amino-7-oxonon…	ATGAAAAATAAAAAAGTCATTGTCGGGATGTCCGGCGGTGTGGACTCTTCTGTGGCCGCCATGCTTCTGAAGAAGCAGGGCTATGATGTCGTCGGCGTGACGATGCAGATATGGCAGGATGAAGAAACAGCCATTCAGGAAGAAAATGGCGGTTGCTGCGGCTTGAGCGCGGTGGATGACGCACGACGGGTGGCCAGTCAGTTGGACATCCCCTACTATGTGATGAACTTTAAAAAAGAATTCAAAGAGTGGGTGATGGATGACTTTGCCGGGGAATATTTTCGGGGAAGAACGCCAAATCCGTGTATCCGGTGCAATCGGTATGTCAAATGGGAAGCGCTTTTACATCGGGCCATGTCCATTGGAGGAGACTATATTGCCACAGGACATTATGCCAAA…	-	-	-	-	-	-	-
Unigene151909	9.01015e-07	1.7586e-06	2.19929e-06	0	0	0	K21029|3|4.4e-99|367.5|rus:RBI_I01805|moeB; molybdopterin-synthase adenylyltransferase [EC:2.7.7.80]!K21029|4|5.8e-99|367.1|ruj:E5Z56_09505|moeB; molybdopterin-synthase adenylyltransferase [EC:2.7.7.80]!K21029|5|7.5e-99|366.7|ehl:EHLA_0516|moeB; molybdopterin-synthase adenylyltransferase [EC:2.7.7.80]	ATGAAAAATAAAAAAGTCATTGTCGGGATGTCCGGCGGTGTGGACTCTTCTGTGGCCGCCATGCTTCTGAAGAAGCAGGGCTATGATGTCGTCGGCGTGACGATGCAGATATGGCAGGATGAAGAAACAGCCATTCAGGAAGAAAATGGCGGTTGCTGCGGCTTGAGCGCGGTGGATGACGCACGACGGGTGGCCAGTCAGTTGGACATCCCCTACTATGTGATGAACTTTAAAAAAGAATTCAAAGAGTGGGTGATGGATGACTTTGCCGGGGAATATTTTCGGGGAAGAACGCCAAATCCGTGTATCCGGTGCAATCGGTATGTCAAATGGGAAGCGCTTTTACATCGGGCCATGTCCATTGGAGGAGACTATATTGCCACAGGACATTATGCCAAA…	-	-	-	-	-	-	-
Unigene151955	1.4421e-06	3.60418e-07	9.02228e-07	0	0	0	K00566|1|4.5e-184|650.2|dun:FDZ78_05855|mnmA; tRNA-uridine 2-sulfurtransferase [EC:2.8.1.13]!K21027|2|1.4e-169|602.1|pary:A4V02_08170|TRMU; tRNA-5-taurinomethyluridine 2-sulfurtransferase [EC:2.8.1.14]!K21027|4|1.8e-129|468.8|pmuc:ING2E5A_3047|TRMU; tRNA-5-taurinomethyluridine 2-sulfurtransferase [EC:2.8.1.14]!K21027|5|2.4e-129|468.4|tfo:BFO_1595|TRMU; tRNA-5-taurinomethyluridine 2-sulfurtransfer…	ATGAAAAATAAAAAAGTCATTGTCGGGATGTCCGGCGGTGTGGACTCTTCTGTGGCCGCCATGCTTCTGAAGAAGCAGGGCTATGATGTCGTCGGCGTGACGATGCAGATATGGCAGGATGAAGAAACAGCCATTCAGGAAGAAAATGGCGGTTGCTGCGGCTTGAGCGCGGTGGATGACGCACGACGGGTGGCCAGTCAGTTGGACATCCCCTACTATGTGATGAACTTTAAAAAAGAATTCAAAGAGTGGGTGATGGATGACTTTGCCGGGGAATATTTTCGGGGAAGAACGCCAAATCCGTGTATCCGGTGCAATCGGTATGTCAAATGGGAAGCGCTTTTACATCGGGCCATGTCCATTGGAGGAGACTATATTGCCACAGGACATTATGCCAAA…	-	-	-	-	-	-	-
Unigene154603	1.25449e-06	4.67753e-06	6.43682e-08	0	0	0	K01012|1|1.5e-152|545.4|rim:ROI_19390|bioB; biotin synthase [EC:2.8.1.6]!K01012|2|4.4e-152|543.9|rix:RO1_07840|bioB; biotin synthase [EC:2.8.1.6]!K01012|3|1.1e-150|539.3|rho:RHOM_04675|bioB; biotin synthase [EC:2.8.1.6]!K01012|4|1.5e-147|528.9|ere:EUBREC_0234|bioB; biotin synthase [EC:2.8.1.6]!K01012|5|1.9e-147|528.5|era:ERE_04420|bioB; biotin synthase [EC:2.8.1.6]	ATGAAAAATAAAAAAGTCATTGTCGGGATGTCCGGCGGTGTGGACTCTTCTGTGGCCGCCATGCTTCTGAAGAAGCAGGGCTATGATGTCGTCGGCGTGACGATGCAGATATGGCAGGATGAAGAAACAGCCATTCAGGAAGAAAATGGCGGTTGCTGCGGCTTGAGCGCGGTGGATGACGCACGACGGGTGGCCAGTCAGTTGGACATCCCCTACTATGTGATGAACTTTAAAAAAGAATTCAAAGAGTGGGTGATGGATGACTTTGCCGGGGAATATTTTCGGGGAAGAACGCCAAATCCGTGTATCCGGTGCAATCGGTATGTCAAATGGGAAGCGCTTTTACATCGGGCCATGTCCATTGGAGGAGACTATATTGCCACAGGACATTATGCCAAA…	-	-	-	-	-	-	-
Unigene156688	4.54038e-06	2.09034e-06	6.74839e-06	0	0	0	K03151|1|3.0e-157|561.2|rho:RHOM_05455|thiI; tRNA uracil 4-sulfurtransferase [EC:2.8.1.4]!K03151|2|6.7e-157|560.1|rix:RO1_23050|thiI; tRNA uracil 4-sulfurtransferase [EC:2.8.1.4]!K03151|3|6.7e-157|560.1|rim:ROI_10850|thiI; tRNA uracil 4-sulfurtransferase [EC:2.8.1.4]!K03151|4|1.5e-156|558.9|lacy:A4V08_25605|thiI; tRNA uracil 4-sulfurtransferase [EC:2.8.1.4]!K03151|5|1.5e-156|558.9|cbol:CGC65_0614…	ATGAAAAATAAAAAAGTCATTGTCGGGATGTCCGGCGGTGTGGACTCTTCTGTGGCCGCCATGCTTCTGAAGAAGCAGGGCTATGATGTCGTCGGCGTGACGATGCAGATATGGCAGGATGAAGAAACAGCCATTCAGGAAGAAAATGGCGGTTGCTGCGGCTTGAGCGCGGTGGATGACGCACGACGGGTGGCCAGTCAGTTGGACATCCCCTACTATGTGATGAACTTTAAAAAAGAATTCAAAGAGTGGGTGATGGATGACTTTGCCGGGGAATATTTTCGGGGAAGAACGCCAAATCCGTGTATCCGGTGCAATCGGTATGTCAAATGGGAAGCGCTTTTACATCGGGCCATGTCCATTGGAGGAGACTATATTGCCACAGGACATTATGCCAAA…	Frisingicoccus_caecimuris	0.00798828	0.00523413	0.0146708	1.77195e-07	1.69388e-07	0
Unigene158146	1.83343e-06	2.95627e-06	5.89477e-07	0	0	0	K03151|2|7.5e-132|476.9|erb:A4V01_11665|thiI; tRNA uracil 4-sulfurtransferase [EC:2.8.1.4]!K03151|3|4.7e-118|431.0|euc:EC1_14650|thiI; tRNA uracil 4-sulfurtransferase [EC:2.8.1.4]!K03151|4|3.7e-115|421.4|tur:AT726_09865|thiI; tRNA uracil 4-sulfurtransferase [EC:2.8.1.4]!K03151|5|2.1e-113|415.6|erl:AOC36_05815|thiI; tRNA uracil 4-sulfurtransferase [EC:2.8.1.4]	ATGAAAAATAAAAAAGTCATTGTCGGGATGTCCGGCGGTGTGGACTCTTCTGTGGCCGCCATGCTTCTGAAGAAGCAGGGCTATGATGTCGTCGGCGTGACGATGCAGATATGGCAGGATGAAGAAACAGCCATTCAGGAAGAAAATGGCGGTTGCTGCGGCTTGAGCGCGGTGGATGACGCACGACGGGTGGCCAGTCAGTTGGACATCCCCTACTATGTGATGAACTTTAAAAAAGAATTCAAAGAGTGGGTGATGGATGACTTTGCCGGGGAATATTTTCGGGGAAGAACGCCAAATCCGTGTATCCGGTGCAATCGGTATGTCAAATGGGAAGCGCTTTTACATCGGGCCATGTCCATTGGAGGAGACTATATTGCCACAGGACATTATGCCAAA…	-	-	-	-	-	-	-
Unigene158216	1.6073e-06	7.30372e-07	8.32203e-07	0	0	0	K01012|1|4.0e-107|394.4|dun:FDZ78_06415|bioB; biotin synthase [EC:2.8.1.6]!K01012|2|1.5e-98|365.9|bvs:BARVI_01050|bioB; biotin synthase [EC:2.8.1.6]!K00833|3|5.7e-98|364.0|bhl:Bache_2094|bioA; adenosylmethionine---8-amino-7-oxononanoate aminotransferase [EC:2.6.1.62]!K00833|5|6.4e-97|360.5|bhf:C3V43_02490|bioA; adenosylmethionine---8-amino-7-oxononanoate aminotransferase [EC:2.6.1.62]	ATGAAAAATAAAAAAGTCATTGTCGGGATGTCCGGCGGTGTGGACTCTTCTGTGGCCGCCATGCTTCTGAAGAAGCAGGGCTATGATGTCGTCGGCGTGACGATGCAGATATGGCAGGATGAAGAAACAGCCATTCAGGAAGAAAATGGCGGTTGCTGCGGCTTGAGCGCGGTGGATGACGCACGACGGGTGGCCAGTCAGTTGGACATCCCCTACTATGTGATGAACTTTAAAAAAGAATTCAAAGAGTGGGTGATGGATGACTTTGCCGGGGAATATTTTCGGGGAAGAACGCCAAATCCGTGTATCCGGTGCAATCGGTATGTCAAATGGGAAGCGCTTTTACATCGGGCCATGTCCATTGGAGGAGACTATATTGCCACAGGACATTATGCCAAA…	-	-	-	-	-	-	-
Unigene160233	1.28445e-06	1.19448e-06	2.4952e-06	0	0	0	K03151|1|1.5e-209|734.9|rix:RO1_23050|thiI; tRNA uracil 4-sulfurtransferase [EC:2.8.1.4]!K03151|2|4.4e-209|733.4|rim:ROI_10850|thiI; tRNA uracil 4-sulfurtransferase [EC:2.8.1.4]!K03151|3|1.5e-204|718.4|rho:RHOM_05455|thiI; tRNA uracil 4-sulfurtransferase [EC:2.8.1.4]!K03151|4|2.3e-173|614.8|ere:EUBREC_1900|thiI; tRNA uracil 4-sulfurtransferase [EC:2.8.1.4]!K03151|5|2.3e-173|614.8|ert:EUR_15470|th…	ATGAAAAATAAAAAAGTCATTGTCGGGATGTCCGGCGGTGTGGACTCTTCTGTGGCCGCCATGCTTCTGAAGAAGCAGGGCTATGATGTCGTCGGCGTGACGATGCAGATATGGCAGGATGAAGAAACAGCCATTCAGGAAGAAAATGGCGGTTGCTGCGGCTTGAGCGCGGTGGATGACGCACGACGGGTGGCCAGTCAGTTGGACATCCCCTACTATGTGATGAACTTTAAAAAAGAATTCAAAGAGTGGGTGATGGATGACTTTGCCGGGGAATATTTTCGGGGAAGAACGCCAAATCCGTGTATCCGGTGCAATCGGTATGTCAAATGGGAAGCGCTTTTACATCGGGCCATGTCCATTGGAGGAGACTATATTGCCACAGGACATTATGCCAAA…	-	-	-	-	-	-	-
Unigene161326	5.48791e-07	0	0	0	0	0	K21147|3|1.4e-18|99.4|bacp:SB24_10125|moeZR; sulfur-carrier protein adenylyltransferase/sulfurtransferase [EC:2.7.7.80 2.7.7.- 2.8.1.11 2.8.1.-]!K21147|5|3.1e-18|98.2|baml:BAM5036_3653|moeZR; sulfur-carrier protein adenylyltransferase/sulfurtransferase [EC:2.7.7.80 2.7.7.- 2.8.1.11 2.8.1.-]	ATGAAAAATAAAAAAGTCATTGTCGGGATGTCCGGCGGTGTGGACTCTTCTGTGGCCGCCATGCTTCTGAAGAAGCAGGGCTATGATGTCGTCGGCGTGACGATGCAGATATGGCAGGATGAAGAAACAGCCATTCAGGAAGAAAATGGCGGTTGCTGCGGCTTGAGCGCGGTGGATGACGCACGACGGGTGGCCAGTCAGTTGGACATCCCCTACTATGTGATGAACTTTAAAAAAGAATTCAAAGAGTGGGTGATGGATGACTTTGCCGGGGAATATTTTCGGGGAAGAACGCCAAATCCGTGTATCCGGTGCAATCGGTATGTCAAATGGGAAGCGCTTTTACATCGGGCCATGTCCATTGGAGGAGACTATATTGCCACAGGACATTATGCCAAA…	-	-	-	-	-	-	-
Unigene162229	6.39705e-07	0	2.02411e-07	0	0	0	K00566|1|7.1e-52|209.9|cpro:CPRO_10340|mnmA; tRNA-uridine 2-sulfurtransferase [EC:2.8.1.13]!K00566|2|2.1e-51|208.4|euu:ADJ67_03660|mnmA; tRNA-uridine 2-sulfurtransferase [EC:2.8.1.13]!K00566|3|4.6e-51|207.2|ruj:E5Z56_03790|mnmA; tRNA-uridine 2-sulfurtransferase [EC:2.8.1.13]!K00566|4|1.3e-50|205.7|mdv:C5Q96_00920|mnmA; tRNA-uridine 2-sulfurtransferase [EC:2.8.1.13]!K00566|5|5.1e-50|203.8|rum:CK1_…	ATGAAAAATAAAAAAGTCATTGTCGGGATGTCCGGCGGTGTGGACTCTTCTGTGGCCGCCATGCTTCTGAAGAAGCAGGGCTATGATGTCGTCGGCGTGACGATGCAGATATGGCAGGATGAAGAAACAGCCATTCAGGAAGAAAATGGCGGTTGCTGCGGCTTGAGCGCGGTGGATGACGCACGACGGGTGGCCAGTCAGTTGGACATCCCCTACTATGTGATGAACTTTAAAAAAGAATTCAAAGAGTGGGTGATGGATGACTTTGCCGGGGAATATTTTCGGGGAAGAACGCCAAATCCGTGTATCCGGTGCAATCGGTATGTCAAATGGGAAGCGCTTTTACATCGGGCCATGTCCATTGGAGGAGACTATATTGCCACAGGACATTATGCCAAA…	-	-	-	-	-	-	-
Unigene162634	8.83869e-06	7.35633e-06	1.01965e-05	0	0	0	K06864|1|1.1e-41|176.8|dtr:RSDT_0256|larE; pyridinium-3,5-biscarboxylic acid mononucleotide sulfurtransferase [EC:4.4.1.37]!K06864|2|9.5e-33|147.1|dpg:DESPIGER_1965|larE; pyridinium-3,5-biscarboxylic acid mononucleotide sulfurtransferase [EC:4.4.1.37]!K06864|3|1.4e-31|143.3|def:CNY67_00515|larE; pyridinium-3,5-biscarboxylic acid mononucleotide sulfurtransferase [EC:4.4.1.37]!K06864|4|1.8e-31|142.…	ATGAAAAATAAAAAAGTCATTGTCGGGATGTCCGGCGGTGTGGACTCTTCTGTGGCCGCCATGCTTCTGAAGAAGCAGGGCTATGATGTCGTCGGCGTGACGATGCAGATATGGCAGGATGAAGAAACAGCCATTCAGGAAGAAAATGGCGGTTGCTGCGGCTTGAGCGCGGTGGATGACGCACGACGGGTGGCCAGTCAGTTGGACATCCCCTACTATGTGATGAACTTTAAAAAAGAATTCAAAGAGTGGGTGATGGATGACTTTGCCGGGGAATATTTTCGGGGAAGAACGCCAAATCCGTGTATCCGGTGCAATCGGTATGTCAAATGGGAAGCGCTTTTACATCGGGCCATGTCCATTGGAGGAGACTATATTGCCACAGGACATTATGCCAAA…	-	-	-	-	-	-	-
Unigene162716	1.1799e-05	7.73785e-06	1.31713e-05	0	0	0	K21029|1|9.3e-96|356.3|bbay:A4V04_07410|moeB; molybdopterin-synthase adenylyltransferase [EC:2.7.7.80]!K21029|2|4.3e-69|267.7|dey:HYN24_02605|moeB; molybdopterin-synthase adenylyltransferase [EC:2.7.7.80]!K21029|3|5.7e-69|267.3|pol:Bpro_0884|moeB; molybdopterin-synthase adenylyltransferase [EC:2.7.7.80]!K21029|4|5.7e-69|267.3|rgu:A4W93_20680|moeB; molybdopterin-synthase adenylyltransferase [EC:2.…	ATGAAAAATAAAAAAGTCATTGTCGGGATGTCCGGCGGTGTGGACTCTTCTGTGGCCGCCATGCTTCTGAAGAAGCAGGGCTATGATGTCGTCGGCGTGACGATGCAGATATGGCAGGATGAAGAAACAGCCATTCAGGAAGAAAATGGCGGTTGCTGCGGCTTGAGCGCGGTGGATGACGCACGACGGGTGGCCAGTCAGTTGGACATCCCCTACTATGTGATGAACTTTAAAAAAGAATTCAAAGAGTGGGTGATGGATGACTTTGCCGGGGAATATTTTCGGGGAAGAACGCCAAATCCGTGTATCCGGTGCAATCGGTATGTCAAATGGGAAGCGCTTTTACATCGGGCCATGTCCATTGGAGGAGACTATATTGCCACAGGACATTATGCCAAA…	-	-	-	-	-	-	-
Unigene163298	5.3157e-06	1.45294e-05	2.31585e-05	0	0	0	K00566|1|4.0e-223|780.0|ljn:T285_05810|mnmA; tRNA-uridine 2-sulfurtransferase [EC:2.8.1.13]!K00566|2|1.6e-219|768.1|lga:LGAS_1189|mnmA; tRNA-uridine 2-sulfurtransferase [EC:2.8.1.13]!K00566|3|5.1e-218|763.1|ljo:LJ_0986|mnmA; tRNA-uridine 2-sulfurtransferase [EC:2.8.1.13]!K00566|4|5.1e-218|763.1|ljf:FI9785_1218|mnmA; tRNA-uridine 2-sulfurtransferase [EC:2.8.1.13]!K00566|5|1.6e-216|758.1|lpw:LpgJCM…	ATGAAAAATAAAAAAGTCATTGTCGGGATGTCCGGCGGTGTGGACTCTTCTGTGGCCGCCATGCTTCTGAAGAAGCAGGGCTATGATGTCGTCGGCGTGACGATGCAGATATGGCAGGATGAAGAAACAGCCATTCAGGAAGAAAATGGCGGTTGCTGCGGCTTGAGCGCGGTGGATGACGCACGACGGGTGGCCAGTCAGTTGGACATCCCCTACTATGTGATGAACTTTAAAAAAGAATTCAAAGAGTGGGTGATGGATGACTTTGCCGGGGAATATTTTCGGGGAAGAACGCCAAATCCGTGTATCCGGTGCAATCGGTATGTCAAATGGGAAGCGCTTTTACATCGGGCCATGTCCATTGGAGGAGACTATATTGCCACAGGACATTATGCCAAA…	-	-	-	-	-	-	-
Unigene164947	1.10319e-05	9.02009e-06	1.26911e-05	0	0	0	K03644|1|2.0e-111|408.7|bbay:A4V04_10365|lipA; lipoyl synthase [EC:2.8.1.8]!K03644|2|3.1e-104|384.8|rmn:TK49_04650|lipA; lipoyl synthase [EC:2.8.1.8]!K03644|3|4.5e-103|380.9|rin:ACS15_0257|lipA; lipoyl synthase [EC:2.8.1.8]!K03644|4|5.9e-103|380.6|rpi:Rpic_0178|lipA; lipoyl synthase [EC:2.8.1.8]!K03644|5|5.9e-103|380.6|rpf:Rpic12D_0184|lipA; lipoyl synthase [EC:2.8.1.8]	ATGAAAAATAAAAAAGTCATTGTCGGGATGTCCGGCGGTGTGGACTCTTCTGTGGCCGCCATGCTTCTGAAGAAGCAGGGCTATGATGTCGTCGGCGTGACGATGCAGATATGGCAGGATGAAGAAACAGCCATTCAGGAAGAAAATGGCGGTTGCTGCGGCTTGAGCGCGGTGGATGACGCACGACGGGTGGCCAGTCAGTTGGACATCCCCTACTATGTGATGAACTTTAAAAAAGAATTCAAAGAGTGGGTGATGGATGACTTTGCCGGGGAATATTTTCGGGGAAGAACGCCAAATCCGTGTATCCGGTGCAATCGGTATGTCAAATGGGAAGCGCTTTTACATCGGGCCATGTCCATTGGAGGAGACTATATTGCCACAGGACATTATGCCAAA…	Parasutterella_excrementihominis	0.00482954	0.00353264	0.00570596	0	0	0
Unigene166855	3.42333e-05	2.88909e-05	5.27784e-05	0	0	0	K00566|1|1.1e-148|532.7|rho:RHOM_11240|mnmA; tRNA-uridine 2-sulfurtransferase [EC:2.8.1.13]!K00566|2|4.0e-148|530.8|rim:ROI_10170|mnmA; tRNA-uridine 2-sulfurtransferase [EC:2.8.1.13]!K00566|3|1.2e-147|529.3|rix:RO1_22380|mnmA; tRNA-uridine 2-sulfurtransferase [EC:2.8.1.13]!K00566|4|2.0e-147|528.5|cso:CLS_15080|mnmA; tRNA-uridine 2-sulfurtransferase [EC:2.8.1.13]!K00566|5|1.9e-145|521.9|rto:RTO_17…	ATGAAAAATAAAAAAGTCATTGTCGGGATGTCCGGCGGTGTGGACTCTTCTGTGGCCGCCATGCTTCTGAAGAAGCAGGGCTATGATGTCGTCGGCGTGACGATGCAGATATGGCAGGATGAAGAAACAGCCATTCAGGAAGAAAATGGCGGTTGCTGCGGCTTGAGCGCGGTGGATGACGCACGACGGGTGGCCAGTCAGTTGGACATCCCCTACTATGTGATGAACTTTAAAAAAGAATTCAAAGAGTGGGTGATGGATGACTTTGCCGGGGAATATTTTCGGGGAAGAACGCCAAATCCGTGTATCCGGTGCAATCGGTATGTCAAATGGGAAGCGCTTTTACATCGGGCCATGTCCATTGGAGGAGACTATATTGCCACAGGACATTATGCCAAA…	-	-	-	-	-	-	-
Unigene167162	8.97499e-06	7.88945e-06	8.66628e-06	0	0	0	K03800|1|2.6e-84|318.5|peo:AS203_07170|lplA; lipoate---protein ligase [EC:6.3.1.20]!K03800|2|4.3e-79|301.2|bvs:BARVI_01820|lplA; lipoate---protein ligase [EC:6.3.1.20]!K03644|3|1.6e-78|299.3|pit:PIN17_0297|lipA; lipoyl synthase [EC:2.8.1.8]!K03644|5|2.2e-75|288.9|pdn:HMPREF9137_0254|lipA; lipoyl synthase [EC:2.8.1.8]	ATGAAAAATAAAAAAGTCATTGTCGGGATGTCCGGCGGTGTGGACTCTTCTGTGGCCGCCATGCTTCTGAAGAAGCAGGGCTATGATGTCGTCGGCGTGACGATGCAGATATGGCAGGATGAAGAAACAGCCATTCAGGAAGAAAATGGCGGTTGCTGCGGCTTGAGCGCGGTGGATGACGCACGACGGGTGGCCAGTCAGTTGGACATCCCCTACTATGTGATGAACTTTAAAAAAGAATTCAAAGAGTGGGTGATGGATGACTTTGCCGGGGAATATTTTCGGGGAAGAACGCCAAATCCGTGTATCCGGTGCAATCGGTATGTCAAATGGGAAGCGCTTTTACATCGGGCCATGTCCATTGGAGGAGACTATATTGCCACAGGACATTATGCCAAA…	-	-	-	-	-	-	-
Unigene168334	1.84012e-05	9.34491e-06	2.51303e-06	0	0	0	K21027|1|1.3e-178|632.1|peo:AS203_10785|TRMU; tRNA-5-taurinomethyluridine 2-sulfurtransferase [EC:2.8.1.14]!K21027|2|3.1e-177|627.5|pru:PRU_0077|TRMU; tRNA-5-taurinomethyluridine 2-sulfurtransferase [EC:2.8.1.14]!K21027|3|2.2e-170|604.7|pro:HMPREF0669_00133|TRMU; tRNA-5-taurinomethyluridine 2-sulfurtransferase [EC:2.8.1.14]!K21027|4|2.0e-168|598.2|pmz:HMPREF0659_A7159|TRMU; tRNA-5-taurinomethylur…	ATGAAAAATAAAAAAGTCATTGTCGGGATGTCCGGCGGTGTGGACTCTTCTGTGGCCGCCATGCTTCTGAAGAAGCAGGGCTATGATGTCGTCGGCGTGACGATGCAGATATGGCAGGATGAAGAAACAGCCATTCAGGAAGAAAATGGCGGTTGCTGCGGCTTGAGCGCGGTGGATGACGCACGACGGGTGGCCAGTCAGTTGGACATCCCCTACTATGTGATGAACTTTAAAAAAGAATTCAAAGAGTGGGTGATGGATGACTTTGCCGGGGAATATTTTCGGGGAAGAACGCCAAATCCGTGTATCCGGTGCAATCGGTATGTCAAATGGGAAGCGCTTTTACATCGGGCCATGTCCATTGGAGGAGACTATATTGCCACAGGACATTATGCCAAA…	-	-	-	-	-	-	-
Unigene169285	5.48791e-07	0	0	0	0	0	K06864|1|3.2e-39|167.9|cbol:CGC65_25490|larE; pyridinium-3,5-biscarboxylic acid mononucleotide sulfurtransferase [EC:4.4.1.37]!K06864|2|4.2e-39|167.5|lacy:A4V08_22715|larE; pyridinium-3,5-biscarboxylic acid mononucleotide sulfurtransferase [EC:4.4.1.37]!K06864|3|1.8e-37|162.2|bpro:PMF13cell1_04356|larE; pyridinium-3,5-biscarboxylic acid mononucleotide sulfurtransferase [EC:4.4.1.37]!K06864|4|2.0e…	ATGAAAAATAAAAAAGTCATTGTCGGGATGTCCGGCGGTGTGGACTCTTCTGTGGCCGCCATGCTTCTGAAGAAGCAGGGCTATGATGTCGTCGGCGTGACGATGCAGATATGGCAGGATGAAGAAACAGCCATTCAGGAAGAAAATGGCGGTTGCTGCGGCTTGAGCGCGGTGGATGACGCACGACGGGTGGCCAGTCAGTTGGACATCCCCTACTATGTGATGAACTTTAAAAAAGAATTCAAAGAGTGGGTGATGGATGACTTTGCCGGGGAATATTTTCGGGGAAGAACGCCAAATCCGTGTATCCGGTGCAATCGGTATGTCAAATGGGAAGCGCTTTTACATCGGGCCATGTCCATTGGAGGAGACTATATTGCCACAGGACATTATGCCAAA…	-	-	-	-	-	-	-
Unigene171720	6.49608e-06	1.62354e-06	3.24047e-06	0	0	0	K00566|1|2.3e-196|691.0|bcac:CGC64_09690|mnmA; tRNA-uridine 2-sulfurtransferase [EC:2.8.1.13]!K00566|2|1.1e-195|688.7|boa:Bovatus_00053|mnmA; tRNA-uridine 2-sulfurtransferase [EC:2.8.1.13]!K00566|3|1.9e-195|688.0|bcae:A4V03_05705|mnmA; tRNA-uridine 2-sulfurtransferase [EC:2.8.1.13]!K00566|4|9.5e-195|685.6|bxy:BXY_41660|mnmA; tRNA-uridine 2-sulfurtransferase [EC:2.8.1.13]!K00566|5|4.9e-191|673.3|b…	ATGAAAAATAAAAAAGTCATTGTCGGGATGTCCGGCGGTGTGGACTCTTCTGTGGCCGCCATGCTTCTGAAGAAGCAGGGCTATGATGTCGTCGGCGTGACGATGCAGATATGGCAGGATGAAGAAACAGCCATTCAGGAAGAAAATGGCGGTTGCTGCGGCTTGAGCGCGGTGGATGACGCACGACGGGTGGCCAGTCAGTTGGACATCCCCTACTATGTGATGAACTTTAAAAAAGAATTCAAAGAGTGGGTGATGGATGACTTTGCCGGGGAATATTTTCGGGGAAGAACGCCAAATCCGTGTATCCGGTGCAATCGGTATGTCAAATGGGAAGCGCTTTTACATCGGGCCATGTCCATTGGAGGAGACTATATTGCCACAGGACATTATGCCAAA…	-	-	-	-	-	-	-
Unigene172564	4.37e-07	0	4.14817e-07	0	0	0	K06864|1|9.5e-46|190.3|dtr:RSDT_0256|larE; pyridinium-3,5-biscarboxylic acid mononucleotide sulfurtransferase [EC:4.4.1.37]!K06864|2|1.1e-38|166.8|dfl:DFE_2711|larE; pyridinium-3,5-biscarboxylic acid mononucleotide sulfurtransferase [EC:4.4.1.37]!K06864|3|2.8e-37|162.2|dpg:DESPIGER_1965|larE; pyridinium-3,5-biscarboxylic acid mononucleotide sulfurtransferase [EC:4.4.1.37]!K06864|4|6.8e-36|157.5|d…	ATGAAAAATAAAAAAGTCATTGTCGGGATGTCCGGCGGTGTGGACTCTTCTGTGGCCGCCATGCTTCTGAAGAAGCAGGGCTATGATGTCGTCGGCGTGACGATGCAGATATGGCAGGATGAAGAAACAGCCATTCAGGAAGAAAATGGCGGTTGCTGCGGCTTGAGCGCGGTGGATGACGCACGACGGGTGGCCAGTCAGTTGGACATCCCCTACTATGTGATGAACTTTAAAAAAGAATTCAAAGAGTGGGTGATGGATGACTTTGCCGGGGAATATTTTCGGGGAAGAACGCCAAATCCGTGTATCCGGTGCAATCGGTATGTCAAATGGGAAGCGCTTTTACATCGGGCCATGTCCATTGGAGGAGACTATATTGCCACAGGACATTATGCCAAA…	-	-	-	-	-	-	-
Unigene173519	4.68215e-07	0	0	0	0	0	K00566|1|4.9e-29|133.7|obj:EIO64_11090|mnmA; tRNA-uridine 2-sulfurtransferase [EC:2.8.1.13]!K00566|2|9.3e-28|129.4|fpla:A4U99_10375|mnmA; tRNA-uridine 2-sulfurtransferase [EC:2.8.1.13]!K00566|3|6.0e-27|126.7|rch:RUM_22980|mnmA; tRNA-uridine 2-sulfurtransferase [EC:2.8.1.13]!K00566|4|3.0e-26|124.4|cth:Cthe_0722|mnmA; tRNA-uridine 2-sulfurtransferase [EC:2.8.1.13]!K00566|5|3.0e-26|124.4|ctx:Clo1313…	ATGAAAAATAAAAAAGTCATTGTCGGGATGTCCGGCGGTGTGGACTCTTCTGTGGCCGCCATGCTTCTGAAGAAGCAGGGCTATGATGTCGTCGGCGTGACGATGCAGATATGGCAGGATGAAGAAACAGCCATTCAGGAAGAAAATGGCGGTTGCTGCGGCTTGAGCGCGGTGGATGACGCACGACGGGTGGCCAGTCAGTTGGACATCCCCTACTATGTGATGAACTTTAAAAAAGAATTCAAAGAGTGGGTGATGGATGACTTTGCCGGGGAATATTTTCGGGGAAGAACGCCAAATCCGTGTATCCGGTGCAATCGGTATGTCAAATGGGAAGCGCTTTTACATCGGGCCATGTCCATTGGAGGAGACTATATTGCCACAGGACATTATGCCAAA…	-	-	-	-	-	-	-
Unigene174658	1.52012e-06	6.15103e-07	7.90189e-07	0	0	0	K01012|1|1.4e-112|412.5|dun:FDZ78_06415|bioB; biotin synthase [EC:2.8.1.6]!K00833|2|8.4e-97|360.1|bhl:Bache_2094|bioA; adenosylmethionine---8-amino-7-oxononanoate aminotransferase [EC:2.6.1.62]!K01012|4|9.3e-96|356.7|bvs:BARVI_01050|bioB; biotin synthase [EC:2.8.1.6]!K01012|5|1.3e-94|352.8|buy:D8S85_03480|bioB; biotin synthase [EC:2.8.1.6]	ATGAAAAATAAAAAAGTCATTGTCGGGATGTCCGGCGGTGTGGACTCTTCTGTGGCCGCCATGCTTCTGAAGAAGCAGGGCTATGATGTCGTCGGCGTGACGATGCAGATATGGCAGGATGAAGAAACAGCCATTCAGGAAGAAAATGGCGGTTGCTGCGGCTTGAGCGCGGTGGATGACGCACGACGGGTGGCCAGTCAGTTGGACATCCCCTACTATGTGATGAACTTTAAAAAAGAATTCAAAGAGTGGGTGATGGATGACTTTGCCGGGGAATATTTTCGGGGAAGAACGCCAAATCCGTGTATCCGGTGCAATCGGTATGTCAAATGGGAAGCGCTTTTACATCGGGCCATGTCCATTGGAGGAGACTATATTGCCACAGGACATTATGCCAAA…	-	-	-	-	-	-	-
Unigene174659	1.5732e-06	8.84663e-07	1.40001e-06	0	0	0	K21147|1|3.2e-77|294.7|dun:FDZ78_06420|moeZR; sulfur-carrier protein adenylyltransferase/sulfurtransferase [EC:2.7.7.80 2.7.7.- 2.8.1.11 2.8.1.-]!K21029|2|3.2e-61|241.5|stq:Spith_1685|moeB; molybdopterin-synthase adenylyltransferase [EC:2.7.7.80]	ATGAAAAATAAAAAAGTCATTGTCGGGATGTCCGGCGGTGTGGACTCTTCTGTGGCCGCCATGCTTCTGAAGAAGCAGGGCTATGATGTCGTCGGCGTGACGATGCAGATATGGCAGGATGAAGAAACAGCCATTCAGGAAGAAAATGGCGGTTGCTGCGGCTTGAGCGCGGTGGATGACGCACGACGGGTGGCCAGTCAGTTGGACATCCCCTACTATGTGATGAACTTTAAAAAAGAATTCAAAGAGTGGGTGATGGATGACTTTGCCGGGGAATATTTTCGGGGAAGAACGCCAAATCCGTGTATCCGGTGCAATCGGTATGTCAAATGGGAAGCGCTTTTACATCGGGCCATGTCCATTGGAGGAGACTATATTGCCACAGGACATTATGCCAAA…	Muribaculaceae_bacterium_Isolate-110_(HZI)	0.00418882	0.00216711	0.00266253	5.40551e-07	1.79759e-08	0
Unigene176412	3.37115e-06	5.80414e-06	6.48893e-06	0	0	0	K00566|1|9.4e-225|785.4|lru:HMPREF0538_21848|mnmA; tRNA-uridine 2-sulfurtransferase [EC:2.8.1.13]!K00566|2|2.1e-224|784.3|lre:Lreu_0605|mnmA; tRNA-uridine 2-sulfurtransferase [EC:2.8.1.13]!K00566|3|2.1e-224|784.3|lrf:LAR_0585|mnmA; tRNA-uridine 2-sulfurtransferase [EC:2.8.1.13]!K00566|4|2.1e-224|784.3|lrt:LRI_1305|mnmA; tRNA-uridine 2-sulfurtransferase [EC:2.8.1.13]!K00566|5|7.9e-224|782.3|lrr:N1…	ATGAAAAATAAAAAAGTCATTGTCGGGATGTCCGGCGGTGTGGACTCTTCTGTGGCCGCCATGCTTCTGAAGAAGCAGGGCTATGATGTCGTCGGCGTGACGATGCAGATATGGCAGGATGAAGAAACAGCCATTCAGGAAGAAAATGGCGGTTGCTGCGGCTTGAGCGCGGTGGATGACGCACGACGGGTGGCCAGTCAGTTGGACATCCCCTACTATGTGATGAACTTTAAAAAAGAATTCAAAGAGTGGGTGATGGATGACTTTGCCGGGGAATATTTTCGGGGAAGAACGCCAAATCCGTGTATCCGGTGCAATCGGTATGTCAAATGGGAAGCGCTTTTACATCGGGCCATGTCCATTGGAGGAGACTATATTGCCACAGGACATTATGCCAAA…	Lactobacillus_reuteri	0.0037616	0.00737568	0.00842781	9.45132e-08	1.34027e-07	0
Unigene176668	5.02986e-06	6.67315e-06	1.44128e-05	0	0	0	K06864|1|5.0e-81|307.4|fpla:A4U99_13410|larE; pyridinium-3,5-biscarboxylic acid mononucleotide sulfurtransferase [EC:4.4.1.37]!K06864|2|2.4e-75|288.5|rbp:B6259_02565|larE; pyridinium-3,5-biscarboxylic acid mononucleotide sulfurtransferase [EC:4.4.1.37]!K06864|3|3.4e-74|284.6|capr:EQM14_02360|larE; pyridinium-3,5-biscarboxylic acid mononucleotide sulfurtransferase [EC:4.4.1.37]!K06864|4|6.1e-71|27…	ATGAAAAATAAAAAAGTCATTGTCGGGATGTCCGGCGGTGTGGACTCTTCTGTGGCCGCCATGCTTCTGAAGAAGCAGGGCTATGATGTCGTCGGCGTGACGATGCAGATATGGCAGGATGAAGAAACAGCCATTCAGGAAGAAAATGGCGGTTGCTGCGGCTTGAGCGCGGTGGATGACGCACGACGGGTGGCCAGTCAGTTGGACATCCCCTACTATGTGATGAACTTTAAAAAAGAATTCAAAGAGTGGGTGATGGATGACTTTGCCGGGGAATATTTTCGGGGAAGAACGCCAAATCCGTGTATCCGGTGCAATCGGTATGTCAAATGGGAAGCGCTTTTACATCGGGCCATGTCCATTGGAGGAGACTATATTGCCACAGGACATTATGCCAAA…	-	-	-	-	-	-	-
Unigene177081	7.71139e-06	6.11511e-06	9.43888e-06	0	0	0	K01012|1|3.1e-157|561.2|bbay:A4V04_03880|bioB; biotin synthase [EC:2.8.1.6]!K01012|2|3.1e-141|508.1|sutk:FG381_01115|bioB; biotin synthase [EC:2.8.1.6]!K01012|3|1.8e-120|439.1|sutt:SUTMEG_01490|bioB; biotin synthase [EC:2.8.1.6]!K01012|4|3.4e-95|355.1|rpm:RSPPHO_00586|bioB; biotin synthase [EC:2.8.1.6]!K01012|5|1.9e-82|312.8|aar:Acear_2037|bioB; biotin synthase [EC:2.8.1.6]	ATGAAAAATAAAAAAGTCATTGTCGGGATGTCCGGCGGTGTGGACTCTTCTGTGGCCGCCATGCTTCTGAAGAAGCAGGGCTATGATGTCGTCGGCGTGACGATGCAGATATGGCAGGATGAAGAAACAGCCATTCAGGAAGAAAATGGCGGTTGCTGCGGCTTGAGCGCGGTGGATGACGCACGACGGGTGGCCAGTCAGTTGGACATCCCCTACTATGTGATGAACTTTAAAAAAGAATTCAAAGAGTGGGTGATGGATGACTTTGCCGGGGAATATTTTCGGGGAAGAACGCCAAATCCGTGTATCCGGTGCAATCGGTATGTCAAATGGGAAGCGCTTTTACATCGGGCCATGTCCATTGGAGGAGACTATATTGCCACAGGACATTATGCCAAA…	-	-	-	-	-	-	-
Unigene177283	8.07301e-07	8.38101e-07	1.26738e-06	0	0	0	K21027|1|6.0e-147|526.9|pary:A4V02_08170|TRMU; tRNA-5-taurinomethyluridine 2-sulfurtransferase [EC:2.8.1.14]!K00566|2|3.9e-146|524.2|dun:FDZ78_05855|mnmA; tRNA-uridine 2-sulfurtransferase [EC:2.8.1.13]!K00566|3|7.7e-126|456.8|bth:BT_0155|mnmA; tRNA-uridine 2-sulfurtransferase [EC:2.8.1.13]!K00566|4|1.0e-125|456.4|bdh:GV66_02270|mnmA; tRNA-uridine 2-sulfurtransferase [EC:2.8.1.13]!K21027|5|1.7e-12…	ATGAAAAATAAAAAAGTCATTGTCGGGATGTCCGGCGGTGTGGACTCTTCTGTGGCCGCCATGCTTCTGAAGAAGCAGGGCTATGATGTCGTCGGCGTGACGATGCAGATATGGCAGGATGAAGAAACAGCCATTCAGGAAGAAAATGGCGGTTGCTGCGGCTTGAGCGCGGTGGATGACGCACGACGGGTGGCCAGTCAGTTGGACATCCCCTACTATGTGATGAACTTTAAAAAAGAATTCAAAGAGTGGGTGATGGATGACTTTGCCGGGGAATATTTTCGGGGAAGAACGCCAAATCCGTGTATCCGGTGCAATCGGTATGTCAAATGGGAAGCGCTTTTACATCGGGCCATGTCCATTGGAGGAGACTATATTGCCACAGGACATTATGCCAAA…	Muribaculaceae_bacterium_Isolate-001_(NCI)	0.00124416	0.000802617	0.00112159	2.16298e-07	7.61254e-08	0
Unigene177434	1.58909e-06	8.73741e-07	2.26264e-07	0	0	0	K03644|1|5.8e-137|493.4|afd:Alfi_1511|lipA; lipoyl synthase [EC:2.8.1.8]!K03644|2|1.0e-133|482.6|aok:A3BBH6_12630|lipA; lipoyl synthase [EC:2.8.1.8]!K03644|3|8.1e-131|473.0|ash:AL1_16250|lipA; lipoyl synthase [EC:2.8.1.8]!K03644|4|1.5e-108|399.1|ald:GFH31_07390|lipA; lipoyl synthase [EC:2.8.1.8]!K03644|5|1.0e-93|349.7|rbc:BN938_2386|lipA; lipoyl synthase [EC:2.8.1.8]	ATGAAAAATAAAAAAGTCATTGTCGGGATGTCCGGCGGTGTGGACTCTTCTGTGGCCGCCATGCTTCTGAAGAAGCAGGGCTATGATGTCGTCGGCGTGACGATGCAGATATGGCAGGATGAAGAAACAGCCATTCAGGAAGAAAATGGCGGTTGCTGCGGCTTGAGCGCGGTGGATGACGCACGACGGGTGGCCAGTCAGTTGGACATCCCCTACTATGTGATGAACTTTAAAAAAGAATTCAAAGAGTGGGTGATGGATGACTTTGCCGGGGAATATTTTCGGGGAAGAACGCCAAATCCGTGTATCCGGTGCAATCGGTATGTCAAATGGGAAGCGCTTTTACATCGGGCCATGTCCATTGGAGGAGACTATATTGCCACAGGACATTATGCCAAA…	-	-	-	-	-	-	-
Unigene177696	1.748e-06	2.87086e-06	3.85187e-07	0	0	0	K00566|1|4.0e-183|647.1|ebm:SG0102_09200|mnmA; tRNA-uridine 2-sulfurtransferase [EC:2.8.1.13]!K00566|2|4.6e-147|527.3|erb:A4V01_14495|mnmA; tRNA-uridine 2-sulfurtransferase [EC:2.8.1.13]!K00566|4|4.0e-143|514.2|aarg:Aargi30884_03690|mnmA; tRNA-uridine 2-sulfurtransferase [EC:2.8.1.13]!K00566|5|5.8e-142|510.4|absi:A9CBEGH2_04360|mnmA; tRNA-uridine 2-sulfurtransferase [EC:2.8.1.13]	ATGAAAAATAAAAAAGTCATTGTCGGGATGTCCGGCGGTGTGGACTCTTCTGTGGCCGCCATGCTTCTGAAGAAGCAGGGCTATGATGTCGTCGGCGTGACGATGCAGATATGGCAGGATGAAGAAACAGCCATTCAGGAAGAAAATGGCGGTTGCTGCGGCTTGAGCGCGGTGGATGACGCACGACGGGTGGCCAGTCAGTTGGACATCCCCTACTATGTGATGAACTTTAAAAAAGAATTCAAAGAGTGGGTGATGGATGACTTTGCCGGGGAATATTTTCGGGGAAGAACGCCAAATCCGTGTATCCGGTGCAATCGGTATGTCAAATGGGAAGCGCTTTTACATCGGGCCATGTCCATTGGAGGAGACTATATTGCCACAGGACATTATGCCAAA…	-	-	-	-	-	-	-
Unigene178378	9.91001e-06	2.16154e-05	1.78484e-05	0	0	0	K03151|1|4.9e-195|686.8|lsi:HN6_00885|thiI; tRNA uracil 4-sulfurtransferase [EC:2.8.1.4]!K03151|2|6.4e-195|686.4|lsl:LSL_1073|thiI; tRNA uracil 4-sulfurtransferase [EC:2.8.1.4]!K03151|3|6.4e-195|686.4|lsj:LSJ_1061c|thiI; tRNA uracil 4-sulfurtransferase [EC:2.8.1.4]!K03151|4|1.4e-194|685.3|lrm:LRC_13220|thiI; tRNA uracil 4-sulfurtransferase [EC:2.8.1.4]!K03151|5|8.0e-190|669.5|lagl:BEN83_02795|thi…	ATGAAAAATAAAAAAGTCATTGTCGGGATGTCCGGCGGTGTGGACTCTTCTGTGGCCGCCATGCTTCTGAAGAAGCAGGGCTATGATGTCGTCGGCGTGACGATGCAGATATGGCAGGATGAAGAAACAGCCATTCAGGAAGAAAATGGCGGTTGCTGCGGCTTGAGCGCGGTGGATGACGCACGACGGGTGGCCAGTCAGTTGGACATCCCCTACTATGTGATGAACTTTAAAAAAGAATTCAAAGAGTGGGTGATGGATGACTTTGCCGGGGAATATTTTCGGGGAAGAACGCCAAATCCGTGTATCCGGTGCAATCGGTATGTCAAATGGGAAGCGCTTTTACATCGGGCCATGTCCATTGGAGGAGACTATATTGCCACAGGACATTATGCCAAA…	-	-	-	-	-	-	-
Unigene180036	1.3128e-05	5.12002e-06	6.40004e-06	0	0	0	K00566|2|2.1e-165|588.2|bhl:Bache_0558|mnmA; tRNA-uridine 2-sulfurtransferase [EC:2.8.1.13]!K00566|3|1.4e-164|585.5|bhf:C3V43_09860|mnmA; tRNA-uridine 2-sulfurtransferase [EC:2.8.1.13]!K00566|4|1.3e-162|578.9|bcel:BcellWH2_01844|mnmA; tRNA-uridine 2-sulfurtransferase [EC:2.8.1.13]!K00566|5|8.0e-157|559.7|bcel:BcellWH2_02482|mnmA; tRNA-uridine 2-sulfurtransferase [EC:2.8.1.13]	ATGAAAAATAAAAAAGTCATTGTCGGGATGTCCGGCGGTGTGGACTCTTCTGTGGCCGCCATGCTTCTGAAGAAGCAGGGCTATGATGTCGTCGGCGTGACGATGCAGATATGGCAGGATGAAGAAACAGCCATTCAGGAAGAAAATGGCGGTTGCTGCGGCTTGAGCGCGGTGGATGACGCACGACGGGTGGCCAGTCAGTTGGACATCCCCTACTATGTGATGAACTTTAAAAAAGAATTCAAAGAGTGGGTGATGGATGACTTTGCCGGGGAATATTTTCGGGGAAGAACGCCAAATCCGTGTATCCGGTGCAATCGGTATGTCAAATGGGAAGCGCTTTTACATCGGGCCATGTCCATTGGAGGAGACTATATTGCCACAGGACATTATGCCAAA…	-	-	-	-	-	-	-
Unigene180370	5.75562e-07	5.03466e-07	1.70733e-07	0	0	0	K03151|1|8.1e-140|503.1|rix:RO1_23050|thiI; tRNA uracil 4-sulfurtransferase [EC:2.8.1.4]!K03151|2|8.1e-140|503.1|rim:ROI_10850|thiI; tRNA uracil 4-sulfurtransferase [EC:2.8.1.4]!K03151|3|1.4e-139|502.3|rho:RHOM_05455|thiI; tRNA uracil 4-sulfurtransferase [EC:2.8.1.4]!K03151|4|2.2e-137|495.0|blau:DQQ01_12240|thiI; tRNA uracil 4-sulfurtransferase [EC:2.8.1.4]!K03151|5|3.7e-137|494.2|cbol:CGC65_0614…	ATGAAAAATAAAAAAGTCATTGTCGGGATGTCCGGCGGTGTGGACTCTTCTGTGGCCGCCATGCTTCTGAAGAAGCAGGGCTATGATGTCGTCGGCGTGACGATGCAGATATGGCAGGATGAAGAAACAGCCATTCAGGAAGAAAATGGCGGTTGCTGCGGCTTGAGCGCGGTGGATGACGCACGACGGGTGGCCAGTCAGTTGGACATCCCCTACTATGTGATGAACTTTAAAAAAGAATTCAAAGAGTGGGTGATGGATGACTTTGCCGGGGAATATTTTCGGGGAAGAACGCCAAATCCGTGTATCCGGTGCAATCGGTATGTCAAATGGGAAGCGCTTTTACATCGGGCCATGTCCATTGGAGGAGACTATATTGCCACAGGACATTATGCCAAA…	-	-	-	-	-	-	-
Unigene180384	1.16471e-06	6.07494e-07	4.8069e-07	0	0	0	K21029|1|3.8e-51|208.0|bfb:VU15_11035|moeB; molybdopterin-synthase adenylyltransferase [EC:2.7.7.80]!K21029|2|5.0e-51|207.6|bth:BT_0648|moeB; molybdopterin-synthase adenylyltransferase [EC:2.7.7.80]!K21029|3|5.0e-51|207.6|bfr:BF2534|moeB; molybdopterin-synthase adenylyltransferase [EC:2.7.7.80]!K21029|4|1.1e-50|206.5|bcae:A4V03_09510|moeB; molybdopterin-synthase adenylyltransferase [EC:2.7.7.80]!…	ATGAAAAATAAAAAAGTCATTGTCGGGATGTCCGGCGGTGTGGACTCTTCTGTGGCCGCCATGCTTCTGAAGAAGCAGGGCTATGATGTCGTCGGCGTGACGATGCAGATATGGCAGGATGAAGAAACAGCCATTCAGGAAGAAAATGGCGGTTGCTGCGGCTTGAGCGCGGTGGATGACGCACGACGGGTGGCCAGTCAGTTGGACATCCCCTACTATGTGATGAACTTTAAAAAAGAATTCAAAGAGTGGGTGATGGATGACTTTGCCGGGGAATATTTTCGGGGAAGAACGCCAAATCCGTGTATCCGGTGCAATCGGTATGTCAAATGGGAAGCGCTTTTACATCGGGCCATGTCCATTGGAGGAGACTATATTGCCACAGGACATTATGCCAAA…	-	-	-	-	-	-	-
Unigene181417	0	2.31284e-07	0	0	0	0	K03151|1|8.5e-32|142.5|ibu:IB211_00336|thiI; tRNA uracil 4-sulfurtransferase [EC:2.8.1.4]!K03151|2|7.2e-31|139.4|fpla:A4U99_17615|thiI; tRNA uracil 4-sulfurtransferase [EC:2.8.1.4]!K03151|3|1.4e-29|135.2|csc:Csac_1757|thiI; tRNA uracil 4-sulfurtransferase [EC:2.8.1.4]!K03151|4|1.8e-29|134.8|ccha:ELD05_07535|thiI; tRNA uracil 4-sulfurtransferase [EC:2.8.1.4]!K03151|5|3.0e-29|134.0|ral:Rumal_0113|t…	ATGAAAAATAAAAAAGTCATTGTCGGGATGTCCGGCGGTGTGGACTCTTCTGTGGCCGCCATGCTTCTGAAGAAGCAGGGCTATGATGTCGTCGGCGTGACGATGCAGATATGGCAGGATGAAGAAACAGCCATTCAGGAAGAAAATGGCGGTTGCTGCGGCTTGAGCGCGGTGGATGACGCACGACGGGTGGCCAGTCAGTTGGACATCCCCTACTATGTGATGAACTTTAAAAAAGAATTCAAAGAGTGGGTGATGGATGACTTTGCCGGGGAATATTTTCGGGGAAGAACGCCAAATCCGTGTATCCGGTGCAATCGGTATGTCAAATGGGAAGCGCTTTTACATCGGGCCATGTCCATTGGAGGAGACTATATTGCCACAGGACATTATGCCAAA…	-	-	-	-	-	-	-
Unigene182208	4.93042e-06	1.37671e-05	3.84094e-06	0	0	0	K01012|1|4.4e-128|464.2|cth:Cthe_1839|bioB; biotin synthase [EC:2.8.1.6]!K01012|2|4.4e-128|464.2|ctx:Clo1313_2531|bioB; biotin synthase [EC:2.8.1.6]!K01012|3|1.3e-127|462.6|dor:Desor_3748|bioB; biotin synthase [EC:2.8.1.6]!K01012|4|2.2e-127|461.8|dmi:Desmer_2937|bioB; biotin synthase [EC:2.8.1.6]!K01012|5|2.4e-126|458.4|cpy:Cphy_2083|bioB; biotin synthase [EC:2.8.1.6]	ATGAAAAATAAAAAAGTCATTGTCGGGATGTCCGGCGGTGTGGACTCTTCTGTGGCCGCCATGCTTCTGAAGAAGCAGGGCTATGATGTCGTCGGCGTGACGATGCAGATATGGCAGGATGAAGAAACAGCCATTCAGGAAGAAAATGGCGGTTGCTGCGGCTTGAGCGCGGTGGATGACGCACGACGGGTGGCCAGTCAGTTGGACATCCCCTACTATGTGATGAACTTTAAAAAAGAATTCAAAGAGTGGGTGATGGATGACTTTGCCGGGGAATATTTTCGGGGAAGAACGCCAAATCCGTGTATCCGGTGCAATCGGTATGTCAAATGGGAAGCGCTTTTACATCGGGCCATGTCCATTGGAGGAGACTATATTGCCACAGGACATTATGCCAAA…	Marvinbryantia_formatexigens	0.00964034	0.0214701	0.00536103	5.59043e-07	5.09769e-07	0
Unigene182532	2.78279e-07	0	2.11322e-07	0	0	0	K00566|1|1.4e-76|292.4|bpro:PMF13cell1_04670|mnmA; tRNA-uridine 2-sulfurtransferase [EC:2.8.1.13]!K00566|2|3.4e-75|287.7|csh:Closa_3293|mnmA; tRNA-uridine 2-sulfurtransferase [EC:2.8.1.13]!K00566|3|5.9e-75|287.0|byl:A4V09_03920|mnmA; tRNA-uridine 2-sulfurtransferase [EC:2.8.1.13]!K00566|4|5.9e-75|287.0|cso:CLS_15080|mnmA; tRNA-uridine 2-sulfurtransferase [EC:2.8.1.13]!K00566|5|1.0e-74|286.2|rto:R…	ATGAAAAATAAAAAAGTCATTGTCGGGATGTCCGGCGGTGTGGACTCTTCTGTGGCCGCCATGCTTCTGAAGAAGCAGGGCTATGATGTCGTCGGCGTGACGATGCAGATATGGCAGGATGAAGAAACAGCCATTCAGGAAGAAAATGGCGGTTGCTGCGGCTTGAGCGCGGTGGATGACGCACGACGGGTGGCCAGTCAGTTGGACATCCCCTACTATGTGATGAACTTTAAAAAAGAATTCAAAGAGTGGGTGATGGATGACTTTGCCGGGGAATATTTTCGGGGAAGAACGCCAAATCCGTGTATCCGGTGCAATCGGTATGTCAAATGGGAAGCGCTTTTACATCGGGCCATGTCCATTGGAGGAGACTATATTGCCACAGGACATTATGCCAAA…	-	-	-	-	-	-	-
Unigene183725	3.97006e-05	3.56733e-05	5.60684e-05	0	0	0	K06864|1|4.6e-95|354.4|cbol:CGC65_25490|larE; pyridinium-3,5-biscarboxylic acid mononucleotide sulfurtransferase [EC:4.4.1.37]!K06864|2|1.1e-93|349.7|lacy:A4V08_22715|larE; pyridinium-3,5-biscarboxylic acid mononucleotide sulfurtransferase [EC:4.4.1.37]!K06864|3|4.5e-90|337.8|csh:Closa_3053|larE; pyridinium-3,5-biscarboxylic acid mononucleotide sulfurtransferase [EC:4.4.1.37]!K06864|4|3.4e-82|311…	ATGAAAAATAAAAAAGTCATTGTCGGGATGTCCGGCGGTGTGGACTCTTCTGTGGCCGCCATGCTTCTGAAGAAGCAGGGCTATGATGTCGTCGGCGTGACGATGCAGATATGGCAGGATGAAGAAACAGCCATTCAGGAAGAAAATGGCGGTTGCTGCGGCTTGAGCGCGGTGGATGACGCACGACGGGTGGCCAGTCAGTTGGACATCCCCTACTATGTGATGAACTTTAAAAAAGAATTCAAAGAGTGGGTGATGGATGACTTTGCCGGGGAATATTTTCGGGGAAGAACGCCAAATCCGTGTATCCGGTGCAATCGGTATGTCAAATGGGAAGCGCTTTTACATCGGGCCATGTCCATTGGAGGAGACTATATTGCCACAGGACATTATGCCAAA…	-	-	-	-	-	-	-
Unigene183844	1.311e-06	0	0	0	0	0	K00566|1|1.1e-193|682.2|dun:FDZ78_05855|mnmA; tRNA-uridine 2-sulfurtransferase [EC:2.8.1.13]!K21027|2|6.3e-170|603.2|pary:A4V02_08170|TRMU; tRNA-5-taurinomethyluridine 2-sulfurtransferase [EC:2.8.1.14]!K21027|3|3.2e-129|468.0|psac:PSM36_3271|TRMU; tRNA-5-taurinomethyluridine 2-sulfurtransferase [EC:2.8.1.14]!K00566|4|2.0e-128|465.3|bhf:C3V43_04755|mnmA; tRNA-uridine 2-sulfurtransferase [EC:2.8.1.…	ATGAAAAATAAAAAAGTCATTGTCGGGATGTCCGGCGGTGTGGACTCTTCTGTGGCCGCCATGCTTCTGAAGAAGCAGGGCTATGATGTCGTCGGCGTGACGATGCAGATATGGCAGGATGAAGAAACAGCCATTCAGGAAGAAAATGGCGGTTGCTGCGGCTTGAGCGCGGTGGATGACGCACGACGGGTGGCCAGTCAGTTGGACATCCCCTACTATGTGATGAACTTTAAAAAAGAATTCAAAGAGTGGGTGATGGATGACTTTGCCGGGGAATATTTTCGGGGAAGAACGCCAAATCCGTGTATCCGGTGCAATCGGTATGTCAAATGGGAAGCGCTTTTACATCGGGCCATGTCCATTGGAGGAGACTATATTGCCACAGGACATTATGCCAAA…	-	-	-	-	-	-	-
Unigene186390	1.90655e-06	3.23657e-07	5.15613e-06	0	0	0	K01012|1|3.6e-164|583.9|rix:RO1_00470|bioB; biotin synthase [EC:2.8.1.6]!K01012|2|8.0e-164|582.8|rim:ROI_40210|bioB; biotin synthase [EC:2.8.1.6]!K01012|3|2.3e-158|564.7|bprs:CK3_18690|bioB; biotin synthase [EC:2.8.1.6]!K01012|4|6.1e-156|556.6|ert:EUR_19710|bioB; biotin synthase [EC:2.8.1.6]!K01012|5|6.1e-156|556.6|era:ERE_21810|bioB; biotin synthase [EC:2.8.1.6]	ATGAAAAATAAAAAAGTCATTGTCGGGATGTCCGGCGGTGTGGACTCTTCTGTGGCCGCCATGCTTCTGAAGAAGCAGGGCTATGATGTCGTCGGCGTGACGATGCAGATATGGCAGGATGAAGAAACAGCCATTCAGGAAGAAAATGGCGGTTGCTGCGGCTTGAGCGCGGTGGATGACGCACGACGGGTGGCCAGTCAGTTGGACATCCCCTACTATGTGATGAACTTTAAAAAAGAATTCAAAGAGTGGGTGATGGATGACTTTGCCGGGGAATATTTTCGGGGAAGAACGCCAAATCCGTGTATCCGGTGCAATCGGTATGTCAAATGGGAAGCGCTTTTACATCGGGCCATGTCCATTGGAGGAGACTATATTGCCACAGGACATTATGCCAAA…	-	-	-	-	-	-	-
Unigene186521	2.03222e-06	1.54645e-06	9.21342e-07	0	0	0	K03151|1|5.0e-181|640.2|fpla:A4U99_17615|thiI; tRNA uracil 4-sulfurtransferase [EC:2.8.1.4]!K03151|2|1.2e-171|609.0|ibu:IB211_00336|thiI; tRNA uracil 4-sulfurtransferase [EC:2.8.1.4]!K03151|3|3.4e-137|494.6|obj:EIO64_09780|thiI; tRNA uracil 4-sulfurtransferase [EC:2.8.1.4]!K03151|4|1.8e-114|419.1|capr:EQM14_15615|thiI; tRNA uracil 4-sulfurtransferase [EC:2.8.1.4]!K03151|5|2.2e-112|412.1|rus:RBI_I…	ATGAAAAATAAAAAAGTCATTGTCGGGATGTCCGGCGGTGTGGACTCTTCTGTGGCCGCCATGCTTCTGAAGAAGCAGGGCTATGATGTCGTCGGCGTGACGATGCAGATATGGCAGGATGAAGAAACAGCCATTCAGGAAGAAAATGGCGGTTGCTGCGGCTTGAGCGCGGTGGATGACGCACGACGGGTGGCCAGTCAGTTGGACATCCCCTACTATGTGATGAACTTTAAAAAAGAATTCAAAGAGTGGGTGATGGATGACTTTGCCGGGGAATATTTTCGGGGAAGAACGCCAAATCCGTGTATCCGGTGCAATCGGTATGTCAAATGGGAAGCGCTTTTACATCGGGCCATGTCCATTGGAGGAGACTATATTGCCACAGGACATTATGCCAAA…	-	-	-	-	-	-	-
Unigene192241	6.13821e-07	0	0	0	0	0	K01012|2|1.9e-55|221.9|bdo:EL88_21190|bioB; biotin synthase [EC:2.8.1.6]!K01012|3|1.9e-55|221.9|bdh:GV66_01980|bioB; biotin synthase [EC:2.8.1.6]!K01012|4|3.2e-55|221.1|bvu:BVU_0348|bioB; biotin synthase [EC:2.8.1.6]!K01012|5|3.6e-54|217.6|bhl:Bache_2146|bioB; biotin synthase [EC:2.8.1.6]	ATGAAAAATAAAAAAGTCATTGTCGGGATGTCCGGCGGTGTGGACTCTTCTGTGGCCGCCATGCTTCTGAAGAAGCAGGGCTATGATGTCGTCGGCGTGACGATGCAGATATGGCAGGATGAAGAAACAGCCATTCAGGAAGAAAATGGCGGTTGCTGCGGCTTGAGCGCGGTGGATGACGCACGACGGGTGGCCAGTCAGTTGGACATCCCCTACTATGTGATGAACTTTAAAAAAGAATTCAAAGAGTGGGTGATGGATGACTTTGCCGGGGAATATTTTCGGGGAAGAACGCCAAATCCGTGTATCCGGTGCAATCGGTATGTCAAATGGGAAGCGCTTTTACATCGGGCCATGTCCATTGGAGGAGACTATATTGCCACAGGACATTATGCCAAA…	Muribaculaceae_bacterium_Isolate-110_(HZI)	0.00418882	0.00216711	0.00266253	5.40551e-07	1.79759e-08	0
Unigene192624	1.96536e-05	1.68017e-05	1.5628e-05	0	0	0	K01012|1|1.0e-121|443.0|ere:EUBREC_0234|bioB; biotin synthase [EC:2.8.1.6]!K01012|2|1.8e-121|442.2|era:ERE_04420|bioB; biotin synthase [EC:2.8.1.6]!K01012|3|2.3e-121|441.8|ert:EUR_31360|bioB; biotin synthase [EC:2.8.1.6]!K01012|4|3.0e-121|441.4|rho:RHOM_04675|bioB; biotin synthase [EC:2.8.1.6]!K01012|5|7.4e-120|436.8|cth:Cthe_1839|bioB; biotin synthase [EC:2.8.1.6]	ATGAAAAATAAAAAAGTCATTGTCGGGATGTCCGGCGGTGTGGACTCTTCTGTGGCCGCCATGCTTCTGAAGAAGCAGGGCTATGATGTCGTCGGCGTGACGATGCAGATATGGCAGGATGAAGAAACAGCCATTCAGGAAGAAAATGGCGGTTGCTGCGGCTTGAGCGCGGTGGATGACGCACGACGGGTGGCCAGTCAGTTGGACATCCCCTACTATGTGATGAACTTTAAAAAAGAATTCAAAGAGTGGGTGATGGATGACTTTGCCGGGGAATATTTTCGGGGAAGAACGCCAAATCCGTGTATCCGGTGCAATCGGTATGTCAAATGGGAAGCGCTTTTACATCGGGCCATGTCCATTGGAGGAGACTATATTGCCACAGGACATTATGCCAAA…	Butyricicoccus_porcorum	0.0246579	0.0233234	0.0331534	2.64661e-07	1.38024e-07	0
Unigene193976	6.64014e-07	0	0	0	0	0	K03151|1|4.5e-97|360.5|ibu:IB211_00336|thiI; tRNA uracil 4-sulfurtransferase [EC:2.8.1.4]!K03151|2|2.3e-96|358.2|fpla:A4U99_17615|thiI; tRNA uracil 4-sulfurtransferase [EC:2.8.1.4]!K03151|3|1.3e-80|305.8|obj:EIO64_09780|thiI; tRNA uracil 4-sulfurtransferase [EC:2.8.1.4]!K03151|4|1.9e-74|285.4|rch:RUM_23920|thiI; tRNA uracil 4-sulfurtransferase [EC:2.8.1.4]!K03151|5|1.2e-73|282.7|capr:EQM14_15615|…	ATGAAAAATAAAAAAGTCATTGTCGGGATGTCCGGCGGTGTGGACTCTTCTGTGGCCGCCATGCTTCTGAAGAAGCAGGGCTATGATGTCGTCGGCGTGACGATGCAGATATGGCAGGATGAAGAAACAGCCATTCAGGAAGAAAATGGCGGTTGCTGCGGCTTGAGCGCGGTGGATGACGCACGACGGGTGGCCAGTCAGTTGGACATCCCCTACTATGTGATGAACTTTAAAAAAGAATTCAAAGAGTGGGTGATGGATGACTTTGCCGGGGAATATTTTCGGGGAAGAACGCCAAATCCGTGTATCCGGTGCAATCGGTATGTCAAATGGGAAGCGCTTTTACATCGGGCCATGTCCATTGGAGGAGACTATATTGCCACAGGACATTATGCCAAA…	-	-	-	-	-	-	-
Unigene194251	1.40542e-05	1.87878e-05	1.81807e-05	0	0	0	K00566|1|6.0e-112|410.6|capr:EQM14_12575|mnmA; tRNA-uridine 2-sulfurtransferase [EC:2.8.1.13]!K00566|2|6.0e-112|410.6|pfac:PFJ30894_00347|mnmA; tRNA-uridine 2-sulfurtransferase [EC:2.8.1.13]!K00566|3|1.0e-111|409.8|rum:CK1_31360|mnmA; tRNA-uridine 2-sulfurtransferase [EC:2.8.1.13]!K00566|4|1.9e-110|405.6|blab:EYS05_17150|mnmA; tRNA-uridine 2-sulfurtransferase [EC:2.8.1.13]!K00566|5|5.2e-108|397.5…	ATGAAAAATAAAAAAGTCATTGTCGGGATGTCCGGCGGTGTGGACTCTTCTGTGGCCGCCATGCTTCTGAAGAAGCAGGGCTATGATGTCGTCGGCGTGACGATGCAGATATGGCAGGATGAAGAAACAGCCATTCAGGAAGAAAATGGCGGTTGCTGCGGCTTGAGCGCGGTGGATGACGCACGACGGGTGGCCAGTCAGTTGGACATCCCCTACTATGTGATGAACTTTAAAAAAGAATTCAAAGAGTGGGTGATGGATGACTTTGCCGGGGAATATTTTCGGGGAAGAACGCCAAATCCGTGTATCCGGTGCAATCGGTATGTCAAATGGGAAGCGCTTTTACATCGGGCCATGTCCATTGGAGGAGACTATATTGCCACAGGACATTATGCCAAA…	Butyricicoccus_porcorum	0.0246579	0.0233234	0.0331534	2.64661e-07	1.38024e-07	0
Unigene194542	5.95763e-06	1.54271e-05	2.40829e-05	0	0	0	K03151|1|1.1e-228|798.5|ljo:LJ_0954|thiI; tRNA uracil 4-sulfurtransferase [EC:2.8.1.4]!K03151|2|5.7e-228|796.2|ljf:FI9785_1253|thiI; tRNA uracil 4-sulfurtransferase [EC:2.8.1.4]!K03151|3|9.7e-228|795.4|ljn:T285_05980|thiI; tRNA uracil 4-sulfurtransferase [EC:2.8.1.4]!K03151|4|1.1e-223|781.9|lpw:LpgJCM5343_12240|thiI; tRNA uracil 4-sulfurtransferase [EC:2.8.1.4]!K03151|5|1.6e-222|778.1|lga:LGAS_12…	ATGAAAAATAAAAAAGTCATTGTCGGGATGTCCGGCGGTGTGGACTCTTCTGTGGCCGCCATGCTTCTGAAGAAGCAGGGCTATGATGTCGTCGGCGTGACGATGCAGATATGGCAGGATGAAGAAACAGCCATTCAGGAAGAAAATGGCGGTTGCTGCGGCTTGAGCGCGGTGGATGACGCACGACGGGTGGCCAGTCAGTTGGACATCCCCTACTATGTGATGAACTTTAAAAAAGAATTCAAAGAGTGGGTGATGGATGACTTTGCCGGGGAATATTTTCGGGGAAGAACGCCAAATCCGTGTATCCGGTGCAATCGGTATGTCAAATGGGAAGCGCTTTTACATCGGGCCATGTCCATTGGAGGAGACTATATTGCCACAGGACATTATGCCAAA…	-	-	-	-	-	-	-
Unigene195174	3.29275e-06	1.54302e-06	7.61865e-06	0	0	0	K01012|1|1.2e-125|456.1|ere:EUBREC_0234|bioB; biotin synthase [EC:2.8.1.6]!K01012|2|2.0e-125|455.3|era:ERE_04420|bioB; biotin synthase [EC:2.8.1.6]!K01012|3|2.6e-125|454.9|rho:RHOM_04675|bioB; biotin synthase [EC:2.8.1.6]!K01012|4|2.6e-125|454.9|ert:EUR_31360|bioB; biotin synthase [EC:2.8.1.6]!K01012|5|1.7e-124|452.2|cpy:Cphy_2083|bioB; biotin synthase [EC:2.8.1.6]	ATGAAAAATAAAAAAGTCATTGTCGGGATGTCCGGCGGTGTGGACTCTTCTGTGGCCGCCATGCTTCTGAAGAAGCAGGGCTATGATGTCGTCGGCGTGACGATGCAGATATGGCAGGATGAAGAAACAGCCATTCAGGAAGAAAATGGCGGTTGCTGCGGCTTGAGCGCGGTGGATGACGCACGACGGGTGGCCAGTCAGTTGGACATCCCCTACTATGTGATGAACTTTAAAAAAGAATTCAAAGAGTGGGTGATGGATGACTTTGCCGGGGAATATTTTCGGGGAAGAACGCCAAATCCGTGTATCCGGTGCAATCGGTATGTCAAATGGGAAGCGCTTTTACATCGGGCCATGTCCATTGGAGGAGACTATATTGCCACAGGACATTATGCCAAA…	Butyricicoccus_porcorum	0.0246579	0.0233234	0.0331534	2.64661e-07	1.38024e-07	0
Unigene195365	2.14106e-05	1.00063e-05	1.31821e-05	0	0	0	K00566|1|2.8e-61|242.3|sele:ADJ74_09260|mnmA; tRNA-uridine 2-sulfurtransferase [EC:2.8.1.13]!K00566|2|2.8e-61|242.3|selo:AXE86_00065|mnmA; tRNA-uridine 2-sulfurtransferase [EC:2.8.1.13]!K00566|3|6.2e-61|241.1|cau:Caur_0670|mnmA; tRNA-uridine 2-sulfurtransferase [EC:2.8.1.13]!K00566|4|6.2e-61|241.1|chl:Chy400_0725|mnmA; tRNA-uridine 2-sulfurtransferase [EC:2.8.1.13]!K00566|5|2.4e-60|239.2|pbor:BSF…	ATGAAAAATAAAAAAGTCATTGTCGGGATGTCCGGCGGTGTGGACTCTTCTGTGGCCGCCATGCTTCTGAAGAAGCAGGGCTATGATGTCGTCGGCGTGACGATGCAGATATGGCAGGATGAAGAAACAGCCATTCAGGAAGAAAATGGCGGTTGCTGCGGCTTGAGCGCGGTGGATGACGCACGACGGGTGGCCAGTCAGTTGGACATCCCCTACTATGTGATGAACTTTAAAAAAGAATTCAAAGAGTGGGTGATGGATGACTTTGCCGGGGAATATTTTCGGGGAAGAACGCCAAATCCGTGTATCCGGTGCAATCGGTATGTCAAATGGGAAGCGCTTTTACATCGGGCCATGTCCATTGGAGGAGACTATATTGCCACAGGACATTATGCCAAA…	Coriobacteriaceae_bacterium	0.0330973	0.0156436	0.0212291	8.70533e-07	3.71963e-07	1.21258e-08
Unigene195439	1.94555e-05	8.79664e-06	1.15255e-05	0	0	0	K03151|1|1.5e-151|542.3|apv:Apar_0806|thiI; tRNA uracil 4-sulfurtransferase [EC:2.8.1.4]!K03151|2|7.7e-148|530.0|pcat:Pcatena_07430|thiI; tRNA uracil 4-sulfurtransferase [EC:2.8.1.4]!K03151|3|1.3e-147|529.3|ols:Olsu_0984|thiI; tRNA uracil 4-sulfurtransferase [EC:2.8.1.4]!K03151|4|8.9e-144|516.5|caer:CSV91_03340|thiI; tRNA uracil 4-sulfurtransferase [EC:2.8.1.4]!K03151|5|7.0e-141|506.9|olo:ADJ70_1…	ATGAAAAATAAAAAAGTCATTGTCGGGATGTCCGGCGGTGTGGACTCTTCTGTGGCCGCCATGCTTCTGAAGAAGCAGGGCTATGATGTCGTCGGCGTGACGATGCAGATATGGCAGGATGAAGAAACAGCCATTCAGGAAGAAAATGGCGGTTGCTGCGGCTTGAGCGCGGTGGATGACGCACGACGGGTGGCCAGTCAGTTGGACATCCCCTACTATGTGATGAACTTTAAAAAAGAATTCAAAGAGTGGGTGATGGATGACTTTGCCGGGGAATATTTTCGGGGAAGAACGCCAAATCCGTGTATCCGGTGCAATCGGTATGTCAAATGGGAAGCGCTTTTACATCGGGCCATGTCCATTGGAGGAGACTATATTGCCACAGGACATTATGCCAAA…	Coriobacteriaceae_bacterium	0.0330973	0.0156436	0.0212291	8.70533e-07	3.71963e-07	1.21258e-08
Unigene195505	1.19984e-05	3.58849e-06	4.95327e-06	0	2.83058e-08	0	K00566|2|1.8e-185|654.8|bhf:C3V43_04755|mnmA; tRNA-uridine 2-sulfurtransferase [EC:2.8.1.13]!K00566|3|8.1e-178|629.4|bhl:Bache_3026|mnmA; tRNA-uridine 2-sulfurtransferase [EC:2.8.1.13]!K00566|4|2.1e-173|614.8|bfb:VU15_05850|mnmA; tRNA-uridine 2-sulfurtransferase [EC:2.8.1.13]!K00566|5|2.3e-172|611.3|bis:DXK01_020270|mnmA; tRNA-uridine 2-sulfurtransferase [EC:2.8.1.13]	ATGAAAAATAAAAAAGTCATTGTCGGGATGTCCGGCGGTGTGGACTCTTCTGTGGCCGCCATGCTTCTGAAGAAGCAGGGCTATGATGTCGTCGGCGTGACGATGCAGATATGGCAGGATGAAGAAACAGCCATTCAGGAAGAAAATGGCGGTTGCTGCGGCTTGAGCGCGGTGGATGACGCACGACGGGTGGCCAGTCAGTTGGACATCCCCTACTATGTGATGAACTTTAAAAAAGAATTCAAAGAGTGGGTGATGGATGACTTTGCCGGGGAATATTTTCGGGGAAGAACGCCAAATCCGTGTATCCGGTGCAATCGGTATGTCAAATGGGAAGCGCTTTTACATCGGGCCATGTCCATTGGAGGAGACTATATTGCCACAGGACATTATGCCAAA…	-	-	-	-	-	-	-
Unigene195883	2.43211e-06	1.34712e-06	6.86355e-06	0	0	0	K00566|1|8.9e-108|396.7|pfac:PFJ30894_00347|mnmA; tRNA-uridine 2-sulfurtransferase [EC:2.8.1.13]!K00566|2|5.4e-105|387.5|rum:CK1_31360|mnmA; tRNA-uridine 2-sulfurtransferase [EC:2.8.1.13]!K00566|3|1.6e-104|386.0|capr:EQM14_12575|mnmA; tRNA-uridine 2-sulfurtransferase [EC:2.8.1.13]!K00566|4|1.6e-104|386.0|amij:EQM06_03705|mnmA; tRNA-uridine 2-sulfurtransferase [EC:2.8.1.13]!K00566|5|6.0e-104|384.0…	ATGAAAAATAAAAAAGTCATTGTCGGGATGTCCGGCGGTGTGGACTCTTCTGTGGCCGCCATGCTTCTGAAGAAGCAGGGCTATGATGTCGTCGGCGTGACGATGCAGATATGGCAGGATGAAGAAACAGCCATTCAGGAAGAAAATGGCGGTTGCTGCGGCTTGAGCGCGGTGGATGACGCACGACGGGTGGCCAGTCAGTTGGACATCCCCTACTATGTGATGAACTTTAAAAAAGAATTCAAAGAGTGGGTGATGGATGACTTTGCCGGGGAATATTTTCGGGGAAGAACGCCAAATCCGTGTATCCGGTGCAATCGGTATGTCAAATGGGAAGCGCTTTTACATCGGGCCATGTCCATTGGAGGAGACTATATTGCCACAGGACATTATGCCAAA…	Butyricicoccus_porcorum	0.0246579	0.0233234	0.0331534	2.64661e-07	1.38024e-07	0
Unigene196134	1.27853e-05	7.63238e-06	1.04372e-05	0	0	0	K01012|1|2.8e-108|398.3|dun:FDZ78_06415|bioB; biotin synthase [EC:2.8.1.6]!K00833|2|9.2e-104|383.3|bhl:Bache_2094|bioA; adenosylmethionine---8-amino-7-oxononanoate aminotransferase [EC:2.6.1.62]!K00833|3|7.8e-103|380.2|bhf:C3V43_02490|bioA; adenosylmethionine---8-amino-7-oxononanoate aminotransferase [EC:2.6.1.62]!K00833|5|5.6e-101|374.0|bis:DXK01_014835|bioA; adenosylmethionine---8-amino-7-oxono…	ATGAAAAATAAAAAAGTCATTGTCGGGATGTCCGGCGGTGTGGACTCTTCTGTGGCCGCCATGCTTCTGAAGAAGCAGGGCTATGATGTCGTCGGCGTGACGATGCAGATATGGCAGGATGAAGAAACAGCCATTCAGGAAGAAAATGGCGGTTGCTGCGGCTTGAGCGCGGTGGATGACGCACGACGGGTGGCCAGTCAGTTGGACATCCCCTACTATGTGATGAACTTTAAAAAAGAATTCAAAGAGTGGGTGATGGATGACTTTGCCGGGGAATATTTTCGGGGAAGAACGCCAAATCCGTGTATCCGGTGCAATCGGTATGTCAAATGGGAAGCGCTTTTACATCGGGCCATGTCCATTGGAGGAGACTATATTGCCACAGGACATTATGCCAAA…	-	-	-	-	-	-	-
Unigene196417	2.82611e-07	0	0	0	0	0	K01012|1|2.6e-49|201.4|dun:FDZ78_06415|bioB; biotin synthase [EC:2.8.1.6]!K01012|2|7.4e-49|199.9|ald:GFH31_11925|bioB; biotin synthase [EC:2.8.1.6]!K01012|3|1.7e-48|198.7|bvs:BARVI_01050|bioB; biotin synthase [EC:2.8.1.6]!K00833|5|1.2e-46|192.6|bhf:C3V43_02490|bioA; adenosylmethionine---8-amino-7-oxononanoate aminotransferase [EC:2.6.1.62]	ATGAAAAATAAAAAAGTCATTGTCGGGATGTCCGGCGGTGTGGACTCTTCTGTGGCCGCCATGCTTCTGAAGAAGCAGGGCTATGATGTCGTCGGCGTGACGATGCAGATATGGCAGGATGAAGAAACAGCCATTCAGGAAGAAAATGGCGGTTGCTGCGGCTTGAGCGCGGTGGATGACGCACGACGGGTGGCCAGTCAGTTGGACATCCCCTACTATGTGATGAACTTTAAAAAAGAATTCAAAGAGTGGGTGATGGATGACTTTGCCGGGGAATATTTTCGGGGAAGAACGCCAAATCCGTGTATCCGGTGCAATCGGTATGTCAAATGGGAAGCGCTTTTACATCGGGCCATGTCCATTGGAGGAGACTATATTGCCACAGGACATTATGCCAAA…	-	-	-	-	-	-	-
Unigene196509	3.89692e-06	1.44287e-06	8.18598e-06	0	0	0	K01012|1|1.1e-149|535.8|rix:RO1_00470|bioB; biotin synthase [EC:2.8.1.6]!K01012|2|1.1e-149|535.8|rim:ROI_40210|bioB; biotin synthase [EC:2.8.1.6]!K01012|3|3.6e-148|530.8|bprs:CK3_18690|bioB; biotin synthase [EC:2.8.1.6]!K01012|4|4.9e-145|520.4|ert:EUR_19710|bioB; biotin synthase [EC:2.8.1.6]!K01012|5|4.9e-145|520.4|era:ERE_21810|bioB; biotin synthase [EC:2.8.1.6]	ATGAAAAATAAAAAAGTCATTGTCGGGATGTCCGGCGGTGTGGACTCTTCTGTGGCCGCCATGCTTCTGAAGAAGCAGGGCTATGATGTCGTCGGCGTGACGATGCAGATATGGCAGGATGAAGAAACAGCCATTCAGGAAGAAAATGGCGGTTGCTGCGGCTTGAGCGCGGTGGATGACGCACGACGGGTGGCCAGTCAGTTGGACATCCCCTACTATGTGATGAACTTTAAAAAAGAATTCAAAGAGTGGGTGATGGATGACTTTGCCGGGGAATATTTTCGGGGAAGAACGCCAAATCCGTGTATCCGGTGCAATCGGTATGTCAAATGGGAAGCGCTTTTACATCGGGCCATGTCCATTGGAGGAGACTATATTGCCACAGGACATTATGCCAAA…	-	-	-	-	-	-	-
Unigene200489	5.73472e-06	1.04446e-05	2.65923e-06	0	0	0	K00566|1|2.5e-158|564.7|cso:CLS_15080|mnmA; tRNA-uridine 2-sulfurtransferase [EC:2.8.1.13]!K00566|2|7.7e-152|543.1|byl:A4V09_03920|mnmA; tRNA-uridine 2-sulfurtransferase [EC:2.8.1.13]!K00566|3|5.0e-151|540.4|bhan:CGC63_10555|mnmA; tRNA-uridine 2-sulfurtransferase [EC:2.8.1.13]!K00566|4|8.5e-151|539.7|rto:RTO_17420|mnmA; tRNA-uridine 2-sulfurtransferase [EC:2.8.1.13]!K00566|5|1.4e-150|538.9|bpro:P…	ATGAAAAATAAAAAAGTCATTGTCGGGATGTCCGGCGGTGTGGACTCTTCTGTGGCCGCCATGCTTCTGAAGAAGCAGGGCTATGATGTCGTCGGCGTGACGATGCAGATATGGCAGGATGAAGAAACAGCCATTCAGGAAGAAAATGGCGGTTGCTGCGGCTTGAGCGCGGTGGATGACGCACGACGGGTGGCCAGTCAGTTGGACATCCCCTACTATGTGATGAACTTTAAAAAAGAATTCAAAGAGTGGGTGATGGATGACTTTGCCGGGGAATATTTTCGGGGAAGAACGCCAAATCCGTGTATCCGGTGCAATCGGTATGTCAAATGGGAAGCGCTTTTACATCGGGCCATGTCCATTGGAGGAGACTATATTGCCACAGGACATTATGCCAAA…	Marvinbryantia_formatexigens	0.00964034	0.0214701	0.00536103	5.59043e-07	5.09769e-07	0
Unigene201770	1.4364e-06	6.15417e-07	1.07131e-06	0	0	0	K21029|1|1.2e-46|193.0|cls:CXIVA_15220|moeB; molybdopterin-synthase adenylyltransferase [EC:2.7.7.80]!K21029|4|1.1e-42|179.9|rob:CK5_24500|moeB; molybdopterin-synthase adenylyltransferase [EC:2.7.7.80]!K21147|5|1.9e-42|179.1|rsa:RSal33209_1215|moeZR; sulfur-carrier protein adenylyltransferase/sulfurtransferase [EC:2.7.7.80 2.7.7.- 2.8.1.11 2.8.1.-]	ATGAAAAATAAAAAAGTCATTGTCGGGATGTCCGGCGGTGTGGACTCTTCTGTGGCCGCCATGCTTCTGAAGAAGCAGGGCTATGATGTCGTCGGCGTGACGATGCAGATATGGCAGGATGAAGAAACAGCCATTCAGGAAGAAAATGGCGGTTGCTGCGGCTTGAGCGCGGTGGATGACGCACGACGGGTGGCCAGTCAGTTGGACATCCCCTACTATGTGATGAACTTTAAAAAAGAATTCAAAGAGTGGGTGATGGATGACTTTGCCGGGGAATATTTTCGGGGAAGAACGCCAAATCCGTGTATCCGGTGCAATCGGTATGTCAAATGGGAAGCGCTTTTACATCGGGCCATGTCCATTGGAGGAGACTATATTGCCACAGGACATTATGCCAAA…	-	-	-	-	-	-	-
Unigene203108	8.47443e-07	3.91011e-07	4.82655e-06	0	0	0	K00566|1|9.1e-177|625.9|bhan:CGC63_10555|mnmA; tRNA-uridine 2-sulfurtransferase [EC:2.8.1.13]!K00566|2|1.7e-175|621.7|blau:DQQ01_06180|mnmA; tRNA-uridine 2-sulfurtransferase [EC:2.8.1.13]!K00566|3|7.0e-161|573.2|bpro:PMF13cell1_04670|mnmA; tRNA-uridine 2-sulfurtransferase [EC:2.8.1.13]!K00566|4|1.7e-159|568.5|byl:A4V09_03920|mnmA; tRNA-uridine 2-sulfurtransferase [EC:2.8.1.13]!K00566|5|8.3e-154|5…	ATGAAAAATAAAAAAGTCATTGTCGGGATGTCCGGCGGTGTGGACTCTTCTGTGGCCGCCATGCTTCTGAAGAAGCAGGGCTATGATGTCGTCGGCGTGACGATGCAGATATGGCAGGATGAAGAAACAGCCATTCAGGAAGAAAATGGCGGTTGCTGCGGCTTGAGCGCGGTGGATGACGCACGACGGGTGGCCAGTCAGTTGGACATCCCCTACTATGTGATGAACTTTAAAAAAGAATTCAAAGAGTGGGTGATGGATGACTTTGCCGGGGAATATTTTCGGGGAAGAACGCCAAATCCGTGTATCCGGTGCAATCGGTATGTCAAATGGGAAGCGCTTTTACATCGGGCCATGTCCATTGGAGGAGACTATATTGCCACAGGACATTATGCCAAA…	-	-	-	-	-	-	-
Unigene203725	5.68627e-07	0	0	0	0	0	K03151|1|2.1e-72|278.1|arf:AR1Y2_1513|thiI; tRNA uracil 4-sulfurtransferase [EC:2.8.1.4]!K03151|2|6.2e-72|276.6|ehl:EHLA_2001|thiI; tRNA uracil 4-sulfurtransferase [EC:2.8.1.4]!K03151|3|4.5e-70|270.4|rum:CK1_35080|thiI; tRNA uracil 4-sulfurtransferase [EC:2.8.1.4]!K03151|4|4.5e-70|270.4|blab:EYS05_11395|thiI; tRNA uracil 4-sulfurtransferase [EC:2.8.1.4]!K03151|5|5.8e-70|270.0|rix:RO1_23050|thiI; …	ATGAAAAATAAAAAAGTCATTGTCGGGATGTCCGGCGGTGTGGACTCTTCTGTGGCCGCCATGCTTCTGAAGAAGCAGGGCTATGATGTCGTCGGCGTGACGATGCAGATATGGCAGGATGAAGAAACAGCCATTCAGGAAGAAAATGGCGGTTGCTGCGGCTTGAGCGCGGTGGATGACGCACGACGGGTGGCCAGTCAGTTGGACATCCCCTACTATGTGATGAACTTTAAAAAAGAATTCAAAGAGTGGGTGATGGATGACTTTGCCGGGGAATATTTTCGGGGAAGAACGCCAAATCCGTGTATCCGGTGCAATCGGTATGTCAAATGGGAAGCGCTTTTACATCGGGCCATGTCCATTGGAGGAGACTATATTGCCACAGGACATTATGCCAAA…	-	-	-	-	-	-	-
Unigene204252	9.48982e-07	1.58117e-06	3.12281e-06	0	0	0	K21029|1|4.0e-34|152.1|sge:DWG14_06039|moeB; molybdopterin-synthase adenylyltransferase [EC:2.7.7.80]!K21029|2|3.3e-28|132.5|mcat:MC25239_00685|moeB; molybdopterin-synthase adenylyltransferase [EC:2.7.7.80]!K21029|5|4.3e-20|105.5|gct:GC56T3_0360|moeB; molybdopterin-synthase adenylyltransferase [EC:2.7.7.80]	ATGAAAAATAAAAAAGTCATTGTCGGGATGTCCGGCGGTGTGGACTCTTCTGTGGCCGCCATGCTTCTGAAGAAGCAGGGCTATGATGTCGTCGGCGTGACGATGCAGATATGGCAGGATGAAGAAACAGCCATTCAGGAAGAAAATGGCGGTTGCTGCGGCTTGAGCGCGGTGGATGACGCACGACGGGTGGCCAGTCAGTTGGACATCCCCTACTATGTGATGAACTTTAAAAAAGAATTCAAAGAGTGGGTGATGGATGACTTTGCCGGGGAATATTTTCGGGGAAGAACGCCAAATCCGTGTATCCGGTGCAATCGGTATGTCAAATGGGAAGCGCTTTTACATCGGGCCATGTCCATTGGAGGAGACTATATTGCCACAGGACATTATGCCAAA…	-	-	-	-	-	-	-
Unigene204513	2.16315e-06	5.86499e-06	0	0	0	0	K00566|1|8.0e-157|559.7|ere:EUBREC_0310|mnmA; tRNA-uridine 2-sulfurtransferase [EC:2.8.1.13]!K00566|2|8.0e-157|559.7|ert:EUR_32030|mnmA; tRNA-uridine 2-sulfurtransferase [EC:2.8.1.13]!K00566|3|1.8e-156|558.5|era:ERE_05000|mnmA; tRNA-uridine 2-sulfurtransferase [EC:2.8.1.13]!K00566|4|6.3e-138|496.9|csh:Closa_3293|mnmA; tRNA-uridine 2-sulfurtransferase [EC:2.8.1.13]!K00566|5|8.6e-135|486.5|eel:EUBE…	ATGAAAAATAAAAAAGTCATTGTCGGGATGTCCGGCGGTGTGGACTCTTCTGTGGCCGCCATGCTTCTGAAGAAGCAGGGCTATGATGTCGTCGGCGTGACGATGCAGATATGGCAGGATGAAGAAACAGCCATTCAGGAAGAAAATGGCGGTTGCTGCGGCTTGAGCGCGGTGGATGACGCACGACGGGTGGCCAGTCAGTTGGACATCCCCTACTATGTGATGAACTTTAAAAAAGAATTCAAAGAGTGGGTGATGGATGACTTTGCCGGGGAATATTTTCGGGGAAGAACGCCAAATCCGTGTATCCGGTGCAATCGGTATGTCAAATGGGAAGCGCTTTTACATCGGGCCATGTCCATTGGAGGAGACTATATTGCCACAGGACATTATGCCAAA…	-	-	-	-	-	-	-
Unigene204583	1.98374e-05	9.16384e-06	3.61436e-06	0	0	0	K21029|4|2.3e-78|298.5|stq:Spith_1685|moeB; molybdopterin-synthase adenylyltransferase [EC:2.7.7.80]!K21029|5|3.0e-78|298.1|cpb:Cphamn1_0645|moeB; molybdopterin-synthase adenylyltransferase [EC:2.7.7.80]	ATGAAAAATAAAAAAGTCATTGTCGGGATGTCCGGCGGTGTGGACTCTTCTGTGGCCGCCATGCTTCTGAAGAAGCAGGGCTATGATGTCGTCGGCGTGACGATGCAGATATGGCAGGATGAAGAAACAGCCATTCAGGAAGAAAATGGCGGTTGCTGCGGCTTGAGCGCGGTGGATGACGCACGACGGGTGGCCAGTCAGTTGGACATCCCCTACTATGTGATGAACTTTAAAAAAGAATTCAAAGAGTGGGTGATGGATGACTTTGCCGGGGAATATTTTCGGGGAAGAACGCCAAATCCGTGTATCCGGTGCAATCGGTATGTCAAATGGGAAGCGCTTTTACATCGGGCCATGTCCATTGGAGGAGACTATATTGCCACAGGACATTATGCCAAA…	-	-	-	-	-	-	-
Unigene205565	5.20545e-07	0	0	0	0	0	K01012|1|2.9e-156|557.8|rum:CK1_40100|bioB; biotin synthase [EC:2.8.1.6]!K01012|2|3.2e-155|554.3|blab:EYS05_03545|bioB; biotin synthase [EC:2.8.1.6]!K01012|3|1.6e-138|498.8|ehl:EHLA_1685|bioB; biotin synthase [EC:2.8.1.6]!K01012|4|1.1e-131|476.1|cce:Ccel_3189|bioB; biotin synthase [EC:2.8.1.6]!K01012|5|5.1e-129|467.2|css:Cst_c06960|bioB; biotin synthase [EC:2.8.1.6]	ATGAAAAATAAAAAAGTCATTGTCGGGATGTCCGGCGGTGTGGACTCTTCTGTGGCCGCCATGCTTCTGAAGAAGCAGGGCTATGATGTCGTCGGCGTGACGATGCAGATATGGCAGGATGAAGAAACAGCCATTCAGGAAGAAAATGGCGGTTGCTGCGGCTTGAGCGCGGTGGATGACGCACGACGGGTGGCCAGTCAGTTGGACATCCCCTACTATGTGATGAACTTTAAAAAAGAATTCAAAGAGTGGGTGATGGATGACTTTGCCGGGGAATATTTTCGGGGAAGAACGCCAAATCCGTGTATCCGGTGCAATCGGTATGTCAAATGGGAAGCGCTTTTACATCGGGCCATGTCCATTGGAGGAGACTATATTGCCACAGGACATTATGCCAAA…	-	-	-	-	-	-	-
Unigene206733	3.79207e-05	2.17889e-05	2.26801e-05	0	0	0	K00566|1|1.4e-193|681.8|dun:FDZ78_05855|mnmA; tRNA-uridine 2-sulfurtransferase [EC:2.8.1.13]!K21027|2|9.4e-174|615.9|pary:A4V02_08170|TRMU; tRNA-5-taurinomethyluridine 2-sulfurtransferase [EC:2.8.1.14]!K21027|4|4.0e-132|477.6|psac:PSM36_3271|TRMU; tRNA-5-taurinomethyluridine 2-sulfurtransferase [EC:2.8.1.14]!K00566|5|7.5e-131|473.4|bhf:C3V43_04755|mnmA; tRNA-uridine 2-sulfurtransferase [EC:2.8.1.…	ATGAAAAATAAAAAAGTCATTGTCGGGATGTCCGGCGGTGTGGACTCTTCTGTGGCCGCCATGCTTCTGAAGAAGCAGGGCTATGATGTCGTCGGCGTGACGATGCAGATATGGCAGGATGAAGAAACAGCCATTCAGGAAGAAAATGGCGGTTGCTGCGGCTTGAGCGCGGTGGATGACGCACGACGGGTGGCCAGTCAGTTGGACATCCCCTACTATGTGATGAACTTTAAAAAAGAATTCAAAGAGTGGGTGATGGATGACTTTGCCGGGGAATATTTTCGGGGAAGAACGCCAAATCCGTGTATCCGGTGCAATCGGTATGTCAAATGGGAAGCGCTTTTACATCGGGCCATGTCCATTGGAGGAGACTATATTGCCACAGGACATTATGCCAAA…	-	-	-	-	-	-	-
Unigene206901	7.8418e-06	1.74573e-05	5.75511e-06	0	0	0	K01012|1|1.5e-130|472.2|cso:CLS_08500|bioB; biotin synthase [EC:2.8.1.6]!K01012|2|1.5e-125|455.7|bprm:CL3_17200|bioB; biotin synthase [EC:2.8.1.6]!K01012|3|2.3e-123|448.4|cpro:CPRO_16000|bioB; biotin synthase [EC:2.8.1.6]!K01012|4|7.5e-122|443.4|dor:Desor_2671|bioB; biotin synthase [EC:2.8.1.6]!K01012|5|5.4e-120|437.2|csr:Cspa_c50510|bioB; biotin synthase [EC:2.8.1.6]	ATGAAAAATAAAAAAGTCATTGTCGGGATGTCCGGCGGTGTGGACTCTTCTGTGGCCGCCATGCTTCTGAAGAAGCAGGGCTATGATGTCGTCGGCGTGACGATGCAGATATGGCAGGATGAAGAAACAGCCATTCAGGAAGAAAATGGCGGTTGCTGCGGCTTGAGCGCGGTGGATGACGCACGACGGGTGGCCAGTCAGTTGGACATCCCCTACTATGTGATGAACTTTAAAAAAGAATTCAAAGAGTGGGTGATGGATGACTTTGCCGGGGAATATTTTCGGGGAAGAACGCCAAATCCGTGTATCCGGTGCAATCGGTATGTCAAATGGGAAGCGCTTTTACATCGGGCCATGTCCATTGGAGGAGACTATATTGCCACAGGACATTATGCCAAA…	-	-	-	-	-	-	-
Unigene206930	7.51738e-07	0	0	0	0	0	K00566|1|1.1e-150|539.3|byl:A4V09_03920|mnmA; tRNA-uridine 2-sulfurtransferase [EC:2.8.1.13]!K00566|2|2.7e-149|534.6|eel:EUBELI_20368|mnmA; tRNA-uridine 2-sulfurtransferase [EC:2.8.1.13]!K00566|3|3.6e-149|534.3|blau:DQQ01_06180|mnmA; tRNA-uridine 2-sulfurtransferase [EC:2.8.1.13]!K00566|4|3.6e-149|534.3|bpro:PMF13cell1_04670|mnmA; tRNA-uridine 2-sulfurtransferase [EC:2.8.1.13]!K00566|5|6.1e-149|5…	ATGAAAAATAAAAAAGTCATTGTCGGGATGTCCGGCGGTGTGGACTCTTCTGTGGCCGCCATGCTTCTGAAGAAGCAGGGCTATGATGTCGTCGGCGTGACGATGCAGATATGGCAGGATGAAGAAACAGCCATTCAGGAAGAAAATGGCGGTTGCTGCGGCTTGAGCGCGGTGGATGACGCACGACGGGTGGCCAGTCAGTTGGACATCCCCTACTATGTGATGAACTTTAAAAAAGAATTCAAAGAGTGGGTGATGGATGACTTTGCCGGGGAATATTTTCGGGGAAGAACGCCAAATCCGTGTATCCGGTGCAATCGGTATGTCAAATGGGAAGCGCTTTTACATCGGGCCATGTCCATTGGAGGAGACTATATTGCCACAGGACATTATGCCAAA…	-	-	-	-	-	-	-
Unigene211424	3.98615e-07	1.99248e-07	1.8919e-07	0	0	0	K00566|1|2.2e-83|315.5|aeq:AEQU_0407|mnmA; tRNA-uridine 2-sulfurtransferase [EC:2.8.1.13]!K00566|2|5.2e-69|267.7|shi:Shel_04820|mnmA; tRNA-uridine 2-sulfurtransferase [EC:2.8.1.13]!K00566|3|9.1e-66|256.9|caer:CSV91_04480|mnmA; tRNA-uridine 2-sulfurtransferase [EC:2.8.1.13]!K00566|4|2.0e-65|255.8|rob:CK5_31780|mnmA; tRNA-uridine 2-sulfurtransferase [EC:2.8.1.13]!K00566|5|2.6e-65|255.4|rus:RBI_I011…	ATGAAAAATAAAAAAGTCATTGTCGGGATGTCCGGCGGTGTGGACTCTTCTGTGGCCGCCATGCTTCTGAAGAAGCAGGGCTATGATGTCGTCGGCGTGACGATGCAGATATGGCAGGATGAAGAAACAGCCATTCAGGAAGAAAATGGCGGTTGCTGCGGCTTGAGCGCGGTGGATGACGCACGACGGGTGGCCAGTCAGTTGGACATCCCCTACTATGTGATGAACTTTAAAAAAGAATTCAAAGAGTGGGTGATGGATGACTTTGCCGGGGAATATTTTCGGGGAAGAACGCCAAATCCGTGTATCCGGTGCAATCGGTATGTCAAATGGGAAGCGCTTTTACATCGGGCCATGTCCATTGGAGGAGACTATATTGCCACAGGACATTATGCCAAA…	Parvibacter_caecicola	0.000220228	0.000113384	0.000145361	0	0	0
Unigene211617	4.45438e-06	5.09892e-07	2.74353e-06	0	0	0	K00566|1|1.4e-203|714.9|amu:Amuc_0644|mnmA; tRNA-uridine 2-sulfurtransferase [EC:2.8.1.13]!K00566|2|1.6e-109|402.5|roo:G5S37_09590|mnmA; tRNA-uridine 2-sulfurtransferase [EC:2.8.1.13]!K00566|3|4.3e-99|367.9|caa:Caka_1622|mnmA; tRNA-uridine 2-sulfurtransferase [EC:2.8.1.13]!K00566|4|1.6e-98|365.9|vba:IMCC26134_11080|mnmA; tRNA-uridine 2-sulfurtransferase [EC:2.8.1.13]!K00566|5|2.8e-98|365.2|vbh:CM…	ATGAAAAATAAAAAAGTCATTGTCGGGATGTCCGGCGGTGTGGACTCTTCTGTGGCCGCCATGCTTCTGAAGAAGCAGGGCTATGATGTCGTCGGCGTGACGATGCAGATATGGCAGGATGAAGAAACAGCCATTCAGGAAGAAAATGGCGGTTGCTGCGGCTTGAGCGCGGTGGATGACGCACGACGGGTGGCCAGTCAGTTGGACATCCCCTACTATGTGATGAACTTTAAAAAAGAATTCAAAGAGTGGGTGATGGATGACTTTGCCGGGGAATATTTTCGGGGAAGAACGCCAAATCCGTGTATCCGGTGCAATCGGTATGTCAAATGGGAAGCGCTTTTACATCGGGCCATGTCCATTGGAGGAGACTATATTGCCACAGGACATTATGCCAAA…	-	-	-	-	-	-	-
Unigene212339	1.70588e-06	6.06355e-06	3.14861e-07	0	0	0	K06864|1|1.1e-77|296.2|rbp:B6259_02565|larE; pyridinium-3,5-biscarboxylic acid mononucleotide sulfurtransferase [EC:4.4.1.37]!K06864|2|1.1e-75|289.7|fpla:A4U99_13410|larE; pyridinium-3,5-biscarboxylic acid mononucleotide sulfurtransferase [EC:4.4.1.37]!K06864|3|1.3e-68|266.2|vrm:44547418_01866|larE; pyridinium-3,5-biscarboxylic acid mononucleotide sulfurtransferase [EC:4.4.1.37]!K06864|4|3.7e-68|…	ATGAAAAATAAAAAAGTCATTGTCGGGATGTCCGGCGGTGTGGACTCTTCTGTGGCCGCCATGCTTCTGAAGAAGCAGGGCTATGATGTCGTCGGCGTGACGATGCAGATATGGCAGGATGAAGAAACAGCCATTCAGGAAGAAAATGGCGGTTGCTGCGGCTTGAGCGCGGTGGATGACGCACGACGGGTGGCCAGTCAGTTGGACATCCCCTACTATGTGATGAACTTTAAAAAAGAATTCAAAGAGTGGGTGATGGATGACTTTGCCGGGGAATATTTTCGGGGAAGAACGCCAAATCCGTGTATCCGGTGCAATCGGTATGTCAAATGGGAAGCGCTTTTACATCGGGCCATGTCCATTGGAGGAGACTATATTGCCACAGGACATTATGCCAAA…	-	-	-	-	-	-	-
Unigene213930	5.12227e-05	3.05653e-05	4.20447e-05	0	0	0	K21029|3|3.8e-81|307.8|pbt:ING2E5B_0086|moeB; molybdopterin-synthase adenylyltransferase [EC:2.7.7.80]!K21029|4|3.8e-81|307.8|pmuc:ING2E5A_0144|moeB; molybdopterin-synthase adenylyltransferase [EC:2.7.7.80]!K21029|5|6.1e-79|300.4|rat:M949_1150|moeB; molybdopterin-synthase adenylyltransferase [EC:2.7.7.80]	ATGAAAAATAAAAAAGTCATTGTCGGGATGTCCGGCGGTGTGGACTCTTCTGTGGCCGCCATGCTTCTGAAGAAGCAGGGCTATGATGTCGTCGGCGTGACGATGCAGATATGGCAGGATGAAGAAACAGCCATTCAGGAAGAAAATGGCGGTTGCTGCGGCTTGAGCGCGGTGGATGACGCACGACGGGTGGCCAGTCAGTTGGACATCCCCTACTATGTGATGAACTTTAAAAAAGAATTCAAAGAGTGGGTGATGGATGACTTTGCCGGGGAATATTTTCGGGGAAGAACGCCAAATCCGTGTATCCGGTGCAATCGGTATGTCAAATGGGAAGCGCTTTTACATCGGGCCATGTCCATTGGAGGAGACTATATTGCCACAGGACATTATGCCAAA…	Bacteroidales_bacterium_43_36	0.0043574	0.00250577	0.00305933	2.02425e-07	2.89235e-07	0
Unigene214720	5.03616e-07	2.51733e-07	2.39026e-07	0	0	0	K03151|2|3.8e-105|387.9|erb:A4V01_11665|thiI; tRNA uracil 4-sulfurtransferase [EC:2.8.1.4]!K03151|3|1.7e-97|362.5|euc:EC1_14650|thiI; tRNA uracil 4-sulfurtransferase [EC:2.8.1.4]!K03151|4|9.6e-93|346.7|tur:AT726_09865|thiI; tRNA uracil 4-sulfurtransferase [EC:2.8.1.4]!K03151|5|2.6e-90|338.6|bcy:Bcer98_3319|thiI; tRNA uracil 4-sulfurtransferase [EC:2.8.1.4]	ATGAAAAATAAAAAAGTCATTGTCGGGATGTCCGGCGGTGTGGACTCTTCTGTGGCCGCCATGCTTCTGAAGAAGCAGGGCTATGATGTCGTCGGCGTGACGATGCAGATATGGCAGGATGAAGAAACAGCCATTCAGGAAGAAAATGGCGGTTGCTGCGGCTTGAGCGCGGTGGATGACGCACGACGGGTGGCCAGTCAGTTGGACATCCCCTACTATGTGATGAACTTTAAAAAAGAATTCAAAGAGTGGGTGATGGATGACTTTGCCGGGGAATATTTTCGGGGAAGAACGCCAAATCCGTGTATCCGGTGCAATCGGTATGTCAAATGGGAAGCGCTTTTACATCGGGCCATGTCCATTGGAGGAGACTATATTGCCACAGGACATTATGCCAAA…	-	-	-	-	-	-	-
Unigene215957	1.96105e-06	1.56838e-06	1.98561e-06	0	0	0	K00566|1|9.4e-182|642.5|rim:ROI_10170|mnmA; tRNA-uridine 2-sulfurtransferase [EC:2.8.1.13]!K00566|2|2.7e-181|641.0|rix:RO1_22380|mnmA; tRNA-uridine 2-sulfurtransferase [EC:2.8.1.13]!K00566|3|2.2e-178|631.3|rho:RHOM_11240|mnmA; tRNA-uridine 2-sulfurtransferase [EC:2.8.1.13]!K00566|4|1.6e-152|545.4|bhan:CGC63_10555|mnmA; tRNA-uridine 2-sulfurtransferase [EC:2.8.1.13]!K00566|5|2.0e-152|545.0|blau:DQ…	ATGAAAAATAAAAAAGTCATTGTCGGGATGTCCGGCGGTGTGGACTCTTCTGTGGCCGCCATGCTTCTGAAGAAGCAGGGCTATGATGTCGTCGGCGTGACGATGCAGATATGGCAGGATGAAGAAACAGCCATTCAGGAAGAAAATGGCGGTTGCTGCGGCTTGAGCGCGGTGGATGACGCACGACGGGTGGCCAGTCAGTTGGACATCCCCTACTATGTGATGAACTTTAAAAAAGAATTCAAAGAGTGGGTGATGGATGACTTTGCCGGGGAATATTTTCGGGGAAGAACGCCAAATCCGTGTATCCGGTGCAATCGGTATGTCAAATGGGAAGCGCTTTTACATCGGGCCATGTCCATTGGAGGAGACTATATTGCCACAGGACATTATGCCAAA…	-	-	-	-	-	-	-
Unigene217849	1.85944e-06	3.68398e-06	5.5198e-06	0	0	0	K01012|1|3.6e-162|577.4|psor:RSJ16_06505|bioB; biotin synthase [EC:2.8.1.6]!K01012|2|4.5e-141|507.3|csep:CP523_03275|bioB; biotin synthase [EC:2.8.1.6]!K01012|3|5.6e-139|500.4|cchv:BTM20_04425|bioB; biotin synthase [EC:2.8.1.6]!K01012|4|1.7e-135|488.8|cia:BEN51_06780|bioB; biotin synthase [EC:2.8.1.6]!K01012|5|1.8e-129|468.8|cbv:U729_167|bioB; biotin synthase [EC:2.8.1.6]	ATGAAAAATAAAAAAGTCATTGTCGGGATGTCCGGCGGTGTGGACTCTTCTGTGGCCGCCATGCTTCTGAAGAAGCAGGGCTATGATGTCGTCGGCGTGACGATGCAGATATGGCAGGATGAAGAAACAGCCATTCAGGAAGAAAATGGCGGTTGCTGCGGCTTGAGCGCGGTGGATGACGCACGACGGGTGGCCAGTCAGTTGGACATCCCCTACTATGTGATGAACTTTAAAAAAGAATTCAAAGAGTGGGTGATGGATGACTTTGCCGGGGAATATTTTCGGGGAAGAACGCCAAATCCGTGTATCCGGTGCAATCGGTATGTCAAATGGGAAGCGCTTTTACATCGGGCCATGTCCATTGGAGGAGACTATATTGCCACAGGACATTATGCCAAA…	-	-	-	-	-	-	-
Unigene219778	4.61414e-07	0	0	0	0	0	K03800|1|8.0e-33|146.7|peo:AS203_07170|lplA; lipoate---protein ligase [EC:6.3.1.20]!K03800|2|1.7e-30|139.0|dun:FDZ78_14090|lplA; lipoate---protein ligase [EC:6.3.1.20]!K03800|3|3.9e-27|127.9|bvs:BARVI_01820|lplA; lipoate---protein ligase [EC:6.3.1.20]!K03644|5|5.2e-24|117.5|pdn:HMPREF9137_0254|lipA; lipoyl synthase [EC:2.8.1.8]	ATGAAAAATAAAAAAGTCATTGTCGGGATGTCCGGCGGTGTGGACTCTTCTGTGGCCGCCATGCTTCTGAAGAAGCAGGGCTATGATGTCGTCGGCGTGACGATGCAGATATGGCAGGATGAAGAAACAGCCATTCAGGAAGAAAATGGCGGTTGCTGCGGCTTGAGCGCGGTGGATGACGCACGACGGGTGGCCAGTCAGTTGGACATCCCCTACTATGTGATGAACTTTAAAAAAGAATTCAAAGAGTGGGTGATGGATGACTTTGCCGGGGAATATTTTCGGGGAAGAACGCCAAATCCGTGTATCCGGTGCAATCGGTATGTCAAATGGGAAGCGCTTTTACATCGGGCCATGTCCATTGGAGGAGACTATATTGCCACAGGACATTATGCCAAA…	-	-	-	-	-	-	-
Unigene220211	2.28048e-06	2.37892e-06	2.10197e-06	0	0	0	K00566|1|7.1e-166|589.7|rto:RTO_17420|mnmA; tRNA-uridine 2-sulfurtransferase [EC:2.8.1.13]!K00566|2|1.9e-150|538.5|byl:A4V09_03920|mnmA; tRNA-uridine 2-sulfurtransferase [EC:2.8.1.13]!K00566|3|1.6e-149|535.4|bpro:PMF13cell1_04670|mnmA; tRNA-uridine 2-sulfurtransferase [EC:2.8.1.13]!K00566|4|1.1e-147|529.3|csh:Closa_3293|mnmA; tRNA-uridine 2-sulfurtransferase [EC:2.8.1.13]!K00566|5|1.5e-147|528.9|…	ATGAAAAATAAAAAAGTCATTGTCGGGATGTCCGGCGGTGTGGACTCTTCTGTGGCCGCCATGCTTCTGAAGAAGCAGGGCTATGATGTCGTCGGCGTGACGATGCAGATATGGCAGGATGAAGAAACAGCCATTCAGGAAGAAAATGGCGGTTGCTGCGGCTTGAGCGCGGTGGATGACGCACGACGGGTGGCCAGTCAGTTGGACATCCCCTACTATGTGATGAACTTTAAAAAAGAATTCAAAGAGTGGGTGATGGATGACTTTGCCGGGGAATATTTTCGGGGAAGAACGCCAAATCCGTGTATCCGGTGCAATCGGTATGTCAAATGGGAAGCGCTTTTACATCGGGCCATGTCCATTGGAGGAGACTATATTGCCACAGGACATTATGCCAAA…	-	-	-	-	-	-	-
Unigene220778	3.13796e-05	1.65716e-05	2.21253e-05	0	0	0	K03800|1|1.1e-93|349.7|dun:FDZ78_14090|lplA; lipoate---protein ligase [EC:6.3.1.20]!K03800|2|6.1e-55|221.1|peo:AS203_07170|lplA; lipoate---protein ligase [EC:6.3.1.20]!K03800|3|1.4e-54|219.9|bvs:BARVI_01820|lplA; lipoate---protein ligase [EC:6.3.1.20]!K03644|4|5.3e-51|208.0|pje:CRM71_06915|lipA; lipoyl synthase [EC:2.8.1.8]!K03644|5|9.1e-51|207.2|pdn:HMPREF9137_0254|lipA; lipoyl synthase [EC:2.8.…	ATGAAAAATAAAAAAGTCATTGTCGGGATGTCCGGCGGTGTGGACTCTTCTGTGGCCGCCATGCTTCTGAAGAAGCAGGGCTATGATGTCGTCGGCGTGACGATGCAGATATGGCAGGATGAAGAAACAGCCATTCAGGAAGAAAATGGCGGTTGCTGCGGCTTGAGCGCGGTGGATGACGCACGACGGGTGGCCAGTCAGTTGGACATCCCCTACTATGTGATGAACTTTAAAAAAGAATTCAAAGAGTGGGTGATGGATGACTTTGCCGGGGAATATTTTCGGGGAAGAACGCCAAATCCGTGTATCCGGTGCAATCGGTATGTCAAATGGGAAGCGCTTTTACATCGGGCCATGTCCATTGGAGGAGACTATATTGCCACAGGACATTATGCCAAA…	-	-	-	-	-	-	-
Unigene221269	4.15458e-07	0	0	0	0	0	K03151|1|4.1e-56|223.8|fpla:A4U99_17615|thiI; tRNA uracil 4-sulfurtransferase [EC:2.8.1.4]!K03151|2|2.1e-52|211.5|ibu:IB211_00336|thiI; tRNA uracil 4-sulfurtransferase [EC:2.8.1.4]!K03151|3|7.4e-42|176.4|obj:EIO64_09780|thiI; tRNA uracil 4-sulfurtransferase [EC:2.8.1.4]!K03151|4|2.2e-41|174.9|cmiu:B1H56_07555|thiI; tRNA uracil 4-sulfurtransferase [EC:2.8.1.4]!K03151|5|2.2e-38|164.9|rus:RBI_I01672…	ATGAAAAATAAAAAAGTCATTGTCGGGATGTCCGGCGGTGTGGACTCTTCTGTGGCCGCCATGCTTCTGAAGAAGCAGGGCTATGATGTCGTCGGCGTGACGATGCAGATATGGCAGGATGAAGAAACAGCCATTCAGGAAGAAAATGGCGGTTGCTGCGGCTTGAGCGCGGTGGATGACGCACGACGGGTGGCCAGTCAGTTGGACATCCCCTACTATGTGATGAACTTTAAAAAAGAATTCAAAGAGTGGGTGATGGATGACTTTGCCGGGGAATATTTTCGGGGAAGAACGCCAAATCCGTGTATCCGGTGCAATCGGTATGTCAAATGGGAAGCGCTTTTACATCGGGCCATGTCCATTGGAGGAGACTATATTGCCACAGGACATTATGCCAAA…	-	-	-	-	-	-	-
Unigene222875	5.38358e-07	3.58798e-07	2.55515e-07	0	0	0	K01012|1|6.8e-65|253.8|dhd:Dhaf_1926|bioB; biotin synthase [EC:2.8.1.6]!K01012|2|2.8e-58|231.9|tpz:Tph_c01230|bioB; biotin synthase [EC:2.8.1.6]!K01012|4|2.7e-53|215.3|dap:Dacet_1024|bioB; biotin synthase [EC:2.8.1.6]	ATGAAAAATAAAAAAGTCATTGTCGGGATGTCCGGCGGTGTGGACTCTTCTGTGGCCGCCATGCTTCTGAAGAAGCAGGGCTATGATGTCGTCGGCGTGACGATGCAGATATGGCAGGATGAAGAAACAGCCATTCAGGAAGAAAATGGCGGTTGCTGCGGCTTGAGCGCGGTGGATGACGCACGACGGGTGGCCAGTCAGTTGGACATCCCCTACTATGTGATGAACTTTAAAAAAGAATTCAAAGAGTGGGTGATGGATGACTTTGCCGGGGAATATTTTCGGGGAAGAACGCCAAATCCGTGTATCCGGTGCAATCGGTATGTCAAATGGGAAGCGCTTTTACATCGGGCCATGTCCATTGGAGGAGACTATATTGCCACAGGACATTATGCCAAA…	-	-	-	-	-	-	-
Unigene223000	1.70696e-06	5.38881e-07	4.1787e-06	0	0	0	K03151|1|2.7e-206|724.2|blau:DQQ01_12240|thiI; tRNA uracil 4-sulfurtransferase [EC:2.8.1.4]!K03151|2|1.5e-204|718.4|bhan:CGC63_11850|thiI; tRNA uracil 4-sulfurtransferase [EC:2.8.1.4]!K03151|3|1.6e-182|645.2|byl:A4V09_15065|thiI; tRNA uracil 4-sulfurtransferase [EC:2.8.1.4]!K03151|4|5.6e-164|583.6|rim:ROI_10850|thiI; tRNA uracil 4-sulfurtransferase [EC:2.8.1.4]!K03151|5|2.1e-163|581.6|rix:RO1_230…	ATGAAAAATAAAAAAGTCATTGTCGGGATGTCCGGCGGTGTGGACTCTTCTGTGGCCGCCATGCTTCTGAAGAAGCAGGGCTATGATGTCGTCGGCGTGACGATGCAGATATGGCAGGATGAAGAAACAGCCATTCAGGAAGAAAATGGCGGTTGCTGCGGCTTGAGCGCGGTGGATGACGCACGACGGGTGGCCAGTCAGTTGGACATCCCCTACTATGTGATGAACTTTAAAAAAGAATTCAAAGAGTGGGTGATGGATGACTTTGCCGGGGAATATTTTCGGGGAAGAACGCCAAATCCGTGTATCCGGTGCAATCGGTATGTCAAATGGGAAGCGCTTTTACATCGGGCCATGTCCATTGGAGGAGACTATATTGCCACAGGACATTATGCCAAA…	-	-	-	-	-	-	-
Unigene224285	1.07264e-06	1.94967e-07	0	0	0	0	K00566|1|2.4e-104|384.8|dun:FDZ78_05855|mnmA; tRNA-uridine 2-sulfurtransferase [EC:2.8.1.13]!K21027|2|4.6e-100|370.5|pary:A4V02_08170|TRMU; tRNA-5-taurinomethyluridine 2-sulfurtransferase [EC:2.8.1.14]!K00566|3|6.0e-84|317.0|bhl:Bache_3026|mnmA; tRNA-uridine 2-sulfurtransferase [EC:2.8.1.13]!K00566|4|3.9e-83|314.3|bth:BT_0155|mnmA; tRNA-uridine 2-sulfurtransferase [EC:2.8.1.13]!K00566|5|5.1e-83|3…	ATGAAAAATAAAAAAGTCATTGTCGGGATGTCCGGCGGTGTGGACTCTTCTGTGGCCGCCATGCTTCTGAAGAAGCAGGGCTATGATGTCGTCGGCGTGACGATGCAGATATGGCAGGATGAAGAAACAGCCATTCAGGAAGAAAATGGCGGTTGCTGCGGCTTGAGCGCGGTGGATGACGCACGACGGGTGGCCAGTCAGTTGGACATCCCCTACTATGTGATGAACTTTAAAAAAGAATTCAAAGAGTGGGTGATGGATGACTTTGCCGGGGAATATTTTCGGGGAAGAACGCCAAATCCGTGTATCCGGTGCAATCGGTATGTCAAATGGGAAGCGCTTTTACATCGGGCCATGTCCATTGGAGGAGACTATATTGCCACAGGACATTATGCCAAA…	-	-	-	-	-	-	-
Unigene225455	2.26035e-06	2.35006e-06	5.57858e-07	0	0	0	K06864|1|9.8e-48|196.8|toc:Toce_0386|larE; pyridinium-3,5-biscarboxylic acid mononucleotide sulfurtransferase [EC:4.4.1.37]!K06864|2|1.7e-47|196.1|dai:Desaci_2947|larE; pyridinium-3,5-biscarboxylic acid mononucleotide sulfurtransferase [EC:4.4.1.37]!K06864|3|1.1e-46|193.4|bpb:bpr_I1983|larE; pyridinium-3,5-biscarboxylic acid mononucleotide sulfurtransferase [EC:4.4.1.37]!K06864|4|1.4e-46|193.0|pd…	ATGAAAAATAAAAAAGTCATTGTCGGGATGTCCGGCGGTGTGGACTCTTCTGTGGCCGCCATGCTTCTGAAGAAGCAGGGCTATGATGTCGTCGGCGTGACGATGCAGATATGGCAGGATGAAGAAACAGCCATTCAGGAAGAAAATGGCGGTTGCTGCGGCTTGAGCGCGGTGGATGACGCACGACGGGTGGCCAGTCAGTTGGACATCCCCTACTATGTGATGAACTTTAAAAAAGAATTCAAAGAGTGGGTGATGGATGACTTTGCCGGGGAATATTTTCGGGGAAGAACGCCAAATCCGTGTATCCGGTGCAATCGGTATGTCAAATGGGAAGCGCTTTTACATCGGGCCATGTCCATTGGAGGAGACTATATTGCCACAGGACATTATGCCAAA…	-	-	-	-	-	-	-
Unigene227946	4.64006e-07	0	0	0	0	0	K06864|1|3.4e-60|237.7|bprs:CK3_07910|larE; pyridinium-3,5-biscarboxylic acid mononucleotide sulfurtransferase [EC:4.4.1.37]!K06864|2|1.9e-47|195.3|capr:EQM14_02360|larE; pyridinium-3,5-biscarboxylic acid mononucleotide sulfurtransferase [EC:4.4.1.37]!K06864|3|1.2e-44|186.0|fpla:A4U99_13410|larE; pyridinium-3,5-biscarboxylic acid mononucleotide sulfurtransferase [EC:4.4.1.37]!K06864|4|1.4e-42|179…	ATGAAAAATAAAAAAGTCATTGTCGGGATGTCCGGCGGTGTGGACTCTTCTGTGGCCGCCATGCTTCTGAAGAAGCAGGGCTATGATGTCGTCGGCGTGACGATGCAGATATGGCAGGATGAAGAAACAGCCATTCAGGAAGAAAATGGCGGTTGCTGCGGCTTGAGCGCGGTGGATGACGCACGACGGGTGGCCAGTCAGTTGGACATCCCCTACTATGTGATGAACTTTAAAAAAGAATTCAAAGAGTGGGTGATGGATGACTTTGCCGGGGAATATTTTCGGGGAAGAACGCCAAATCCGTGTATCCGGTGCAATCGGTATGTCAAATGGGAAGCGCTTTTACATCGGGCCATGTCCATTGGAGGAGACTATATTGCCACAGGACATTATGCCAAA…	-	-	-	-	-	-	-
Unigene232657	1.77218e-06	3.26358e-06	4.4269e-07	0	0	0	K06864|1|4.1e-83|314.3|fpla:A4U99_13410|larE; pyridinium-3,5-biscarboxylic acid mononucleotide sulfurtransferase [EC:4.4.1.37]!K06864|2|1.8e-78|298.9|rbp:B6259_02565|larE; pyridinium-3,5-biscarboxylic acid mononucleotide sulfurtransferase [EC:4.4.1.37]!K06864|3|1.0e-73|283.1|capr:EQM14_02360|larE; pyridinium-3,5-biscarboxylic acid mononucleotide sulfurtransferase [EC:4.4.1.37]!K06864|4|1.8e-70|27…	ATGAAAAATAAAAAAGTCATTGTCGGGATGTCCGGCGGTGTGGACTCTTCTGTGGCCGCCATGCTTCTGAAGAAGCAGGGCTATGATGTCGTCGGCGTGACGATGCAGATATGGCAGGATGAAGAAACAGCCATTCAGGAAGAAAATGGCGGTTGCTGCGGCTTGAGCGCGGTGGATGACGCACGACGGGTGGCCAGTCAGTTGGACATCCCCTACTATGTGATGAACTTTAAAAAAGAATTCAAAGAGTGGGTGATGGATGACTTTGCCGGGGAATATTTTCGGGGAAGAACGCCAAATCCGTGTATCCGGTGCAATCGGTATGTCAAATGGGAAGCGCTTTTACATCGGGCCATGTCCATTGGAGGAGACTATATTGCCACAGGACATTATGCCAAA…	-	-	-	-	-	-	-
Unigene233020	6.73313e-07	6.73113e-07	6.08699e-07	0	0	0	K01012|1|9.6e-150|536.2|rto:RTO_05620|bioB; biotin synthase [EC:2.8.1.6]!K01012|2|5.0e-138|497.3|dor:Desor_3748|bioB; biotin synthase [EC:2.8.1.6]!K01012|3|1.1e-137|496.1|css:Cst_c06960|bioB; biotin synthase [EC:2.8.1.6]!K01012|4|1.1e-137|496.1|csd:Clst_0662|bioB; biotin synthase [EC:2.8.1.6]!K01012|5|7.2e-137|493.4|cpro:CPRO_14540|bioB; biotin synthase [EC:2.8.1.6]	ATGAAAAATAAAAAAGTCATTGTCGGGATGTCCGGCGGTGTGGACTCTTCTGTGGCCGCCATGCTTCTGAAGAAGCAGGGCTATGATGTCGTCGGCGTGACGATGCAGATATGGCAGGATGAAGAAACAGCCATTCAGGAAGAAAATGGCGGTTGCTGCGGCTTGAGCGCGGTGGATGACGCACGACGGGTGGCCAGTCAGTTGGACATCCCCTACTATGTGATGAACTTTAAAAAAGAATTCAAAGAGTGGGTGATGGATGACTTTGCCGGGGAATATTTTCGGGGAAGAACGCCAAATCCGTGTATCCGGTGCAATCGGTATGTCAAATGGGAAGCGCTTTTACATCGGGCCATGTCCATTGGAGGAGACTATATTGCCACAGGACATTATGCCAAA…	-	-	-	-	-	-	-
Unigene234531	5.61858e-07	4.3687e-07	0	0	0	0	K21147|1|7.1e-48|196.8|dun:FDZ78_06420|moeZR; sulfur-carrier protein adenylyltransferase/sulfurtransferase [EC:2.7.7.80 2.7.7.- 2.8.1.11 2.8.1.-]!K21029|2|2.7e-39|168.3|dku:Desku_2949|moeB; molybdopterin-synthase adenylyltransferase [EC:2.7.7.80]!K21029|4|3.9e-38|164.5|kgy:EHF36_01250|moeB; molybdopterin-synthase adenylyltransferase [EC:2.7.7.80]!K21029|5|5.1e-38|164.1|stq:Spith_1685|moeB; molybd…	ATGAAAAATAAAAAAGTCATTGTCGGGATGTCCGGCGGTGTGGACTCTTCTGTGGCCGCCATGCTTCTGAAGAAGCAGGGCTATGATGTCGTCGGCGTGACGATGCAGATATGGCAGGATGAAGAAACAGCCATTCAGGAAGAAAATGGCGGTTGCTGCGGCTTGAGCGCGGTGGATGACGCACGACGGGTGGCCAGTCAGTTGGACATCCCCTACTATGTGATGAACTTTAAAAAAGAATTCAAAGAGTGGGTGATGGATGACTTTGCCGGGGAATATTTTCGGGGAAGAACGCCAAATCCGTGTATCCGGTGCAATCGGTATGTCAAATGGGAAGCGCTTTTACATCGGGCCATGTCCATTGGAGGAGACTATATTGCCACAGGACATTATGCCAAA…	-	-	-	-	-	-	-
Unigene235120	1.21361e-06	2.05579e-06	4.48003e-07	0	0	0	K00566|1|2.2e-127|461.8|obj:EIO64_11090|mnmA; tRNA-uridine 2-sulfurtransferase [EC:2.8.1.13]!K00566|2|9.3e-94|350.1|ova:OBV_02410|mnmA; tRNA-uridine 2-sulfurtransferase [EC:2.8.1.13]!K00566|3|1.9e-91|342.4|kyr:CVV65_10730|mnmA; tRNA-uridine 2-sulfurtransferase [EC:2.8.1.13]!K00566|4|4.8e-90|337.8|pfac:PFJ30894_00347|mnmA; tRNA-uridine 2-sulfurtransferase [EC:2.8.1.13]!K00566|5|8.2e-90|337.0|bts:B…	ATGAAAAATAAAAAAGTCATTGTCGGGATGTCCGGCGGTGTGGACTCTTCTGTGGCCGCCATGCTTCTGAAGAAGCAGGGCTATGATGTCGTCGGCGTGACGATGCAGATATGGCAGGATGAAGAAACAGCCATTCAGGAAGAAAATGGCGGTTGCTGCGGCTTGAGCGCGGTGGATGACGCACGACGGGTGGCCAGTCAGTTGGACATCCCCTACTATGTGATGAACTTTAAAAAAGAATTCAAAGAGTGGGTGATGGATGACTTTGCCGGGGAATATTTTCGGGGAAGAACGCCAAATCCGTGTATCCGGTGCAATCGGTATGTCAAATGGGAAGCGCTTTTACATCGGGCCATGTCCATTGGAGGAGACTATATTGCCACAGGACATTATGCCAAA…	Oscillibacter_sp._1-3	0.00169683	0.00214825	0.000563007	6.97575e-08	9.66633e-08	0
Unigene235750	8.81648e-06	7.01177e-06	7.87116e-06	0	0	0	K21027|1|9.3e-190|669.1|pary:A4V02_08170|TRMU; tRNA-5-taurinomethyluridine 2-sulfurtransferase [EC:2.8.1.14]!K00566|2|2.6e-168|597.8|dun:FDZ78_05855|mnmA; tRNA-uridine 2-sulfurtransferase [EC:2.8.1.13]!K00566|3|6.1e-133|480.3|pgi:PG_0268|mnmA; tRNA-uridine 2-sulfurtransferase [EC:2.8.1.13]!K00566|4|4.0e-132|477.6|pgt:PGTDC60_0548|mnmA; tRNA-uridine 2-sulfurtransferase [EC:2.8.1.13]	ATGAAAAATAAAAAAGTCATTGTCGGGATGTCCGGCGGTGTGGACTCTTCTGTGGCCGCCATGCTTCTGAAGAAGCAGGGCTATGATGTCGTCGGCGTGACGATGCAGATATGGCAGGATGAAGAAACAGCCATTCAGGAAGAAAATGGCGGTTGCTGCGGCTTGAGCGCGGTGGATGACGCACGACGGGTGGCCAGTCAGTTGGACATCCCCTACTATGTGATGAACTTTAAAAAAGAATTCAAAGAGTGGGTGATGGATGACTTTGCCGGGGAATATTTTCGGGGAAGAACGCCAAATCCGTGTATCCGGTGCAATCGGTATGTCAAATGGGAAGCGCTTTTACATCGGGCCATGTCCATTGGAGGAGACTATATTGCCACAGGACATTATGCCAAA…	Muribaculaceae_bacterium_Isolate-102_(HZI)	0.00180109	0.0014624	0.00162099	9.01022e-08	1.53413e-07	0
Unigene235833	7.23059e-07	3.28565e-07	5.30365e-07	0	0	0	K00566|1|2.2e-98|365.5|dpg:DESPIGER_1407|mnmA; tRNA-uridine 2-sulfurtransferase [EC:2.8.1.13]!K00566|2|3.3e-94|351.7|dvm:DvMF_2839|mnmA; tRNA-uridine 2-sulfurtransferase [EC:2.8.1.13]!K00566|3|2.0e-91|342.4|daf:Desaf_2123|mnmA; tRNA-uridine 2-sulfurtransferase [EC:2.8.1.13]!K00566|4|2.6e-91|342.0|dvl:Dvul_2170|mnmA; tRNA-uridine 2-sulfurtransferase [EC:2.8.1.13]!K00566|5|3.4e-91|341.7|dvu:DVU0807…	ATGAAAAATAAAAAAGTCATTGTCGGGATGTCCGGCGGTGTGGACTCTTCTGTGGCCGCCATGCTTCTGAAGAAGCAGGGCTATGATGTCGTCGGCGTGACGATGCAGATATGGCAGGATGAAGAAACAGCCATTCAGGAAGAAAATGGCGGTTGCTGCGGCTTGAGCGCGGTGGATGACGCACGACGGGTGGCCAGTCAGTTGGACATCCCCTACTATGTGATGAACTTTAAAAAAGAATTCAAAGAGTGGGTGATGGATGACTTTGCCGGGGAATATTTTCGGGGAAGAACGCCAAATCCGTGTATCCGGTGCAATCGGTATGTCAAATGGGAAGCGCTTTTACATCGGGCCATGTCCATTGGAGGAGACTATATTGCCACAGGACATTATGCCAAA…	Desulfovibrionaceae_bacterium	0.00178123	0.000487294	0.0010626	1.09746e-07	0	0
Unigene236412	1.43225e-06	1.97728e-06	0	0	0	0	K00566|1|7.0e-102|377.1|euu:ADJ67_03660|mnmA; tRNA-uridine 2-sulfurtransferase [EC:2.8.1.13]!K00566|2|1.3e-100|372.9|capr:EQM14_12575|mnmA; tRNA-uridine 2-sulfurtransferase [EC:2.8.1.13]!K00566|3|1.9e-99|369.0|blab:EYS05_17150|mnmA; tRNA-uridine 2-sulfurtransferase [EC:2.8.1.13]!K00566|4|4.3e-99|367.9|rum:CK1_31360|mnmA; tRNA-uridine 2-sulfurtransferase [EC:2.8.1.13]!K00566|5|1.8e-97|362.5|fpa:FP…	ATGAAAAATAAAAAAGTCATTGTCGGGATGTCCGGCGGTGTGGACTCTTCTGTGGCCGCCATGCTTCTGAAGAAGCAGGGCTATGATGTCGTCGGCGTGACGATGCAGATATGGCAGGATGAAGAAACAGCCATTCAGGAAGAAAATGGCGGTTGCTGCGGCTTGAGCGCGGTGGATGACGCACGACGGGTGGCCAGTCAGTTGGACATCCCCTACTATGTGATGAACTTTAAAAAAGAATTCAAAGAGTGGGTGATGGATGACTTTGCCGGGGAATATTTTCGGGGAAGAACGCCAAATCCGTGTATCCGGTGCAATCGGTATGTCAAATGGGAAGCGCTTTTACATCGGGCCATGTCCATTGGAGGAGACTATATTGCCACAGGACATTATGCCAAA…	-	-	-	-	-	-	-
Unigene236723	1.01291e-06	4.73462e-06	8.31559e-06	0	0	0	K03151|1|1.9e-152|545.4|euc:EC1_14650|thiI; tRNA uracil 4-sulfurtransferase [EC:2.8.1.4]!K03151|3|3.5e-135|488.0|erb:A4V01_11665|thiI; tRNA uracil 4-sulfurtransferase [EC:2.8.1.4]!K03151|4|5.5e-112|411.0|erl:AOC36_05815|thiI; tRNA uracil 4-sulfurtransferase [EC:2.8.1.4]	ATGAAAAATAAAAAAGTCATTGTCGGGATGTCCGGCGGTGTGGACTCTTCTGTGGCCGCCATGCTTCTGAAGAAGCAGGGCTATGATGTCGTCGGCGTGACGATGCAGATATGGCAGGATGAAGAAACAGCCATTCAGGAAGAAAATGGCGGTTGCTGCGGCTTGAGCGCGGTGGATGACGCACGACGGGTGGCCAGTCAGTTGGACATCCCCTACTATGTGATGAACTTTAAAAAAGAATTCAAAGAGTGGGTGATGGATGACTTTGCCGGGGAATATTTTCGGGGAAGAACGCCAAATCCGTGTATCCGGTGCAATCGGTATGTCAAATGGGAAGCGCTTTTACATCGGGCCATGTCCATTGGAGGAGACTATATTGCCACAGGACATTATGCCAAA…	Faecalibaculum_rodentium	0.0020326	0.0108633	0.0180763	9.83824e-07	1.41914e-07	0
Unigene236907	1.89869e-06	2.27097e-06	0	0	0	0	K01012|1|2.0e-120|438.7|cth:Cthe_1839|bioB; biotin synthase [EC:2.8.1.6]!K01012|2|2.0e-120|438.7|ctx:Clo1313_2531|bioB; biotin synthase [EC:2.8.1.6]!K01012|3|5.4e-118|430.6|css:Cst_c06960|bioB; biotin synthase [EC:2.8.1.6]!K01012|4|5.4e-118|430.6|csd:Clst_0662|bioB; biotin synthase [EC:2.8.1.6]!K01012|5|5.0e-116|424.1|dmi:Desmer_2937|bioB; biotin synthase [EC:2.8.1.6]	ATGAAAAATAAAAAAGTCATTGTCGGGATGTCCGGCGGTGTGGACTCTTCTGTGGCCGCCATGCTTCTGAAGAAGCAGGGCTATGATGTCGTCGGCGTGACGATGCAGATATGGCAGGATGAAGAAACAGCCATTCAGGAAGAAAATGGCGGTTGCTGCGGCTTGAGCGCGGTGGATGACGCACGACGGGTGGCCAGTCAGTTGGACATCCCCTACTATGTGATGAACTTTAAAAAAGAATTCAAAGAGTGGGTGATGGATGACTTTGCCGGGGAATATTTTCGGGGAAGAACGCCAAATCCGTGTATCCGGTGCAATCGGTATGTCAAATGGGAAGCGCTTTTACATCGGGCCATGTCCATTGGAGGAGACTATATTGCCACAGGACATTATGCCAAA…	-	-	-	-	-	-	-
Unigene237557	5.04771e-07	5.36159e-07	2.99467e-07	0	0	0	K00566|1|4.8e-165|587.0|dun:FDZ78_05855|mnmA; tRNA-uridine 2-sulfurtransferase [EC:2.8.1.13]!K21027|2|2.2e-162|578.2|pary:A4V02_08170|TRMU; tRNA-5-taurinomethyluridine 2-sulfurtransferase [EC:2.8.1.14]!K00566|3|4.9e-133|480.7|bhf:C3V43_04755|mnmA; tRNA-uridine 2-sulfurtransferase [EC:2.8.1.13]!K00566|4|8.3e-133|479.9|bhl:Bache_3026|mnmA; tRNA-uridine 2-sulfurtransferase [EC:2.8.1.13]!K21027|5|8.6…	ATGAAAAATAAAAAAGTCATTGTCGGGATGTCCGGCGGTGTGGACTCTTCTGTGGCCGCCATGCTTCTGAAGAAGCAGGGCTATGATGTCGTCGGCGTGACGATGCAGATATGGCAGGATGAAGAAACAGCCATTCAGGAAGAAAATGGCGGTTGCTGCGGCTTGAGCGCGGTGGATGACGCACGACGGGTGGCCAGTCAGTTGGACATCCCCTACTATGTGATGAACTTTAAAAAAGAATTCAAAGAGTGGGTGATGGATGACTTTGCCGGGGAATATTTTCGGGGAAGAACGCCAAATCCGTGTATCCGGTGCAATCGGTATGTCAAATGGGAAGCGCTTTTACATCGGGCCATGTCCATTGGAGGAGACTATATTGCCACAGGACATTATGCCAAA…	-	-	-	-	-	-	-
Unigene239306	2.06632e-06	6.22707e-06	9.97772e-06	0	0	0	K03151|1|1.6e-187|661.8|pdc:CDIF630_00872|thiI; tRNA uracil 4-sulfurtransferase [EC:2.8.1.4]!K03151|2|2.1e-187|661.4|cdf:CD630_07540|thiI; tRNA uracil 4-sulfurtransferase [EC:2.8.1.4]!K03151|3|2.1e-187|661.4|pdf:CD630DERM_07540|thiI; tRNA uracil 4-sulfurtransferase [EC:2.8.1.4]!K03151|4|1.2e-185|655.6|psor:RSJ16_15640|thiI; tRNA uracil 4-sulfurtransferase [EC:2.8.1.4]!K03151|5|4.2e-135|487.6|eac:…	ATGAAAAATAAAAAAGTCATTGTCGGGATGTCCGGCGGTGTGGACTCTTCTGTGGCCGCCATGCTTCTGAAGAAGCAGGGCTATGATGTCGTCGGCGTGACGATGCAGATATGGCAGGATGAAGAAACAGCCATTCAGGAAGAAAATGGCGGTTGCTGCGGCTTGAGCGCGGTGGATGACGCACGACGGGTGGCCAGTCAGTTGGACATCCCCTACTATGTGATGAACTTTAAAAAAGAATTCAAAGAGTGGGTGATGGATGACTTTGCCGGGGAATATTTTCGGGGAAGAACGCCAAATCCGTGTATCCGGTGCAATCGGTATGTCAAATGGGAAGCGCTTTTACATCGGGCCATGTCCATTGGAGGAGACTATATTGCCACAGGACATTATGCCAAA…	-	-	-	-	-	-	-
Unigene240425	6.97214e-06	1.56491e-05	5.66367e-06	0	0	0	K01012|1|6.9e-129|466.8|rto:RTO_05620|bioB; biotin synthase [EC:2.8.1.6]!K01012|2|4.6e-125|454.1|rum:CK1_40100|bioB; biotin synthase [EC:2.8.1.6]!K01012|3|1.0e-124|453.0|blab:EYS05_03545|bioB; biotin synthase [EC:2.8.1.6]!K01012|4|1.9e-123|448.7|css:Cst_c06960|bioB; biotin synthase [EC:2.8.1.6]!K01012|5|1.9e-123|448.7|csd:Clst_0662|bioB; biotin synthase [EC:2.8.1.6]	ATGAAAAATAAAAAAGTCATTGTCGGGATGTCCGGCGGTGTGGACTCTTCTGTGGCCGCCATGCTTCTGAAGAAGCAGGGCTATGATGTCGTCGGCGTGACGATGCAGATATGGCAGGATGAAGAAACAGCCATTCAGGAAGAAAATGGCGGTTGCTGCGGCTTGAGCGCGGTGGATGACGCACGACGGGTGGCCAGTCAGTTGGACATCCCCTACTATGTGATGAACTTTAAAAAAGAATTCAAAGAGTGGGTGATGGATGACTTTGCCGGGGAATATTTTCGGGGAAGAACGCCAAATCCGTGTATCCGGTGCAATCGGTATGTCAAATGGGAAGCGCTTTTACATCGGGCCATGTCCATTGGAGGAGACTATATTGCCACAGGACATTATGCCAAA…	-	-	-	-	-	-	-
Unigene240580	5.69724e-06	6.43697e-06	3.42402e-06	0	0	0	K01012|1|3.4e-160|570.9|rho:RHOM_04675|bioB; biotin synthase [EC:2.8.1.6]!K01012|2|3.6e-154|550.8|rix:RO1_07840|bioB; biotin synthase [EC:2.8.1.6]!K01012|3|3.6e-154|550.8|rim:ROI_19390|bioB; biotin synthase [EC:2.8.1.6]!K01012|4|8.6e-148|529.6|ert:EUR_31360|bioB; biotin synthase [EC:2.8.1.6]!K01012|5|8.6e-148|529.6|era:ERE_04420|bioB; biotin synthase [EC:2.8.1.6]	ATGAAAAATAAAAAAGTCATTGTCGGGATGTCCGGCGGTGTGGACTCTTCTGTGGCCGCCATGCTTCTGAAGAAGCAGGGCTATGATGTCGTCGGCGTGACGATGCAGATATGGCAGGATGAAGAAACAGCCATTCAGGAAGAAAATGGCGGTTGCTGCGGCTTGAGCGCGGTGGATGACGCACGACGGGTGGCCAGTCAGTTGGACATCCCCTACTATGTGATGAACTTTAAAAAAGAATTCAAAGAGTGGGTGATGGATGACTTTGCCGGGGAATATTTTCGGGGAAGAACGCCAAATCCGTGTATCCGGTGCAATCGGTATGTCAAATGGGAAGCGCTTTTACATCGGGCCATGTCCATTGGAGGAGACTATATTGCCACAGGACATTATGCCAAA…	-	-	-	-	-	-	-
Unigene241866	5.3929e-06	5.81606e-06	2.85431e-06	0	0	0	K00566|1|9.4e-182|642.5|rho:RHOM_11240|mnmA; tRNA-uridine 2-sulfurtransferase [EC:2.8.1.13]!K00566|2|2.2e-175|621.3|rix:RO1_22380|mnmA; tRNA-uridine 2-sulfurtransferase [EC:2.8.1.13]!K00566|3|6.5e-175|619.8|rim:ROI_10170|mnmA; tRNA-uridine 2-sulfurtransferase [EC:2.8.1.13]!K00566|4|1.3e-151|542.3|blau:DQQ01_06180|mnmA; tRNA-uridine 2-sulfurtransferase [EC:2.8.1.13]!K00566|5|2.5e-150|538.1|rto:RTO…	ATGAAAAATAAAAAAGTCATTGTCGGGATGTCCGGCGGTGTGGACTCTTCTGTGGCCGCCATGCTTCTGAAGAAGCAGGGCTATGATGTCGTCGGCGTGACGATGCAGATATGGCAGGATGAAGAAACAGCCATTCAGGAAGAAAATGGCGGTTGCTGCGGCTTGAGCGCGGTGGATGACGCACGACGGGTGGCCAGTCAGTTGGACATCCCCTACTATGTGATGAACTTTAAAAAAGAATTCAAAGAGTGGGTGATGGATGACTTTGCCGGGGAATATTTTCGGGGAAGAACGCCAAATCCGTGTATCCGGTGCAATCGGTATGTCAAATGGGAAGCGCTTTTACATCGGGCCATGTCCATTGGAGGAGACTATATTGCCACAGGACATTATGCCAAA…	-	-	-	-	-	-	-
Unigene244325	1.45467e-06	2.26215e-06	0	0	0	0	K00566|1|1.2e-147|529.3|rho:RHOM_11240|mnmA; tRNA-uridine 2-sulfurtransferase [EC:2.8.1.13]!K00566|2|3.2e-145|521.2|blau:DQQ01_06180|mnmA; tRNA-uridine 2-sulfurtransferase [EC:2.8.1.13]!K00566|3|5.4e-145|520.4|bhan:CGC63_10555|mnmA; tRNA-uridine 2-sulfurtransferase [EC:2.8.1.13]!K00566|4|1.0e-143|516.2|rim:ROI_10170|mnmA; tRNA-uridine 2-sulfurtransferase [EC:2.8.1.13]!K00566|5|1.3e-143|515.8|rix:…	ATGAAAAATAAAAAAGTCATTGTCGGGATGTCCGGCGGTGTGGACTCTTCTGTGGCCGCCATGCTTCTGAAGAAGCAGGGCTATGATGTCGTCGGCGTGACGATGCAGATATGGCAGGATGAAGAAACAGCCATTCAGGAAGAAAATGGCGGTTGCTGCGGCTTGAGCGCGGTGGATGACGCACGACGGGTGGCCAGTCAGTTGGACATCCCCTACTATGTGATGAACTTTAAAAAAGAATTCAAAGAGTGGGTGATGGATGACTTTGCCGGGGAATATTTTCGGGGAAGAACGCCAAATCCGTGTATCCGGTGCAATCGGTATGTCAAATGGGAAGCGCTTTTACATCGGGCCATGTCCATTGGAGGAGACTATATTGCCACAGGACATTATGCCAAA…	bacterium_1xD42-87	0.00133324	0.00185932	0.000257179	2.33448e-07	1.0018e-07	0
Unigene244351	5.00311e-07	1.66721e-07	3.1661e-07	0	0	0	K00566|1|1.5e-134|485.3|bbay:A4V04_12325|mnmA; tRNA-uridine 2-sulfurtransferase [EC:2.8.1.13]!K00566|2|1.6e-120|438.7|pnr:AT302_12930|mnmA; tRNA-uridine 2-sulfurtransferase [EC:2.8.1.13]!K00566|3|4.0e-119|434.1|ppul:RO07_12870|mnmA; tRNA-uridine 2-sulfurtransferase [EC:2.8.1.13]!K00566|4|6.8e-119|433.3|papi:SG18_13185|mnmA; tRNA-uridine 2-sulfurtransferase [EC:2.8.1.13]!K00566|5|1.2e-118|432.6|ps…	ATGAAAAATAAAAAAGTCATTGTCGGGATGTCCGGCGGTGTGGACTCTTCTGTGGCCGCCATGCTTCTGAAGAAGCAGGGCTATGATGTCGTCGGCGTGACGATGCAGATATGGCAGGATGAAGAAACAGCCATTCAGGAAGAAAATGGCGGTTGCTGCGGCTTGAGCGCGGTGGATGACGCACGACGGGTGGCCAGTCAGTTGGACATCCCCTACTATGTGATGAACTTTAAAAAAGAATTCAAAGAGTGGGTGATGGATGACTTTGCCGGGGAATATTTTCGGGGAAGAACGCCAAATCCGTGTATCCGGTGCAATCGGTATGTCAAATGGGAAGCGCTTTTACATCGGGCCATGTCCATTGGAGGAGACTATATTGCCACAGGACATTATGCCAAA…	-	-	-	-	-	-	-
Unigene244832	5.56557e-07	0	0	0	0	0	K00566|1|9.0e-76|289.7|fpla:A4U99_17630|mnmA; tRNA-uridine 2-sulfurtransferase [EC:2.8.1.13]!K00566|2|4.6e-72|277.3|ibu:IB211_00127c|mnmA; tRNA-uridine 2-sulfurtransferase [EC:2.8.1.13]!K00566|3|2.0e-43|182.2|rch:RUM_22980|mnmA; tRNA-uridine 2-sulfurtransferase [EC:2.8.1.13]!K00566|4|2.7e-43|181.8|cbol:CGC65_10350|mnmA; tRNA-uridine 2-sulfurtransferase [EC:2.8.1.13]!K00566|5|5.9e-43|180.6|rho:RHO…	ATGAAAAATAAAAAAGTCATTGTCGGGATGTCCGGCGGTGTGGACTCTTCTGTGGCCGCCATGCTTCTGAAGAAGCAGGGCTATGATGTCGTCGGCGTGACGATGCAGATATGGCAGGATGAAGAAACAGCCATTCAGGAAGAAAATGGCGGTTGCTGCGGCTTGAGCGCGGTGGATGACGCACGACGGGTGGCCAGTCAGTTGGACATCCCCTACTATGTGATGAACTTTAAAAAAGAATTCAAAGAGTGGGTGATGGATGACTTTGCCGGGGAATATTTTCGGGGAAGAACGCCAAATCCGTGTATCCGGTGCAATCGGTATGTCAAATGGGAAGCGCTTTTACATCGGGCCATGTCCATTGGAGGAGACTATATTGCCACAGGACATTATGCCAAA…	-	-	-	-	-	-	-
Unigene245257	3.86853e-07	0	2.4481e-07	0	0	0	K03151|2|4.4e-71|273.9|erb:A4V01_11665|thiI; tRNA uracil 4-sulfurtransferase [EC:2.8.1.4]!K03151|3|6.9e-64|250.0|euc:EC1_14650|thiI; tRNA uracil 4-sulfurtransferase [EC:2.8.1.4]!K03151|4|2.9e-62|244.6|erl:AOC36_05815|thiI; tRNA uracil 4-sulfurtransferase [EC:2.8.1.4]	ATGAAAAATAAAAAAGTCATTGTCGGGATGTCCGGCGGTGTGGACTCTTCTGTGGCCGCCATGCTTCTGAAGAAGCAGGGCTATGATGTCGTCGGCGTGACGATGCAGATATGGCAGGATGAAGAAACAGCCATTCAGGAAGAAAATGGCGGTTGCTGCGGCTTGAGCGCGGTGGATGACGCACGACGGGTGGCCAGTCAGTTGGACATCCCCTACTATGTGATGAACTTTAAAAAAGAATTCAAAGAGTGGGTGATGGATGACTTTGCCGGGGAATATTTTCGGGGAAGAACGCCAAATCCGTGTATCCGGTGCAATCGGTATGTCAAATGGGAAGCGCTTTTACATCGGGCCATGTCCATTGGAGGAGACTATATTGCCACAGGACATTATGCCAAA…	-	-	-	-	-	-	-
Unigene246677	7.50573e-07	1.14053e-06	2.84989e-07	0	0	0	K03151|1|2.3e-181|641.3|obj:EIO64_09780|thiI; tRNA uracil 4-sulfurtransferase [EC:2.8.1.4]!K03151|2|2.0e-137|495.4|ibu:IB211_00336|thiI; tRNA uracil 4-sulfurtransferase [EC:2.8.1.4]!K03151|3|1.3e-136|492.7|fpla:A4U99_17615|thiI; tRNA uracil 4-sulfurtransferase [EC:2.8.1.4]!K03151|4|1.2e-110|406.4|ruk:A4V00_07445|thiI; tRNA uracil 4-sulfurtransferase [EC:2.8.1.4]!K03151|5|1.2e-110|406.4|esr:ES1_04…	ATGAAAAATAAAAAAGTCATTGTCGGGATGTCCGGCGGTGTGGACTCTTCTGTGGCCGCCATGCTTCTGAAGAAGCAGGGCTATGATGTCGTCGGCGTGACGATGCAGATATGGCAGGATGAAGAAACAGCCATTCAGGAAGAAAATGGCGGTTGCTGCGGCTTGAGCGCGGTGGATGACGCACGACGGGTGGCCAGTCAGTTGGACATCCCCTACTATGTGATGAACTTTAAAAAAGAATTCAAAGAGTGGGTGATGGATGACTTTGCCGGGGAATATTTTCGGGGAAGAACGCCAAATCCGTGTATCCGGTGCAATCGGTATGTCAAATGGGAAGCGCTTTTACATCGGGCCATGTCCATTGGAGGAGACTATATTGCCACAGGACATTATGCCAAA…	-	-	-	-	-	-	-
Unigene248778	1.13114e-05	4.77669e-06	9.04027e-06	0	0	0	K00566|1|4.9e-154|550.4|dun:FDZ78_05855|mnmA; tRNA-uridine 2-sulfurtransferase [EC:2.8.1.13]!K21027|2|1.2e-147|529.3|pary:A4V02_08170|TRMU; tRNA-5-taurinomethyluridine 2-sulfurtransferase [EC:2.8.1.14]!K00566|3|2.4e-129|468.4|bth:BT_0155|mnmA; tRNA-uridine 2-sulfurtransferase [EC:2.8.1.13]!K00566|4|3.2e-129|468.0|btho:Btheta7330_03208|mnmA; tRNA-uridine 2-sulfurtransferase [EC:2.8.1.13]!K00566|5|…	ATGAAAAATAAAAAAGTCATTGTCGGGATGTCCGGCGGTGTGGACTCTTCTGTGGCCGCCATGCTTCTGAAGAAGCAGGGCTATGATGTCGTCGGCGTGACGATGCAGATATGGCAGGATGAAGAAACAGCCATTCAGGAAGAAAATGGCGGTTGCTGCGGCTTGAGCGCGGTGGATGACGCACGACGGGTGGCCAGTCAGTTGGACATCCCCTACTATGTGATGAACTTTAAAAAAGAATTCAAAGAGTGGGTGATGGATGACTTTGCCGGGGAATATTTTCGGGGAAGAACGCCAAATCCGTGTATCCGGTGCAATCGGTATGTCAAATGGGAAGCGCTTTTACATCGGGCCATGTCCATTGGAGGAGACTATATTGCCACAGGACATTATGCCAAA…	-	-	-	-	-	-	-
Unigene249030	1.13798e-06	1.79627e-07	8.52797e-07	0	0	0	K03151|1|5.8e-201|706.4|rob:CK5_21810|thiI; tRNA uracil 4-sulfurtransferase [EC:2.8.1.4]!K03151|2|2.7e-190|671.0|rum:CK1_35080|thiI; tRNA uracil 4-sulfurtransferase [EC:2.8.1.4]!K03151|3|2.7e-190|671.0|blab:EYS05_11395|thiI; tRNA uracil 4-sulfurtransferase [EC:2.8.1.4]!K03151|4|2.6e-169|601.3|rix:RO1_23050|thiI; tRNA uracil 4-sulfurtransferase [EC:2.8.1.4]!K03151|5|7.6e-169|599.7|rim:ROI_10850|th…	ATGAAAAATAAAAAAGTCATTGTCGGGATGTCCGGCGGTGTGGACTCTTCTGTGGCCGCCATGCTTCTGAAGAAGCAGGGCTATGATGTCGTCGGCGTGACGATGCAGATATGGCAGGATGAAGAAACAGCCATTCAGGAAGAAAATGGCGGTTGCTGCGGCTTGAGCGCGGTGGATGACGCACGACGGGTGGCCAGTCAGTTGGACATCCCCTACTATGTGATGAACTTTAAAAAAGAATTCAAAGAGTGGGTGATGGATGACTTTGCCGGGGAATATTTTCGGGGAAGAACGCCAAATCCGTGTATCCGGTGCAATCGGTATGTCAAATGGGAAGCGCTTTTACATCGGGCCATGTCCATTGGAGGAGACTATATTGCCACAGGACATTATGCCAAA…	-	-	-	-	-	-	-
Unigene249830	7.32352e-06	2.50824e-06	4.28048e-06	0	0	0	K01012|1|2.3e-201|707.6|bcae:A4V03_12780|bioB; biotin synthase [EC:2.8.1.6]!K01012|2|2.0e-189|667.9|bxy:BXY_14830|bioB; biotin synthase [EC:2.8.1.6]!K01012|3|7.4e-184|649.4|boa:Bovatus_01895|bioB; biotin synthase [EC:2.8.1.6]!K01012|4|3.0e-169|600.9|bcac:CGC64_17105|bioB; biotin synthase [EC:2.8.1.6]!K01012|5|4.3e-168|597.0|bth:BT_1835|bioB; biotin synthase [EC:2.8.1.6]	ATGAAAAATAAAAAAGTCATTGTCGGGATGTCCGGCGGTGTGGACTCTTCTGTGGCCGCCATGCTTCTGAAGAAGCAGGGCTATGATGTCGTCGGCGTGACGATGCAGATATGGCAGGATGAAGAAACAGCCATTCAGGAAGAAAATGGCGGTTGCTGCGGCTTGAGCGCGGTGGATGACGCACGACGGGTGGCCAGTCAGTTGGACATCCCCTACTATGTGATGAACTTTAAAAAAGAATTCAAAGAGTGGGTGATGGATGACTTTGCCGGGGAATATTTTCGGGGAAGAACGCCAAATCCGTGTATCCGGTGCAATCGGTATGTCAAATGGGAAGCGCTTTTACATCGGGCCATGTCCATTGGAGGAGACTATATTGCCACAGGACATTATGCCAAA…	-	-	-	-	-	-	-
Unigene250508	2.0112e-06	2.71431e-06	6.36367e-07	0	0	0	K01012|1|1.4e-142|512.3|rum:CK1_40100|bioB; biotin synthase [EC:2.8.1.6]!K01012|2|2.1e-141|508.4|blab:EYS05_03545|bioB; biotin synthase [EC:2.8.1.6]!K01012|3|3.0e-132|478.0|ehl:EHLA_1685|bioB; biotin synthase [EC:2.8.1.6]!K01012|4|7.3e-131|473.4|cthd:CDO33_03605|bioB; biotin synthase [EC:2.8.1.6]!K01012|5|5.4e-126|457.2|drs:DEHRE_03625|bioB; biotin synthase [EC:2.8.1.6]	ATGAAAAATAAAAAAGTCATTGTCGGGATGTCCGGCGGTGTGGACTCTTCTGTGGCCGCCATGCTTCTGAAGAAGCAGGGCTATGATGTCGTCGGCGTGACGATGCAGATATGGCAGGATGAAGAAACAGCCATTCAGGAAGAAAATGGCGGTTGCTGCGGCTTGAGCGCGGTGGATGACGCACGACGGGTGGCCAGTCAGTTGGACATCCCCTACTATGTGATGAACTTTAAAAAAGAATTCAAAGAGTGGGTGATGGATGACTTTGCCGGGGAATATTTTCGGGGAAGAACGCCAAATCCGTGTATCCGGTGCAATCGGTATGTCAAATGGGAAGCGCTTTTACATCGGGCCATGTCCATTGGAGGAGACTATATTGCCACAGGACATTATGCCAAA…	-	-	-	-	-	-	-
Unigene251592	3.02539e-07	1.15939e-06	3.35045e-07	0	0	0	K21029|1|1.7e-62|245.7|bvs:BARVI_00260|moeB; molybdopterin-synthase adenylyltransferase [EC:2.7.7.80]!K21029|2|6.9e-61|240.4|bdo:EL88_10575|moeB; molybdopterin-synthase adenylyltransferase [EC:2.7.7.80]!K21029|3|6.9e-61|240.4|bdh:GV66_18385|moeB; molybdopterin-synthase adenylyltransferase [EC:2.7.7.80]!K21029|4|2.0e-60|238.8|bvu:BVU_3547|moeB; molybdopterin-synthase adenylyltransferase [EC:2.7.7.…	ATGAAAAATAAAAAAGTCATTGTCGGGATGTCCGGCGGTGTGGACTCTTCTGTGGCCGCCATGCTTCTGAAGAAGCAGGGCTATGATGTCGTCGGCGTGACGATGCAGATATGGCAGGATGAAGAAACAGCCATTCAGGAAGAAAATGGCGGTTGCTGCGGCTTGAGCGCGGTGGATGACGCACGACGGGTGGCCAGTCAGTTGGACATCCCCTACTATGTGATGAACTTTAAAAAAGAATTCAAAGAGTGGGTGATGGATGACTTTGCCGGGGAATATTTTCGGGGAAGAACGCCAAATCCGTGTATCCGGTGCAATCGGTATGTCAAATGGGAAGCGCTTTTACATCGGGCCATGTCCATTGGAGGAGACTATATTGCCACAGGACATTATGCCAAA…	-	-	-	-	-	-	-
Unigene254055	0	6.97762e-07	9.46484e-08	0	0	0	K00566|1|9.3e-142|509.6|ruj:E5Z56_03790|mnmA; tRNA-uridine 2-sulfurtransferase [EC:2.8.1.13]!K00566|2|7.9e-125|453.4|euu:ADJ67_03660|mnmA; tRNA-uridine 2-sulfurtransferase [EC:2.8.1.13]!K00566|3|5.1e-124|450.7|rum:CK1_31360|mnmA; tRNA-uridine 2-sulfurtransferase [EC:2.8.1.13]!K00566|4|8.8e-124|449.9|blab:EYS05_17150|mnmA; tRNA-uridine 2-sulfurtransferase [EC:2.8.1.13]!K00566|5|2.8e-122|444.9|capr…	ATGAAAAATAAAAAAGTCATTGTCGGGATGTCCGGCGGTGTGGACTCTTCTGTGGCCGCCATGCTTCTGAAGAAGCAGGGCTATGATGTCGTCGGCGTGACGATGCAGATATGGCAGGATGAAGAAACAGCCATTCAGGAAGAAAATGGCGGTTGCTGCGGCTTGAGCGCGGTGGATGACGCACGACGGGTGGCCAGTCAGTTGGACATCCCCTACTATGTGATGAACTTTAAAAAAGAATTCAAAGAGTGGGTGATGGATGACTTTGCCGGGGAATATTTTCGGGGAAGAACGCCAAATCCGTGTATCCGGTGCAATCGGTATGTCAAATGGGAAGCGCTTTTACATCGGGCCATGTCCATTGGAGGAGACTATATTGCCACAGGACATTATGCCAAA…	-	-	-	-	-	-	-
Unigene255701	0	0	3.67215e-07	0	0	0	K00566|1|2.2e-26|124.8|ccl:Clocl_1836|mnmA; tRNA-uridine 2-sulfurtransferase [EC:2.8.1.13]!K00566|2|6.4e-26|123.2|dru:Desru_3169|mnmA; tRNA-uridine 2-sulfurtransferase [EC:2.8.1.13]!K00566|3|8.4e-26|122.9|cia:BEN51_05855|mnmA; tRNA-uridine 2-sulfurtransferase [EC:2.8.1.13]!K00566|4|2.4e-25|121.3|cth:Cthe_0722|mnmA; tRNA-uridine 2-sulfurtransferase [EC:2.8.1.13]!K00566|5|2.4e-25|121.3|ctx:Clo1313_…	ATGAAAAATAAAAAAGTCATTGTCGGGATGTCCGGCGGTGTGGACTCTTCTGTGGCCGCCATGCTTCTGAAGAAGCAGGGCTATGATGTCGTCGGCGTGACGATGCAGATATGGCAGGATGAAGAAACAGCCATTCAGGAAGAAAATGGCGGTTGCTGCGGCTTGAGCGCGGTGGATGACGCACGACGGGTGGCCAGTCAGTTGGACATCCCCTACTATGTGATGAACTTTAAAAAAGAATTCAAAGAGTGGGTGATGGATGACTTTGCCGGGGAATATTTTCGGGGAAGAACGCCAAATCCGTGTATCCGGTGCAATCGGTATGTCAAATGGGAAGCGCTTTTACATCGGGCCATGTCCATTGGAGGAGACTATATTGCCACAGGACATTATGCCAAA…	-	-	-	-	-	-	-
Unigene256716	4.52358e-07	8.66762e-07	0	0	0	0	K03151|1|8.0e-137|493.0|rho:RHOM_05455|thiI; tRNA uracil 4-sulfurtransferase [EC:2.8.1.4]!K03151|2|6.8e-136|490.0|rix:RO1_23050|thiI; tRNA uracil 4-sulfurtransferase [EC:2.8.1.4]!K03151|3|2.0e-135|488.4|rim:ROI_10850|thiI; tRNA uracil 4-sulfurtransferase [EC:2.8.1.4]!K03151|4|1.9e-130|471.9|eel:EUBELI_01160|thiI; tRNA uracil 4-sulfurtransferase [EC:2.8.1.4]!K03151|5|5.5e-130|470.3|byl:A4V09_15065…	ATGAAAAATAAAAAAGTCATTGTCGGGATGTCCGGCGGTGTGGACTCTTCTGTGGCCGCCATGCTTCTGAAGAAGCAGGGCTATGATGTCGTCGGCGTGACGATGCAGATATGGCAGGATGAAGAAACAGCCATTCAGGAAGAAAATGGCGGTTGCTGCGGCTTGAGCGCGGTGGATGACGCACGACGGGTGGCCAGTCAGTTGGACATCCCCTACTATGTGATGAACTTTAAAAAAGAATTCAAAGAGTGGGTGATGGATGACTTTGCCGGGGAATATTTTCGGGGAAGAACGCCAAATCCGTGTATCCGGTGCAATCGGTATGTCAAATGGGAAGCGCTTTTACATCGGGCCATGTCCATTGGAGGAGACTATATTGCCACAGGACATTATGCCAAA…	-	-	-	-	-	-	-
Unigene257132	1.73515e-07	6.64942e-07	1.92158e-07	0	0	0	K03151|1|2.7e-108|398.7|anx:ACH33_13640|thiI; tRNA uracil 4-sulfurtransferase [EC:2.8.1.4]!K03151|2|2.1e-105|389.0|ocn:CUC15_12605|thiI; tRNA uracil 4-sulfurtransferase [EC:2.8.1.4]!K03151|3|2.1e-105|389.0|ocb:CV093_13365|thiI; tRNA uracil 4-sulfurtransferase [EC:2.8.1.4]!K03151|4|3.0e-104|385.2|tvu:AB849_009070|thiI; tRNA uracil 4-sulfurtransferase [EC:2.8.1.4]!K03151|5|5.2e-104|384.4|vig:BKP57_…	ATGAAAAATAAAAAAGTCATTGTCGGGATGTCCGGCGGTGTGGACTCTTCTGTGGCCGCCATGCTTCTGAAGAAGCAGGGCTATGATGTCGTCGGCGTGACGATGCAGATATGGCAGGATGAAGAAACAGCCATTCAGGAAGAAAATGGCGGTTGCTGCGGCTTGAGCGCGGTGGATGACGCACGACGGGTGGCCAGTCAGTTGGACATCCCCTACTATGTGATGAACTTTAAAAAAGAATTCAAAGAGTGGGTGATGGATGACTTTGCCGGGGAATATTTTCGGGGAAGAACGCCAAATCCGTGTATCCGGTGCAATCGGTATGTCAAATGGGAAGCGCTTTTACATCGGGCCATGTCCATTGGAGGAGACTATATTGCCACAGGACATTATGCCAAA…	-	-	-	-	-	-	-
Unigene257183	4.35924e-07	7.55377e-07	9.37937e-07	0	0	0	K03151|1|2.3e-229|800.8|aeq:AEQU_1093|thiI; tRNA uracil 4-sulfurtransferase [EC:2.8.1.4]!K03151|2|9.6e-167|592.8|gpa:GPA_33370|thiI; tRNA uracil 4-sulfurtransferase [EC:2.8.1.4]!K03151|3|1.2e-164|585.9|eyy:EGYY_14500|thiI; tRNA uracil 4-sulfurtransferase [EC:2.8.1.4]!K03151|4|2.0e-164|585.1|ele:Elen_1658|thiI; tRNA uracil 4-sulfurtransferase [EC:2.8.1.4]!K03151|5|1.7e-163|582.0|cbac:JI75_03930|th…	ATGAAAAATAAAAAAGTCATTGTCGGGATGTCCGGCGGTGTGGACTCTTCTGTGGCCGCCATGCTTCTGAAGAAGCAGGGCTATGATGTCGTCGGCGTGACGATGCAGATATGGCAGGATGAAGAAACAGCCATTCAGGAAGAAAATGGCGGTTGCTGCGGCTTGAGCGCGGTGGATGACGCACGACGGGTGGCCAGTCAGTTGGACATCCCCTACTATGTGATGAACTTTAAAAAAGAATTCAAAGAGTGGGTGATGGATGACTTTGCCGGGGAATATTTTCGGGGAAGAACGCCAAATCCGTGTATCCGGTGCAATCGGTATGTCAAATGGGAAGCGCTTTTACATCGGGCCATGTCCATTGGAGGAGACTATATTGCCACAGGACATTATGCCAAA…	-	-	-	-	-	-	-
Unigene258309	1.748e-07	1.09218e-06	2.07409e-07	0	0	0	K06864|1|1.1e-83|316.2|capr:EQM14_12585|larE; pyridinium-3,5-biscarboxylic acid mononucleotide sulfurtransferase [EC:4.4.1.37]!K06864|2|5.9e-80|303.9|tsu:Tresu_1703|larE; pyridinium-3,5-biscarboxylic acid mononucleotide sulfurtransferase [EC:4.4.1.37]!K06864|3|9.4e-78|296.6|selt:BCS37_10135|larE; pyridinium-3,5-biscarboxylic acid mononucleotide sulfurtransferase [EC:4.4.1.37]!K06864|4|2.7e-77|295…	ATGAAAAATAAAAAAGTCATTGTCGGGATGTCCGGCGGTGTGGACTCTTCTGTGGCCGCCATGCTTCTGAAGAAGCAGGGCTATGATGTCGTCGGCGTGACGATGCAGATATGGCAGGATGAAGAAACAGCCATTCAGGAAGAAAATGGCGGTTGCTGCGGCTTGAGCGCGGTGGATGACGCACGACGGGTGGCCAGTCAGTTGGACATCCCCTACTATGTGATGAACTTTAAAAAAGAATTCAAAGAGTGGGTGATGGATGACTTTGCCGGGGAATATTTTCGGGGAAGAACGCCAAATCCGTGTATCCGGTGCAATCGGTATGTCAAATGGGAAGCGCTTTTACATCGGGCCATGTCCATTGGAGGAGACTATATTGCCACAGGACATTATGCCAAA…	-	-	-	-	-	-	-
Unigene259681	4.4146e-07	1.1635e-06	1.25715e-06	0	0	0	K03644|1|2.7e-102|378.3|pah:Poras_1655|lipA; lipoyl synthase [EC:2.8.1.8]!K03644|2|7.8e-102|376.7|pcre:NCTC12858_00328|lipA; lipoyl synthase [EC:2.8.1.8]!K03644|3|1.3e-101|375.9|buy:D8S85_02680|lipA; lipoyl synthase [EC:2.8.1.8]!K03644|4|1.7e-101|375.6|tde:TDE1575|lipA; lipoyl synthase [EC:2.8.1.8]!K03644|5|5.2e-98|364.0|ppn:Palpr_0427|lipA; lipoyl synthase [EC:2.8.1.8]	ATGAAAAATAAAAAAGTCATTGTCGGGATGTCCGGCGGTGTGGACTCTTCTGTGGCCGCCATGCTTCTGAAGAAGCAGGGCTATGATGTCGTCGGCGTGACGATGCAGATATGGCAGGATGAAGAAACAGCCATTCAGGAAGAAAATGGCGGTTGCTGCGGCTTGAGCGCGGTGGATGACGCACGACGGGTGGCCAGTCAGTTGGACATCCCCTACTATGTGATGAACTTTAAAAAAGAATTCAAAGAGTGGGTGATGGATGACTTTGCCGGGGAATATTTTCGGGGAAGAACGCCAAATCCGTGTATCCGGTGCAATCGGTATGTCAAATGGGAAGCGCTTTTACATCGGGCCATGTCCATTGGAGGAGACTATATTGCCACAGGACATTATGCCAAA…	-	-	-	-	-	-	-
Unigene262367	7.04876e-06	4.36587e-06	5.45458e-06	0	0	0	K01012|1|1.6e-53|215.3|pary:A4V02_10090|bioB; biotin synthase [EC:2.8.1.6]!K01012|2|9.6e-43|179.5|bvs:BARVI_01050|bioB; biotin synthase [EC:2.8.1.6]!K01012|3|3.7e-34|151.0|ald:GFH31_11925|bioB; biotin synthase [EC:2.8.1.6]!K01012|4|2.0e-32|145.2|rbc:BN938_2396|bioB; biotin synthase [EC:2.8.1.6]!K01012|5|5.8e-32|143.7|buy:D8S85_03480|bioB; biotin synthase [EC:2.8.1.6]	ATGAAAAATAAAAAAGTCATTGTCGGGATGTCCGGCGGTGTGGACTCTTCTGTGGCCGCCATGCTTCTGAAGAAGCAGGGCTATGATGTCGTCGGCGTGACGATGCAGATATGGCAGGATGAAGAAACAGCCATTCAGGAAGAAAATGGCGGTTGCTGCGGCTTGAGCGCGGTGGATGACGCACGACGGGTGGCCAGTCAGTTGGACATCCCCTACTATGTGATGAACTTTAAAAAAGAATTCAAAGAGTGGGTGATGGATGACTTTGCCGGGGAATATTTTCGGGGAAGAACGCCAAATCCGTGTATCCGGTGCAATCGGTATGTCAAATGGGAAGCGCTTTTACATCGGGCCATGTCCATTGGAGGAGACTATATTGCCACAGGACATTATGCCAAA…	-	-	-	-	-	-	-
Unigene263398	1.1799e-06	6.2295e-06	6.30004e-07	0	0	0	K01012|1|4.2e-117|427.6|cck:Ccar_14075|bioB; biotin synthase [EC:2.8.1.6]!K01012|2|2.7e-116|424.9|ceu:A7L45_01970|bioB; biotin synthase [EC:2.8.1.6]!K01012|3|8.7e-115|419.9|csq:CSCA_0058|bioB; biotin synthase [EC:2.8.1.6]!K01012|4|9.7e-114|416.4|ruj:E5Z56_10740|bioB; biotin synthase [EC:2.8.1.6]!K01012|5|6.9e-112|410.2|cdy:F3K33_09485|bioB; biotin synthase [EC:2.8.1.6]	ATGAAAAATAAAAAAGTCATTGTCGGGATGTCCGGCGGTGTGGACTCTTCTGTGGCCGCCATGCTTCTGAAGAAGCAGGGCTATGATGTCGTCGGCGTGACGATGCAGATATGGCAGGATGAAGAAACAGCCATTCAGGAAGAAAATGGCGGTTGCTGCGGCTTGAGCGCGGTGGATGACGCACGACGGGTGGCCAGTCAGTTGGACATCCCCTACTATGTGATGAACTTTAAAAAAGAATTCAAAGAGTGGGTGATGGATGACTTTGCCGGGGAATATTTTCGGGGAAGAACGCCAAATCCGTGTATCCGGTGCAATCGGTATGTCAAATGGGAAGCGCTTTTACATCGGGCCATGTCCATTGGAGGAGACTATATTGCCACAGGACATTATGCCAAA…	-	-	-	-	-	-	-
Unigene263538	6.90193e-07	5.38847e-06	2.49584e-07	0	0	0	K00566|1|9.4e-150|536.2|bhan:CGC63_10555|mnmA; tRNA-uridine 2-sulfurtransferase [EC:2.8.1.13]!K00566|2|5.2e-148|530.4|blau:DQQ01_06180|mnmA; tRNA-uridine 2-sulfurtransferase [EC:2.8.1.13]!K00566|3|6.7e-148|530.0|bpro:PMF13cell1_04670|mnmA; tRNA-uridine 2-sulfurtransferase [EC:2.8.1.13]!K00566|4|8.8e-148|529.6|cso:CLS_15080|mnmA; tRNA-uridine 2-sulfurtransferase [EC:2.8.1.13]!K00566|5|4.4e-147|527…	ATGAAAAATAAAAAAGTCATTGTCGGGATGTCCGGCGGTGTGGACTCTTCTGTGGCCGCCATGCTTCTGAAGAAGCAGGGCTATGATGTCGTCGGCGTGACGATGCAGATATGGCAGGATGAAGAAACAGCCATTCAGGAAGAAAATGGCGGTTGCTGCGGCTTGAGCGCGGTGGATGACGCACGACGGGTGGCCAGTCAGTTGGACATCCCCTACTATGTGATGAACTTTAAAAAAGAATTCAAAGAGTGGGTGATGGATGACTTTGCCGGGGAATATTTTCGGGGAAGAACGCCAAATCCGTGTATCCGGTGCAATCGGTATGTCAAATGGGAAGCGCTTTTACATCGGGCCATGTCCATTGGAGGAGACTATATTGCCACAGGACATTATGCCAAA…	-	-	-	-	-	-	-
Unigene264051	6.94059e-07	5.78211e-07	1.64707e-07	0	0	0	K21029|1|6.3e-50|203.8|bvs:BARVI_00260|moeB; molybdopterin-synthase adenylyltransferase [EC:2.7.7.80]!K21029|2|5.9e-48|197.2|bcae:A4V03_09510|moeB; molybdopterin-synthase adenylyltransferase [EC:2.7.7.80]!K21029|3|5.0e-47|194.1|bcac:CGC64_12255|moeB; molybdopterin-synthase adenylyltransferase [EC:2.7.7.80]!K21029|4|6.5e-47|193.7|dku:Desku_2949|moeB; molybdopterin-synthase adenylyltransferase [EC:…	ATGAAAAATAAAAAAGTCATTGTCGGGATGTCCGGCGGTGTGGACTCTTCTGTGGCCGCCATGCTTCTGAAGAAGCAGGGCTATGATGTCGTCGGCGTGACGATGCAGATATGGCAGGATGAAGAAACAGCCATTCAGGAAGAAAATGGCGGTTGCTGCGGCTTGAGCGCGGTGGATGACGCACGACGGGTGGCCAGTCAGTTGGACATCCCCTACTATGTGATGAACTTTAAAAAAGAATTCAAAGAGTGGGTGATGGATGACTTTGCCGGGGAATATTTTCGGGGAAGAACGCCAAATCCGTGTATCCGGTGCAATCGGTATGTCAAATGGGAAGCGCTTTTACATCGGGCCATGTCCATTGGAGGAGACTATATTGCCACAGGACATTATGCCAAA…	-	-	-	-	-	-	-
Unigene266898	4.39715e-07	7.3264e-07	7.18845e-07	0.000183605	0.000177545	0.00018038	K03151|1|8.7e-276|955.3|ecx:EcHS_A0495|thiI; tRNA uracil 4-sulfurtransferase [EC:2.8.1.4]!K03151|2|8.7e-276|955.3|ebr:ECB_00371|thiI; tRNA uracil 4-sulfurtransferase [EC:2.8.1.4]!K03151|3|8.7e-276|955.3|ebl:ECD_00371|thiI; tRNA uracil 4-sulfurtransferase [EC:2.8.1.4]!K03151|4|8.7e-276|955.3|ebe:B21_00375|thiI; tRNA uracil 4-sulfurtransferase [EC:2.8.1.4]!K03151|5|8.7e-276|955.3|ebd:ECBD_3238|thiI…	ATGAAAAATAAAAAAGTCATTGTCGGGATGTCCGGCGGTGTGGACTCTTCTGTGGCCGCCATGCTTCTGAAGAAGCAGGGCTATGATGTCGTCGGCGTGACGATGCAGATATGGCAGGATGAAGAAACAGCCATTCAGGAAGAAAATGGCGGTTGCTGCGGCTTGAGCGCGGTGGATGACGCACGACGGGTGGCCAGTCAGTTGGACATCCCCTACTATGTGATGAACTTTAAAAAAGAATTCAAAGAGTGGGTGATGGATGACTTTGCCGGGGAATATTTTCGGGGAAGAACGCCAAATCCGTGTATCCGGTGCAATCGGTATGTCAAATGGGAAGCGCTTTTACATCGGGCCATGTCCATTGGAGGAGACTATATTGCCACAGGACATTATGCCAAA…	-	-	-	-	-	-	-
Unigene268032	0	7.96993e-07	0	0	0	0	K00566|1|8.2e-24|115.5|ehl:EHLA_2753|mnmA; tRNA-uridine 2-sulfurtransferase [EC:2.8.1.13]!K00566|2|1.4e-20|104.8|blab:EYS05_17150|mnmA; tRNA-uridine 2-sulfurtransferase [EC:2.8.1.13]!K00566|3|2.5e-20|104.0|ruj:E5Z56_03790|mnmA; tRNA-uridine 2-sulfurtransferase [EC:2.8.1.13]!K00566|4|4.2e-20|103.2|rum:CK1_31360|mnmA; tRNA-uridine 2-sulfurtransferase [EC:2.8.1.13]!K00566|5|4.2e-20|103.2|afn:Acfer_0…	ATGAAAAATAAAAAAGTCATTGTCGGGATGTCCGGCGGTGTGGACTCTTCTGTGGCCGCCATGCTTCTGAAGAAGCAGGGCTATGATGTCGTCGGCGTGACGATGCAGATATGGCAGGATGAAGAAACAGCCATTCAGGAAGAAAATGGCGGTTGCTGCGGCTTGAGCGCGGTGGATGACGCACGACGGGTGGCCAGTCAGTTGGACATCCCCTACTATGTGATGAACTTTAAAAAAGAATTCAAAGAGTGGGTGATGGATGACTTTGCCGGGGAATATTTTCGGGGAAGAACGCCAAATCCGTGTATCCGGTGCAATCGGTATGTCAAATGGGAAGCGCTTTTACATCGGGCCATGTCCATTGGAGGAGACTATATTGCCACAGGACATTATGCCAAA…	Neglecta_timonensis	6.7842e-05	9.11806e-05	6.69743e-05	0	0	0
Unigene271699	4.28456e-07	2.60292e-06	0	0	0	0	K01012|1|9.4e-134|483.0|cthd:CDO33_03605|bioB; biotin synthase [EC:2.8.1.6]!K01012|2|3.6e-133|481.1|drs:DEHRE_03625|bioB; biotin synthase [EC:2.8.1.6]!K01012|3|3.3e-131|474.6|rim:ROI_19390|bioB; biotin synthase [EC:2.8.1.6]!K01012|4|4.4e-131|474.2|dmi:Desmer_2937|bioB; biotin synthase [EC:2.8.1.6]!K01012|5|9.7e-131|473.0|cpy:Cphy_2083|bioB; biotin synthase [EC:2.8.1.6]	ATGAAAAATAAAAAAGTCATTGTCGGGATGTCCGGCGGTGTGGACTCTTCTGTGGCCGCCATGCTTCTGAAGAAGCAGGGCTATGATGTCGTCGGCGTGACGATGCAGATATGGCAGGATGAAGAAACAGCCATTCAGGAAGAAAATGGCGGTTGCTGCGGCTTGAGCGCGGTGGATGACGCACGACGGGTGGCCAGTCAGTTGGACATCCCCTACTATGTGATGAACTTTAAAAAAGAATTCAAAGAGTGGGTGATGGATGACTTTGCCGGGGAATATTTTCGGGGAAGAACGCCAAATCCGTGTATCCGGTGCAATCGGTATGTCAAATGGGAAGCGCTTTTACATCGGGCCATGTCCATTGGAGGAGACTATATTGCCACAGGACATTATGCCAAA…	-	-	-	-	-	-	-
Unigene272214	0	0	3.83564e-07	0	0	0	K03151|1|6.6e-18|95.9|cbac:JI75_03930|thiI; tRNA uracil 4-sulfurtransferase [EC:2.8.1.4]!K03151|2|4.3e-17|93.2|gpa:GPA_33370|thiI; tRNA uracil 4-sulfurtransferase [EC:2.8.1.4]!K03151|3|5.6e-17|92.8|aeq:AEQU_1093|thiI; tRNA uracil 4-sulfurtransferase [EC:2.8.1.4]!K03151|4|7.3e-17|92.4|eyy:EGYY_14500|thiI; tRNA uracil 4-sulfurtransferase [EC:2.8.1.4]!K03151|5|2.8e-16|90.5|ddt:AAY81_05985|thiI; tRNA…	ATGAAAAATAAAAAAGTCATTGTCGGGATGTCCGGCGGTGTGGACTCTTCTGTGGCCGCCATGCTTCTGAAGAAGCAGGGCTATGATGTCGTCGGCGTGACGATGCAGATATGGCAGGATGAAGAAACAGCCATTCAGGAAGAAAATGGCGGTTGCTGCGGCTTGAGCGCGGTGGATGACGCACGACGGGTGGCCAGTCAGTTGGACATCCCCTACTATGTGATGAACTTTAAAAAAGAATTCAAAGAGTGGGTGATGGATGACTTTGCCGGGGAATATTTTCGGGGAAGAACGCCAAATCCGTGTATCCGGTGCAATCGGTATGTCAAATGGGAAGCGCTTTTACATCGGGCCATGTCCATTGGAGGAGACTATATTGCCACAGGACATTATGCCAAA…	-	-	-	-	-	-	-
Unigene272486	3.68719e-07	7.70729e-07	1.59092e-07	0	0	0	K01012|1|8.2e-98|363.6|dku:Desku_2317|bioB; biotin synthase [EC:2.8.1.6]!K01012|2|3.1e-97|361.7|dfg:B0537_10690|bioB; biotin synthase [EC:2.8.1.6]!K01012|3|4.1e-97|361.3|dca:Desca_1533|bioB; biotin synthase [EC:2.8.1.6]!K01012|4|2.6e-96|358.6|drm:Dred_2151|bioB; biotin synthase [EC:2.8.1.6]!K01012|5|5.9e-96|357.5|mta:Moth_1735|bioB; biotin synthase [EC:2.8.1.6]	ATGAAAAATAAAAAAGTCATTGTCGGGATGTCCGGCGGTGTGGACTCTTCTGTGGCCGCCATGCTTCTGAAGAAGCAGGGCTATGATGTCGTCGGCGTGACGATGCAGATATGGCAGGATGAAGAAACAGCCATTCAGGAAGAAAATGGCGGTTGCTGCGGCTTGAGCGCGGTGGATGACGCACGACGGGTGGCCAGTCAGTTGGACATCCCCTACTATGTGATGAACTTTAAAAAAGAATTCAAAGAGTGGGTGATGGATGACTTTGCCGGGGAATATTTTCGGGGAAGAACGCCAAATCCGTGTATCCGGTGCAATCGGTATGTCAAATGGGAAGCGCTTTTACATCGGGCCATGTCCATTGGAGGAGACTATATTGCCACAGGACATTATGCCAAA…	-	-	-	-	-	-	-
Unigene273772	4.68215e-07	1.54465e-06	3.11113e-07	0	0	0	K06864|1|1.1e-88|332.8|obj:EIO64_06800|larE; pyridinium-3,5-biscarboxylic acid mononucleotide sulfurtransferase [EC:4.4.1.37]!K06864|2|5.0e-73|280.8|capr:EQM14_02360|larE; pyridinium-3,5-biscarboxylic acid mononucleotide sulfurtransferase [EC:4.4.1.37]!K06864|3|6.1e-71|273.9|fpla:A4U99_13410|larE; pyridinium-3,5-biscarboxylic acid mononucleotide sulfurtransferase [EC:4.4.1.37]!K06864|4|4.0e-70|27…	ATGAAAAATAAAAAAGTCATTGTCGGGATGTCCGGCGGTGTGGACTCTTCTGTGGCCGCCATGCTTCTGAAGAAGCAGGGCTATGATGTCGTCGGCGTGACGATGCAGATATGGCAGGATGAAGAAACAGCCATTCAGGAAGAAAATGGCGGTTGCTGCGGCTTGAGCGCGGTGGATGACGCACGACGGGTGGCCAGTCAGTTGGACATCCCCTACTATGTGATGAACTTTAAAAAAGAATTCAAAGAGTGGGTGATGGATGACTTTGCCGGGGAATATTTTCGGGGAAGAACGCCAAATCCGTGTATCCGGTGCAATCGGTATGTCAAATGGGAAGCGCTTTTACATCGGGCCATGTCCATTGGAGGAGACTATATTGCCACAGGACATTATGCCAAA…	-	-	-	-	-	-	-
Unigene275357	2.93143e-07	2.08802e-06	0	0	0	0	K01012|1|4.4e-114|417.5|cpro:CPRO_16000|bioB; biotin synthase [EC:2.8.1.6]!K01012|2|4.1e-112|411.0|cew:EKH84_05095|bioB; biotin synthase [EC:2.8.1.6]!K01012|3|4.5e-111|407.5|cle:Clole_0350|bioB; biotin synthase [EC:2.8.1.6]!K01012|4|1.1e-109|402.9|dgi:Desgi_1056|bioB; biotin synthase [EC:2.8.1.6]!K01012|5|2.5e-109|401.7|dor:Desor_2671|bioB; biotin synthase [EC:2.8.1.6]	ATGAAAAATAAAAAAGTCATTGTCGGGATGTCCGGCGGTGTGGACTCTTCTGTGGCCGCCATGCTTCTGAAGAAGCAGGGCTATGATGTCGTCGGCGTGACGATGCAGATATGGCAGGATGAAGAAACAGCCATTCAGGAAGAAAATGGCGGTTGCTGCGGCTTGAGCGCGGTGGATGACGCACGACGGGTGGCCAGTCAGTTGGACATCCCCTACTATGTGATGAACTTTAAAAAAGAATTCAAAGAGTGGGTGATGGATGACTTTGCCGGGGAATATTTTCGGGGAAGAACGCCAAATCCGTGTATCCGGTGCAATCGGTATGTCAAATGGGAAGCGCTTTTACATCGGGCCATGTCCATTGGAGGAGACTATATTGCCACAGGACATTATGCCAAA…	Lachnospiraceae_bacterium	0.00454317	0.0087321	0.00469552	6.57349e-07	2.77002e-07	0
Unigene278173	4.64006e-07	4.97001e-07	4.08991e-07	0	0	0	K01012|1|1.1e-150|539.3|rto:RTO_05620|bioB; biotin synthase [EC:2.8.1.6]!K01012|2|7.4e-147|526.6|css:Cst_c06960|bioB; biotin synthase [EC:2.8.1.6]!K01012|3|7.4e-147|526.6|csd:Clst_0662|bioB; biotin synthase [EC:2.8.1.6]!K01012|4|1.6e-141|508.8|cpro:CPRO_14540|bioB; biotin synthase [EC:2.8.1.6]!K01012|5|1.9e-139|501.9|cth:Cthe_1839|bioB; biotin synthase [EC:2.8.1.6]	ATGAAAAATAAAAAAGTCATTGTCGGGATGTCCGGCGGTGTGGACTCTTCTGTGGCCGCCATGCTTCTGAAGAAGCAGGGCTATGATGTCGTCGGCGTGACGATGCAGATATGGCAGGATGAAGAAACAGCCATTCAGGAAGAAAATGGCGGTTGCTGCGGCTTGAGCGCGGTGGATGACGCACGACGGGTGGCCAGTCAGTTGGACATCCCCTACTATGTGATGAACTTTAAAAAAGAATTCAAAGAGTGGGTGATGGATGACTTTGCCGGGGAATATTTTCGGGGAAGAACGCCAAATCCGTGTATCCGGTGCAATCGGTATGTCAAATGGGAAGCGCTTTTACATCGGGCCATGTCCATTGGAGGAGACTATATTGCCACAGGACATTATGCCAAA…	-	-	-	-	-	-	-
Unigene279053	5.02715e-07	9.75568e-07	5.61407e-08	0	0	0	K03151|1|5.9e-161|573.5|cbol:CGC65_06140|thiI; tRNA uracil 4-sulfurtransferase [EC:2.8.1.4]!K03151|2|5.0e-160|570.5|lacy:A4V08_25605|thiI; tRNA uracil 4-sulfurtransferase [EC:2.8.1.4]!K03151|3|6.5e-160|570.1|rim:ROI_10850|thiI; tRNA uracil 4-sulfurtransferase [EC:2.8.1.4]!K03151|4|2.5e-159|568.2|rix:RO1_23050|thiI; tRNA uracil 4-sulfurtransferase [EC:2.8.1.4]!K03151|5|3.2e-159|567.8|rho:RHOM_0545…	ATGAAAAATAAAAAAGTCATTGTCGGGATGTCCGGCGGTGTGGACTCTTCTGTGGCCGCCATGCTTCTGAAGAAGCAGGGCTATGATGTCGTCGGCGTGACGATGCAGATATGGCAGGATGAAGAAACAGCCATTCAGGAAGAAAATGGCGGTTGCTGCGGCTTGAGCGCGGTGGATGACGCACGACGGGTGGCCAGTCAGTTGGACATCCCCTACTATGTGATGAACTTTAAAAAAGAATTCAAAGAGTGGGTGATGGATGACTTTGCCGGGGAATATTTTCGGGGAAGAACGCCAAATCCGTGTATCCGGTGCAATCGGTATGTCAAATGGGAAGCGCTTTTACATCGGGCCATGTCCATTGGAGGAGACTATATTGCCACAGGACATTATGCCAAA…	-	-	-	-	-	-	-
Unigene281616	1.49355e-07	8.46091e-07	1.08693e-06	0	0	0	K21029|3|5.2e-40|171.0|tjr:TherJR_2242|moeB; molybdopterin-synthase adenylyltransferase [EC:2.7.7.80]	ATGAAAAATAAAAAAGTCATTGTCGGGATGTCCGGCGGTGTGGACTCTTCTGTGGCCGCCATGCTTCTGAAGAAGCAGGGCTATGATGTCGTCGGCGTGACGATGCAGATATGGCAGGATGAAGAAACAGCCATTCAGGAAGAAAATGGCGGTTGCTGCGGCTTGAGCGCGGTGGATGACGCACGACGGGTGGCCAGTCAGTTGGACATCCCCTACTATGTGATGAACTTTAAAAAAGAATTCAAAGAGTGGGTGATGGATGACTTTGCCGGGGAATATTTTCGGGGAAGAACGCCAAATCCGTGTATCCGGTGCAATCGGTATGTCAAATGGGAAGCGCTTTTACATCGGGCCATGTCCATTGGAGGAGACTATATTGCCACAGGACATTATGCCAAA…	-	-	-	-	-	-	-
Unigene283292	2.484e-07	3.72489e-07	8.25268e-07	0	0	0	K01012|1|7.3e-77|293.1|dgi:Desgi_1056|bioB; biotin synthase [EC:2.8.1.6]!K01012|2|7.3e-77|293.1|dor:Desor_2671|bioB; biotin synthase [EC:2.8.1.6]!K01012|3|6.8e-75|286.6|dgi:Desgi_3111|bioB; biotin synthase [EC:2.8.1.6]!K01012|4|2.9e-73|281.2|cpro:CPRO_16000|bioB; biotin synthase [EC:2.8.1.6]!K01012|5|6.4e-73|280.0|cew:EKH84_05095|bioB; biotin synthase [EC:2.8.1.6]	ATGAAAAATAAAAAAGTCATTGTCGGGATGTCCGGCGGTGTGGACTCTTCTGTGGCCGCCATGCTTCTGAAGAAGCAGGGCTATGATGTCGTCGGCGTGACGATGCAGATATGGCAGGATGAAGAAACAGCCATTCAGGAAGAAAATGGCGGTTGCTGCGGCTTGAGCGCGGTGGATGACGCACGACGGGTGGCCAGTCAGTTGGACATCCCCTACTATGTGATGAACTTTAAAAAAGAATTCAAAGAGTGGGTGATGGATGACTTTGCCGGGGAATATTTTCGGGGAAGAACGCCAAATCCGTGTATCCGGTGCAATCGGTATGTCAAATGGGAAGCGCTTTTACATCGGGCCATGTCCATTGGAGGAGACTATATTGCCACAGGACATTATGCCAAA…	-	-	-	-	-	-	-
Unigene283334	6.62866e-08	6.62669e-07	0	0	0	0	K01012|1|2.7e-57|228.0|css:Cst_c06960|bioB; biotin synthase [EC:2.8.1.6]!K01012|2|2.7e-57|228.0|csd:Clst_0662|bioB; biotin synthase [EC:2.8.1.6]!K01012|3|6.7e-56|223.4|cth:Cthe_1839|bioB; biotin synthase [EC:2.8.1.6]!K01012|4|6.7e-56|223.4|ctx:Clo1313_2531|bioB; biotin synthase [EC:2.8.1.6]!K01012|5|4.3e-55|220.7|rix:RO1_07840|bioB; biotin synthase [EC:2.8.1.6]	ATGAAAAATAAAAAAGTCATTGTCGGGATGTCCGGCGGTGTGGACTCTTCTGTGGCCGCCATGCTTCTGAAGAAGCAGGGCTATGATGTCGTCGGCGTGACGATGCAGATATGGCAGGATGAAGAAACAGCCATTCAGGAAGAAAATGGCGGTTGCTGCGGCTTGAGCGCGGTGGATGACGCACGACGGGTGGCCAGTCAGTTGGACATCCCCTACTATGTGATGAACTTTAAAAAAGAATTCAAAGAGTGGGTGATGGATGACTTTGCCGGGGAATATTTTCGGGGAAGAACGCCAAATCCGTGTATCCGGTGCAATCGGTATGTCAAATGGGAAGCGCTTTTACATCGGGCCATGTCCATTGGAGGAGACTATATTGCCACAGGACATTATGCCAAA…	bacterium_0.1xD8-71	0.00027452	0.000478734	8.66924e-05	0	0	0
Unigene285844	5.5217e-07	5.52006e-06	5.62762e-06	0	0	0	K03151|1|3.0e-152|544.7|euc:EC1_14650|thiI; tRNA uracil 4-sulfurtransferase [EC:2.8.1.4]!K03151|3|3.1e-133|481.5|erb:A4V01_11665|thiI; tRNA uracil 4-sulfurtransferase [EC:2.8.1.4]!K03151|4|7.4e-119|433.7|erl:AOC36_05815|thiI; tRNA uracil 4-sulfurtransferase [EC:2.8.1.4]!K03151|5|9.7e-119|433.3|erh:ERH_0509|thiI; tRNA uracil 4-sulfurtransferase [EC:2.8.1.4]	ATGAAAAATAAAAAAGTCATTGTCGGGATGTCCGGCGGTGTGGACTCTTCTGTGGCCGCCATGCTTCTGAAGAAGCAGGGCTATGATGTCGTCGGCGTGACGATGCAGATATGGCAGGATGAAGAAACAGCCATTCAGGAAGAAAATGGCGGTTGCTGCGGCTTGAGCGCGGTGGATGACGCACGACGGGTGGCCAGTCAGTTGGACATCCCCTACTATGTGATGAACTTTAAAAAAGAATTCAAAGAGTGGGTGATGGATGACTTTGCCGGGGAATATTTTCGGGGAAGAACGCCAAATCCGTGTATCCGGTGCAATCGGTATGTCAAATGGGAAGCGCTTTTACATCGGGCCATGTCCATTGGAGGAGACTATATTGCCACAGGACATTATGCCAAA…	-	-	-	-	-	-	-
Unigene286058	0	1.2067e-06	5.72893e-08	0	0	0	K03151|1|2.4e-130|471.9|rus:RBI_I01672|thiI; tRNA uracil 4-sulfurtransferase [EC:2.8.1.4]!K03151|2|1.5e-129|469.2|rch:RUM_23920|thiI; tRNA uracil 4-sulfurtransferase [EC:2.8.1.4]!K03151|3|7.1e-127|460.3|ruj:E5Z56_06465|thiI; tRNA uracil 4-sulfurtransferase [EC:2.8.1.4]!K03151|4|4.3e-124|451.1|rbp:B6259_09165|thiI; tRNA uracil 4-sulfurtransferase [EC:2.8.1.4]!K03151|5|9.6e-124|449.9|esr:ES1_04310|…	ATGAAAAATAAAAAAGTCATTGTCGGGATGTCCGGCGGTGTGGACTCTTCTGTGGCCGCCATGCTTCTGAAGAAGCAGGGCTATGATGTCGTCGGCGTGACGATGCAGATATGGCAGGATGAAGAAACAGCCATTCAGGAAGAAAATGGCGGTTGCTGCGGCTTGAGCGCGGTGGATGACGCACGACGGGTGGCCAGTCAGTTGGACATCCCCTACTATGTGATGAACTTTAAAAAAGAATTCAAAGAGTGGGTGATGGATGACTTTGCCGGGGAATATTTTCGGGGAAGAACGCCAAATCCGTGTATCCGGTGCAATCGGTATGTCAAATGGGAAGCGCTTTTACATCGGGCCATGTCCATTGGAGGAGACTATATTGCCACAGGACATTATGCCAAA…	-	-	-	-	-	-	-
Unigene294399	7.53128e-07	5.01936e-07	2.38299e-07	0	0	0	K21029|2|5.5e-13|80.5|dds:Ddes_1773|moeB; molybdopterin-synthase adenylyltransferase [EC:2.7.7.80]	ATGAAAAATAAAAAAGTCATTGTCGGGATGTCCGGCGGTGTGGACTCTTCTGTGGCCGCCATGCTTCTGAAGAAGCAGGGCTATGATGTCGTCGGCGTGACGATGCAGATATGGCAGGATGAAGAAACAGCCATTCAGGAAGAAAATGGCGGTTGCTGCGGCTTGAGCGCGGTGGATGACGCACGACGGGTGGCCAGTCAGTTGGACATCCCCTACTATGTGATGAACTTTAAAAAAGAATTCAAAGAGTGGGTGATGGATGACTTTGCCGGGGAATATTTTCGGGGAAGAACGCCAAATCCGTGTATCCGGTGCAATCGGTATGTCAAATGGGAAGCGCTTTTACATCGGGCCATGTCCATTGGAGGAGACTATATTGCCACAGGACATTATGCCAAA…	Desulfovibrionaceae_bacterium	0.00178123	0.000487294	0.0010626	1.09746e-07	0	0
Unigene295373	1.1362e-06	1.66011e-06	2.07409e-06	0	0	0	K06864|1|8.8e-84|316.6|bpb:bpr_I1983|larE; pyridinium-3,5-biscarboxylic acid mononucleotide sulfurtransferase [EC:4.4.1.37]!K06864|2|9.7e-83|313.2|mdv:C5Q96_07585|larE; pyridinium-3,5-biscarboxylic acid mononucleotide sulfurtransferase [EC:4.4.1.37]!K06864|3|1.1e-81|309.7|tsu:Tresu_1703|larE; pyridinium-3,5-biscarboxylic acid mononucleotide sulfurtransferase [EC:4.4.1.37]!K06864|4|5.3e-81|307.4|c…	ATGAAAAATAAAAAAGTCATTGTCGGGATGTCCGGCGGTGTGGACTCTTCTGTGGCCGCCATGCTTCTGAAGAAGCAGGGCTATGATGTCGTCGGCGTGACGATGCAGATATGGCAGGATGAAGAAACAGCCATTCAGGAAGAAAATGGCGGTTGCTGCGGCTTGAGCGCGGTGGATGACGCACGACGGGTGGCCAGTCAGTTGGACATCCCCTACTATGTGATGAACTTTAAAAAAGAATTCAAAGAGTGGGTGATGGATGACTTTGCCGGGGAATATTTTCGGGGAAGAACGCCAAATCCGTGTATCCGGTGCAATCGGTATGTCAAATGGGAAGCGCTTTTACATCGGGCCATGTCCATTGGAGGAGACTATATTGCCACAGGACATTATGCCAAA…	-	-	-	-	-	-	-
Unigene296298	6.0353e-07	2.08156e-06	6.58827e-07	0	0	0	K03151|1|1.3e-160|572.4|fpla:A4U99_17615|thiI; tRNA uracil 4-sulfurtransferase [EC:2.8.1.4]!K03151|2|2.9e-152|544.7|ibu:IB211_00336|thiI; tRNA uracil 4-sulfurtransferase [EC:2.8.1.4]!K03151|3|1.4e-130|472.6|obj:EIO64_09780|thiI; tRNA uracil 4-sulfurtransferase [EC:2.8.1.4]!K03151|4|1.3e-120|439.5|rch:RUM_23920|thiI; tRNA uracil 4-sulfurtransferase [EC:2.8.1.4]!K03151|5|9.7e-116|423.3|ral:Rumal_01…	ATGAAAAATAAAAAAGTCATTGTCGGGATGTCCGGCGGTGTGGACTCTTCTGTGGCCGCCATGCTTCTGAAGAAGCAGGGCTATGATGTCGTCGGCGTGACGATGCAGATATGGCAGGATGAAGAAACAGCCATTCAGGAAGAAAATGGCGGTTGCTGCGGCTTGAGCGCGGTGGATGACGCACGACGGGTGGCCAGTCAGTTGGACATCCCCTACTATGTGATGAACTTTAAAAAAGAATTCAAAGAGTGGGTGATGGATGACTTTGCCGGGGAATATTTTCGGGGAAGAACGCCAAATCCGTGTATCCGGTGCAATCGGTATGTCAAATGGGAAGCGCTTTTACATCGGGCCATGTCCATTGGAGGAGACTATATTGCCACAGGACATTATGCCAAA…	-	-	-	-	-	-	-
Unigene297984	1.2468e-06	7.60019e-07	0	0	0	0	K00566|1|1.5e-60|240.0|rto:RTO_17420|mnmA; tRNA-uridine 2-sulfurtransferase [EC:2.8.1.13]!K00566|2|3.4e-60|238.8|lpil:LIP_2621|mnmA; tRNA-uridine 2-sulfurtransferase [EC:2.8.1.13]!K00566|3|4.4e-60|238.4|chy:CHY_2197|mnmA; tRNA-uridine 2-sulfurtransferase [EC:2.8.1.13]!K00566|4|9.8e-60|237.3|mym:A176_003415|mnmA; tRNA-uridine 2-sulfurtransferase [EC:2.8.1.13]!K00566|5|1.7e-59|236.5|ccx:COCOR_04541…	ATGAAAAATAAAAAAGTCATTGTCGGGATGTCCGGCGGTGTGGACTCTTCTGTGGCCGCCATGCTTCTGAAGAAGCAGGGCTATGATGTCGTCGGCGTGACGATGCAGATATGGCAGGATGAAGAAACAGCCATTCAGGAAGAAAATGGCGGTTGCTGCGGCTTGAGCGCGGTGGATGACGCACGACGGGTGGCCAGTCAGTTGGACATCCCCTACTATGTGATGAACTTTAAAAAAGAATTCAAAGAGTGGGTGATGGATGACTTTGCCGGGGAATATTTTCGGGGAAGAACGCCAAATCCGTGTATCCGGTGCAATCGGTATGTCAAATGGGAAGCGCTTTTACATCGGGCCATGTCCATTGGAGGAGACTATATTGCCACAGGACATTATGCCAAA…	-	-	-	-	-	-	-
Unigene298055	4.42038e-07	8.15827e-07	6.77814e-07	0.00017921	0.00017598	0.000171498	K01012|1|5.3e-198|696.4|eco:b0775|bioB; biotin synthase [EC:2.8.1.6]!K01012|2|5.3e-198|696.4|ecj:JW0758|bioB; biotin synthase [EC:2.8.1.6]!K01012|3|5.3e-198|696.4|ecd:ECDH10B_0843|bioB; biotin synthase [EC:2.8.1.6]!K01012|4|5.3e-198|696.4|ebw:BWG_0627|bioB; biotin synthase [EC:2.8.1.6]!K01012|5|5.3e-198|696.4|ecok:ECMDS42_0625|bioB; biotin synthase [EC:2.8.1.6]	ATGAAAAATAAAAAAGTCATTGTCGGGATGTCCGGCGGTGTGGACTCTTCTGTGGCCGCCATGCTTCTGAAGAAGCAGGGCTATGATGTCGTCGGCGTGACGATGCAGATATGGCAGGATGAAGAAACAGCCATTCAGGAAGAAAATGGCGGTTGCTGCGGCTTGAGCGCGGTGGATGACGCACGACGGGTGGCCAGTCAGTTGGACATCCCCTACTATGTGATGAACTTTAAAAAAGAATTCAAAGAGTGGGTGATGGATGACTTTGCCGGGGAATATTTTCGGGGAAGAACGCCAAATCCGTGTATCCGGTGCAATCGGTATGTCAAATGGGAAGCGCTTTTACATCGGGCCATGTCCATTGGAGGAGACTATATTGCCACAGGACATTATGCCAAA…	-	-	-	-	-	-	-
Unigene298858	6.16136e-07	6.15953e-07	5.26374e-07	0	0	0	K21028|1|5.5e-55|221.5|sbr:SY1_11770|ynjE; molybdopterin synthase sulfurtransferase [EC:2.8.1.11]!K21028|2|1.4e-50|206.8|eac:EAL2_808p04410|ynjE; molybdopterin synthase sulfurtransferase [EC:2.8.1.11]!K21028|3|1.4e-45|190.3|cfm:BJL90_19350|ynjE; molybdopterin synthase sulfurtransferase [EC:2.8.1.11]!K21028|4|3.0e-45|189.1|cdf:CD630_01210|ynjE; molybdopterin synthase sulfurtransferase [EC:2.8.1.11…	ATGAAAAATAAAAAAGTCATTGTCGGGATGTCCGGCGGTGTGGACTCTTCTGTGGCCGCCATGCTTCTGAAGAAGCAGGGCTATGATGTCGTCGGCGTGACGATGCAGATATGGCAGGATGAAGAAACAGCCATTCAGGAAGAAAATGGCGGTTGCTGCGGCTTGAGCGCGGTGGATGACGCACGACGGGTGGCCAGTCAGTTGGACATCCCCTACTATGTGATGAACTTTAAAAAAGAATTCAAAGAGTGGGTGATGGATGACTTTGCCGGGGAATATTTTCGGGGAAGAACGCCAAATCCGTGTATCCGGTGCAATCGGTATGTCAAATGGGAAGCGCTTTTACATCGGGCCATGTCCATTGGAGGAGACTATATTGCCACAGGACATTATGCCAAA…	Lachnospiraceae_bacterium_3-2	0.000684165	0.000785783	0.000764842	3.2268e-08	3.08238e-08	0
Unigene298865	4.8774e-06	4.87595e-06	5.51493e-06	3.56027e-08	0	0	K01012|1|5.2e-131|473.8|pary:A4V02_10090|bioB; biotin synthase [EC:2.8.1.6]!K01012|2|4.1e-99|367.9|bvs:BARVI_01050|bioB; biotin synthase [EC:2.8.1.6]!K00833|3|1.0e-89|336.7|bth:BT_1442|bioA; adenosylmethionine---8-amino-7-oxononanoate aminotransferase [EC:2.6.1.62]!K00833|4|1.3e-89|336.3|btho:Btheta7330_01773|bioA; adenosylmethionine---8-amino-7-oxononanoate aminotransferase [EC:2.6.1.62]!K00833|…	ATGAAAAATAAAAAAGTCATTGTCGGGATGTCCGGCGGTGTGGACTCTTCTGTGGCCGCCATGCTTCTGAAGAAGCAGGGCTATGATGTCGTCGGCGTGACGATGCAGATATGGCAGGATGAAGAAACAGCCATTCAGGAAGAAAATGGCGGTTGCTGCGGCTTGAGCGCGGTGGATGACGCACGACGGGTGGCCAGTCAGTTGGACATCCCCTACTATGTGATGAACTTTAAAAAAGAATTCAAAGAGTGGGTGATGGATGACTTTGCCGGGGAATATTTTCGGGGAAGAACGCCAAATCCGTGTATCCGGTGCAATCGGTATGTCAAATGGGAAGCGCTTTTACATCGGGCCATGTCCATTGGAGGAGACTATATTGCCACAGGACATTATGCCAAA…	-	-	-	-	-	-	-
Unigene301069	7.11498e-07	5.39392e-06	4.92465e-06	0	0	0	K00566|1|5.5e-167|593.6|fro:AALO17_08490|mnmA; tRNA-uridine 2-sulfurtransferase [EC:2.8.1.13]!K00566|2|8.2e-163|579.7|euc:EC1_15460|mnmA; tRNA-uridine 2-sulfurtransferase [EC:2.8.1.13]!K00566|3|8.5e-144|516.5|absi:A9CBEGH2_04360|mnmA; tRNA-uridine 2-sulfurtransferase [EC:2.8.1.13]!K00566|4|2.5e-143|515.0|aarg:Aargi30884_03690|mnmA; tRNA-uridine 2-sulfurtransferase [EC:2.8.1.13]!K00566|5|6.1e-142|…	ATGAAAAATAAAAAAGTCATTGTCGGGATGTCCGGCGGTGTGGACTCTTCTGTGGCCGCCATGCTTCTGAAGAAGCAGGGCTATGATGTCGTCGGCGTGACGATGCAGATATGGCAGGATGAAGAAACAGCCATTCAGGAAGAAAATGGCGGTTGCTGCGGCTTGAGCGCGGTGGATGACGCACGACGGGTGGCCAGTCAGTTGGACATCCCCTACTATGTGATGAACTTTAAAAAAGAATTCAAAGAGTGGGTGATGGATGACTTTGCCGGGGAATATTTTCGGGGAAGAACGCCAAATCCGTGTATCCGGTGCAATCGGTATGTCAAATGGGAAGCGCTTTTACATCGGGCCATGTCCATTGGAGGAGACTATATTGCCACAGGACATTATGCCAAA…	-	-	-	-	-	-	-
Unigene306172	1.46442e-06	2.88613e-06	4.36882e-07	0	0	0	K06864|1|8.8e-103|379.8|capr:EQM14_12585|larE; pyridinium-3,5-biscarboxylic acid mononucleotide sulfurtransferase [EC:4.4.1.37]!K06864|2|2.2e-101|375.2|afn:Acfer_1002|larE; pyridinium-3,5-biscarboxylic acid mononucleotide sulfurtransferase [EC:4.4.1.37]!K06864|3|1.5e-97|362.5|tsu:Tresu_1703|larE; pyridinium-3,5-biscarboxylic acid mononucleotide sulfurtransferase [EC:4.4.1.37]!K06864|4|4.2e-97|360…	ATGAAAAATAAAAAAGTCATTGTCGGGATGTCCGGCGGTGTGGACTCTTCTGTGGCCGCCATGCTTCTGAAGAAGCAGGGCTATGATGTCGTCGGCGTGACGATGCAGATATGGCAGGATGAAGAAACAGCCATTCAGGAAGAAAATGGCGGTTGCTGCGGCTTGAGCGCGGTGGATGACGCACGACGGGTGGCCAGTCAGTTGGACATCCCCTACTATGTGATGAACTTTAAAAAAGAATTCAAAGAGTGGGTGATGGATGACTTTGCCGGGGAATATTTTCGGGGAAGAACGCCAAATCCGTGTATCCGGTGCAATCGGTATGTCAAATGGGAAGCGCTTTTACATCGGGCCATGTCCATTGGAGGAGACTATATTGCCACAGGACATTATGCCAAA…	-	-	-	-	-	-	-
Unigene306428	2.34806e-07	5.86841e-07	1.11443e-07	0	0	0	K03151|1|1.4e-89|335.5|rus:RBI_I01672|thiI; tRNA uracil 4-sulfurtransferase [EC:2.8.1.4]!K03151|2|8.8e-89|332.8|ral:Rumal_0113|thiI; tRNA uracil 4-sulfurtransferase [EC:2.8.1.4]!K03151|3|5.9e-77|293.5|rch:RUM_23920|thiI; tRNA uracil 4-sulfurtransferase [EC:2.8.1.4]!K03151|4|8.9e-73|279.6|esr:ES1_04310|thiI; tRNA uracil 4-sulfurtransferase [EC:2.8.1.4]!K03151|5|8.9e-73|279.6|esu:EUS_00460|thiI; tR…	ATGAAAAATAAAAAAGTCATTGTCGGGATGTCCGGCGGTGTGGACTCTTCTGTGGCCGCCATGCTTCTGAAGAAGCAGGGCTATGATGTCGTCGGCGTGACGATGCAGATATGGCAGGATGAAGAAACAGCCATTCAGGAAGAAAATGGCGGTTGCTGCGGCTTGAGCGCGGTGGATGACGCACGACGGGTGGCCAGTCAGTTGGACATCCCCTACTATGTGATGAACTTTAAAAAAGAATTCAAAGAGTGGGTGATGGATGACTTTGCCGGGGAATATTTTCGGGGAAGAACGCCAAATCCGTGTATCCGGTGCAATCGGTATGTCAAATGGGAAGCGCTTTTACATCGGGCCATGTCCATTGGAGGAGACTATATTGCCACAGGACATTATGCCAAA…	-	-	-	-	-	-	-
Unigene309238	5.17088e-07	2.67866e-06	1.65101e-06	0	0	0	K21029|2|1.3e-68|266.2|eel:EUBELI_00643|moeB; molybdopterin-synthase adenylyltransferase [EC:2.7.7.80]!K21029|3|8.2e-68|263.5|cls:CXIVA_15220|moeB; molybdopterin-synthase adenylyltransferase [EC:2.7.7.80]!K21029|5|1.4e-67|262.7|tjr:TherJR_2242|moeB; molybdopterin-synthase adenylyltransferase [EC:2.7.7.80]	ATGAAAAATAAAAAAGTCATTGTCGGGATGTCCGGCGGTGTGGACTCTTCTGTGGCCGCCATGCTTCTGAAGAAGCAGGGCTATGATGTCGTCGGCGTGACGATGCAGATATGGCAGGATGAAGAAACAGCCATTCAGGAAGAAAATGGCGGTTGCTGCGGCTTGAGCGCGGTGGATGACGCACGACGGGTGGCCAGTCAGTTGGACATCCCCTACTATGTGATGAACTTTAAAAAAGAATTCAAAGAGTGGGTGATGGATGACTTTGCCGGGGAATATTTTCGGGGAAGAACGCCAAATCCGTGTATCCGGTGCAATCGGTATGTCAAATGGGAAGCGCTTTTACATCGGGCCATGTCCATTGGAGGAGACTATATTGCCACAGGACATTATGCCAAA…	-	-	-	-	-	-	-
Unigene309301	0	4.94422e-07	0	0	0	0	K00566|1|7.1e-92|342.8|snl:BJD96_06265|mnmA; tRNA-uridine 2-sulfurtransferase [EC:2.8.1.13]!K00566|2|2.4e-87|327.8|scoh:BZ166_10295|mnmA; tRNA-uridine 2-sulfurtransferase [EC:2.8.1.13]!K00566|3|2.6e-86|324.3|sha:SH1298|mnmA; tRNA-uridine 2-sulfurtransferase [EC:2.8.1.13]!K00566|4|2.6e-86|324.3|shh:ShL2_01180|mnmA; tRNA-uridine 2-sulfurtransferase [EC:2.8.1.13]!K00566|5|5.8e-86|323.2|sxy:BE24_0577…	ATGAAAAATAAAAAAGTCATTGTCGGGATGTCCGGCGGTGTGGACTCTTCTGTGGCCGCCATGCTTCTGAAGAAGCAGGGCTATGATGTCGTCGGCGTGACGATGCAGATATGGCAGGATGAAGAAACAGCCATTCAGGAAGAAAATGGCGGTTGCTGCGGCTTGAGCGCGGTGGATGACGCACGACGGGTGGCCAGTCAGTTGGACATCCCCTACTATGTGATGAACTTTAAAAAAGAATTCAAAGAGTGGGTGATGGATGACTTTGCCGGGGAATATTTTCGGGGAAGAACGCCAAATCCGTGTATCCGGTGCAATCGGTATGTCAAATGGGAAGCGCTTTTACATCGGGCCATGTCCATTGGAGGAGACTATATTGCCACAGGACATTATGCCAAA…	-	-	-	-	-	-	-
Unigene312800	7.26093e-08	4.35526e-07	0	0	0	0	K00566|1|3.9e-118|431.0|fpla:A4U99_17630|mnmA; tRNA-uridine 2-sulfurtransferase [EC:2.8.1.13]!K00566|2|4.9e-113|414.1|ibu:IB211_00127c|mnmA; tRNA-uridine 2-sulfurtransferase [EC:2.8.1.13]!K00566|3|1.7e-65|256.1|cthd:CDO33_08845|mnmA; tRNA-uridine 2-sulfurtransferase [EC:2.8.1.13]!K00566|4|2.9e-65|255.4|dai:Desaci_3459|mnmA; tRNA-uridine 2-sulfurtransferase [EC:2.8.1.13]!K00566|5|2.9e-65|255.4|cth…	ATGAAAAATAAAAAAGTCATTGTCGGGATGTCCGGCGGTGTGGACTCTTCTGTGGCCGCCATGCTTCTGAAGAAGCAGGGCTATGATGTCGTCGGCGTGACGATGCAGATATGGCAGGATGAAGAAACAGCCATTCAGGAAGAAAATGGCGGTTGCTGCGGCTTGAGCGCGGTGGATGACGCACGACGGGTGGCCAGTCAGTTGGACATCCCCTACTATGTGATGAACTTTAAAAAAGAATTCAAAGAGTGGGTGATGGATGACTTTGCCGGGGAATATTTTCGGGGAAGAACGCCAAATCCGTGTATCCGGTGCAATCGGTATGTCAAATGGGAAGCGCTTTTACATCGGGCCATGTCCATTGGAGGAGACTATATTGCCACAGGACATTATGCCAAA…	Pseudoflavonifractor_sp._Marseille-P3106	0.000251359	0.000498237	0.000110525	0	0	0
Unigene313661	1.47898e-06	4.0085e-06	1.00769e-05	0	0	0	K00566|1|2.8e-186|657.5|psor:RSJ16_04000|mnmA; tRNA-uridine 2-sulfurtransferase [EC:2.8.1.13]!K00566|2|1.4e-174|618.6|cdf:CD630_12810|mnmA; tRNA-uridine 2-sulfurtransferase [EC:2.8.1.13]!K00566|3|1.4e-174|618.6|pdc:CDIF630_01434|mnmA; tRNA-uridine 2-sulfurtransferase [EC:2.8.1.13]!K00566|4|1.4e-174|618.6|pdf:CD630DERM_12810|mnmA; tRNA-uridine 2-sulfurtransferase [EC:2.8.1.13]!K00566|5|4.7e-141|50…	ATGAAAAATAAAAAAGTCATTGTCGGGATGTCCGGCGGTGTGGACTCTTCTGTGGCCGCCATGCTTCTGAAGAAGCAGGGCTATGATGTCGTCGGCGTGACGATGCAGATATGGCAGGATGAAGAAACAGCCATTCAGGAAGAAAATGGCGGTTGCTGCGGCTTGAGCGCGGTGGATGACGCACGACGGGTGGCCAGTCAGTTGGACATCCCCTACTATGTGATGAACTTTAAAAAAGAATTCAAAGAGTGGGTGATGGATGACTTTGCCGGGGAATATTTTCGGGGAAGAACGCCAAATCCGTGTATCCGGTGCAATCGGTATGTCAAATGGGAAGCGCTTTTACATCGGGCCATGTCCATTGGAGGAGACTATATTGCCACAGGACATTATGCCAAA…	-	-	-	-	-	-	-
Unigene314407	2.37883e-07	5.23188e-07	0	0	0	0	K06864|1|7.3e-69|266.9|capr:EQM14_02360|larE; pyridinium-3,5-biscarboxylic acid mononucleotide sulfurtransferase [EC:4.4.1.37]!K06864|2|4.0e-67|261.2|rbp:B6259_02565|larE; pyridinium-3,5-biscarboxylic acid mononucleotide sulfurtransferase [EC:4.4.1.37]!K06864|3|3.2e-64|251.5|fpla:A4U99_13410|larE; pyridinium-3,5-biscarboxylic acid mononucleotide sulfurtransferase [EC:4.4.1.37]!K06864|4|7.9e-63|24…	ATGAAAAATAAAAAAGTCATTGTCGGGATGTCCGGCGGTGTGGACTCTTCTGTGGCCGCCATGCTTCTGAAGAAGCAGGGCTATGATGTCGTCGGCGTGACGATGCAGATATGGCAGGATGAAGAAACAGCCATTCAGGAAGAAAATGGCGGTTGCTGCGGCTTGAGCGCGGTGGATGACGCACGACGGGTGGCCAGTCAGTTGGACATCCCCTACTATGTGATGAACTTTAAAAAAGAATTCAAAGAGTGGGTGATGGATGACTTTGCCGGGGAATATTTTCGGGGAAGAACGCCAAATCCGTGTATCCGGTGCAATCGGTATGTCAAATGGGAAGCGCTTTTACATCGGGCCATGTCCATTGGAGGAGACTATATTGCCACAGGACATTATGCCAAA…	-	-	-	-	-	-	-
Unigene316261	5.89951e-07	8.35515e-07	1.21334e-06	0	0	0	K06864|1|4.9e-54|217.6|ele:Elen_1058|larE; pyridinium-3,5-biscarboxylic acid mononucleotide sulfurtransferase [EC:4.4.1.37]!K06864|2|2.2e-41|175.6|capr:EQM14_02360|larE; pyridinium-3,5-biscarboxylic acid mononucleotide sulfurtransferase [EC:4.4.1.37]!K06864|3|9.0e-40|170.2|obj:EIO64_06800|larE; pyridinium-3,5-biscarboxylic acid mononucleotide sulfurtransferase [EC:4.4.1.37]!K06864|4|2.6e-39|168.7…	ATGAAAAATAAAAAAGTCATTGTCGGGATGTCCGGCGGTGTGGACTCTTCTGTGGCCGCCATGCTTCTGAAGAAGCAGGGCTATGATGTCGTCGGCGTGACGATGCAGATATGGCAGGATGAAGAAACAGCCATTCAGGAAGAAAATGGCGGTTGCTGCGGCTTGAGCGCGGTGGATGACGCACGACGGGTGGCCAGTCAGTTGGACATCCCCTACTATGTGATGAACTTTAAAAAAGAATTCAAAGAGTGGGTGATGGATGACTTTGCCGGGGAATATTTTCGGGGAAGAACGCCAAATCCGTGTATCCGGTGCAATCGGTATGTCAAATGGGAAGCGCTTTTACATCGGGCCATGTCCATTGGAGGAGACTATATTGCCACAGGACATTATGCCAAA…	-	-	-	-	-	-	-
Unigene318710	0	2.06571e-06	0	0	0	0	K03151|1|2.7e-142|511.5|anr:Ana3638_15020|thiI; tRNA uracil 4-sulfurtransferase [EC:2.8.1.4]!K03151|2|1.5e-140|505.8|cpy:Cphy_2301|thiI; tRNA uracil 4-sulfurtransferase [EC:2.8.1.4]!K03151|3|5.1e-133|480.7|byl:A4V09_15065|thiI; tRNA uracil 4-sulfurtransferase [EC:2.8.1.4]!K03151|4|9.7e-132|476.5|rix:RO1_23050|thiI; tRNA uracil 4-sulfurtransferase [EC:2.8.1.4]!K03151|5|9.7e-132|476.5|rim:ROI_10850…	ATGAAAAATAAAAAAGTCATTGTCGGGATGTCCGGCGGTGTGGACTCTTCTGTGGCCGCCATGCTTCTGAAGAAGCAGGGCTATGATGTCGTCGGCGTGACGATGCAGATATGGCAGGATGAAGAAACAGCCATTCAGGAAGAAAATGGCGGTTGCTGCGGCTTGAGCGCGGTGGATGACGCACGACGGGTGGCCAGTCAGTTGGACATCCCCTACTATGTGATGAACTTTAAAAAAGAATTCAAAGAGTGGGTGATGGATGACTTTGCCGGGGAATATTTTCGGGGAAGAACGCCAAATCCGTGTATCCGGTGCAATCGGTATGTCAAATGGGAAGCGCTTTTACATCGGGCCATGTCCATTGGAGGAGACTATATTGCCACAGGACATTATGCCAAA…	-	-	-	-	-	-	-
Unigene319426	0	0	7.56761e-07	0	0	0	K01012|1|1.8e-18|97.8|dor:Desor_2671|bioB; biotin synthase [EC:2.8.1.6]!K01012|2|1.1e-17|95.1|cso:CLS_08500|bioB; biotin synthase [EC:2.8.1.6]!K01012|3|4.3e-17|93.2|csr:Cspa_c50510|bioB; biotin synthase [EC:2.8.1.6]!K01012|4|4.3e-17|93.2|cle:Clole_0350|bioB; biotin synthase [EC:2.8.1.6]!K01012|5|5.7e-17|92.8|cew:EKH84_05095|bioB; biotin synthase [EC:2.8.1.6]	ATGAAAAATAAAAAAGTCATTGTCGGGATGTCCGGCGGTGTGGACTCTTCTGTGGCCGCCATGCTTCTGAAGAAGCAGGGCTATGATGTCGTCGGCGTGACGATGCAGATATGGCAGGATGAAGAAACAGCCATTCAGGAAGAAAATGGCGGTTGCTGCGGCTTGAGCGCGGTGGATGACGCACGACGGGTGGCCAGTCAGTTGGACATCCCCTACTATGTGATGAACTTTAAAAAAGAATTCAAAGAGTGGGTGATGGATGACTTTGCCGGGGAATATTTTCGGGGAAGAACGCCAAATCCGTGTATCCGGTGCAATCGGTATGTCAAATGGGAAGCGCTTTTACATCGGGCCATGTCCATTGGAGGAGACTATATTGCCACAGGACATTATGCCAAA…	-	-	-	-	-	-	-
Unigene320540	3.20625e-07	6.09007e-07	0	0	0	0	K00566|1|4.1e-132|477.6|cpro:CPRO_10340|mnmA; tRNA-uridine 2-sulfurtransferase [EC:2.8.1.13]!K00566|2|5.5e-129|467.2|fpla:A4U99_10375|mnmA; tRNA-uridine 2-sulfurtransferase [EC:2.8.1.13]!K00566|3|6.3e-125|453.8|capr:EQM14_12575|mnmA; tRNA-uridine 2-sulfurtransferase [EC:2.8.1.13]!K00566|4|4.5e-123|447.6|fpa:FPR_15760|mnmA; tRNA-uridine 2-sulfurtransferase [EC:2.8.1.13]!K00566|5|3.9e-119|434.5|fpr…	ATGAAAAATAAAAAAGTCATTGTCGGGATGTCCGGCGGTGTGGACTCTTCTGTGGCCGCCATGCTTCTGAAGAAGCAGGGCTATGATGTCGTCGGCGTGACGATGCAGATATGGCAGGATGAAGAAACAGCCATTCAGGAAGAAAATGGCGGTTGCTGCGGCTTGAGCGCGGTGGATGACGCACGACGGGTGGCCAGTCAGTTGGACATCCCCTACTATGTGATGAACTTTAAAAAAGAATTCAAAGAGTGGGTGATGGATGACTTTGCCGGGGAATATTTTCGGGGAAGAACGCCAAATCCGTGTATCCGGTGCAATCGGTATGTCAAATGGGAAGCGCTTTTACATCGGGCCATGTCCATTGGAGGAGACTATATTGCCACAGGACATTATGCCAAA…	-	-	-	-	-	-	-
Unigene324875	1.13324e-06	1.59939e-06	2.53109e-07	0	0	0	K00566|1|1.4e-142|512.3|obj:EIO64_11090|mnmA; tRNA-uridine 2-sulfurtransferase [EC:2.8.1.13]!K00566|2|1.1e-107|396.4|ova:OBV_02410|mnmA; tRNA-uridine 2-sulfurtransferase [EC:2.8.1.13]!K00566|3|9.4e-102|376.7|pfac:PFJ30894_00347|mnmA; tRNA-uridine 2-sulfurtransferase [EC:2.8.1.13]!K00566|4|2.2e-98|365.5|rch:RUM_22980|mnmA; tRNA-uridine 2-sulfurtransferase [EC:2.8.1.13]!K00566|5|5.0e-95|354.4|fpa:F…	ATGAAAAATAAAAAAGTCATTGTCGGGATGTCCGGCGGTGTGGACTCTTCTGTGGCCGCCATGCTTCTGAAGAAGCAGGGCTATGATGTCGTCGGCGTGACGATGCAGATATGGCAGGATGAAGAAACAGCCATTCAGGAAGAAAATGGCGGTTGCTGCGGCTTGAGCGCGGTGGATGACGCACGACGGGTGGCCAGTCAGTTGGACATCCCCTACTATGTGATGAACTTTAAAAAAGAATTCAAAGAGTGGGTGATGGATGACTTTGCCGGGGAATATTTTCGGGGAAGAACGCCAAATCCGTGTATCCGGTGCAATCGGTATGTCAAATGGGAAGCGCTTTTACATCGGGCCATGTCCATTGGAGGAGACTATATTGCCACAGGACATTATGCCAAA…	Oscillibacter_sp._1-3	0.00169683	0.00214825	0.000563007	6.97575e-08	9.66633e-08	0
Unigene325090	3.35517e-07	6.14931e-07	1.06162e-07	0	0	0	K00566|1|9.6e-78|296.2|rto:RTO_17420|mnmA; tRNA-uridine 2-sulfurtransferase [EC:2.8.1.13]!K00566|2|1.3e-77|295.8|cpy:Cphy_2905|mnmA; tRNA-uridine 2-sulfurtransferase [EC:2.8.1.13]!K00566|3|1.3e-77|295.8|cbol:CGC65_10350|mnmA; tRNA-uridine 2-sulfurtransferase [EC:2.8.1.13]!K00566|4|1.1e-76|292.7|cso:CLS_15080|mnmA; tRNA-uridine 2-sulfurtransferase [EC:2.8.1.13]!K00566|5|2.4e-76|291.6|rho:RHOM_1124…	ATGAAAAATAAAAAAGTCATTGTCGGGATGTCCGGCGGTGTGGACTCTTCTGTGGCCGCCATGCTTCTGAAGAAGCAGGGCTATGATGTCGTCGGCGTGACGATGCAGATATGGCAGGATGAAGAAACAGCCATTCAGGAAGAAAATGGCGGTTGCTGCGGCTTGAGCGCGGTGGATGACGCACGACGGGTGGCCAGTCAGTTGGACATCCCCTACTATGTGATGAACTTTAAAAAAGAATTCAAAGAGTGGGTGATGGATGACTTTGCCGGGGAATATTTTCGGGGAAGAACGCCAAATCCGTGTATCCGGTGCAATCGGTATGTCAAATGGGAAGCGCTTTTACATCGGGCCATGTCCATTGGAGGAGACTATATTGCCACAGGACATTATGCCAAA…	-	-	-	-	-	-	-
Unigene325824	0	7.67187e-07	0	0	0	0	K03151|1|1.1e-36|159.1|fpla:A4U99_17615|thiI; tRNA uracil 4-sulfurtransferase [EC:2.8.1.4]!K03151|2|1.0e-34|152.5|ibu:IB211_00336|thiI; tRNA uracil 4-sulfurtransferase [EC:2.8.1.4]!K03151|3|1.5e-25|122.1|obj:EIO64_09780|thiI; tRNA uracil 4-sulfurtransferase [EC:2.8.1.4]!K03151|4|8.0e-24|116.3|capr:EQM14_15615|thiI; tRNA uracil 4-sulfurtransferase [EC:2.8.1.4]!K03151|5|6.3e-21|106.7|ruk:A4V00_0744…	ATGAAAAATAAAAAAGTCATTGTCGGGATGTCCGGCGGTGTGGACTCTTCTGTGGCCGCCATGCTTCTGAAGAAGCAGGGCTATGATGTCGTCGGCGTGACGATGCAGATATGGCAGGATGAAGAAACAGCCATTCAGGAAGAAAATGGCGGTTGCTGCGGCTTGAGCGCGGTGGATGACGCACGACGGGTGGCCAGTCAGTTGGACATCCCCTACTATGTGATGAACTTTAAAAAAGAATTCAAAGAGTGGGTGATGGATGACTTTGCCGGGGAATATTTTCGGGGAAGAACGCCAAATCCGTGTATCCGGTGCAATCGGTATGTCAAATGGGAAGCGCTTTTACATCGGGCCATGTCCATTGGAGGAGACTATATTGCCACAGGACATTATGCCAAA…	-	-	-	-	-	-	-
Unigene327891	6.57785e-07	1.10968e-06	2.73172e-07	0	0	0	K03151|1|3.4e-126|457.6|fpla:A4U99_17615|thiI; tRNA uracil 4-sulfurtransferase [EC:2.8.1.4]!K03151|2|2.4e-116|424.9|ibu:IB211_00336|thiI; tRNA uracil 4-sulfurtransferase [EC:2.8.1.4]!K03151|3|8.7e-106|389.8|obj:EIO64_09780|thiI; tRNA uracil 4-sulfurtransferase [EC:2.8.1.4]!K03151|4|1.5e-89|335.9|capr:EQM14_15615|thiI; tRNA uracil 4-sulfurtransferase [EC:2.8.1.4]!K03151|5|2.1e-88|332.0|rbp:B6259_0…	ATGAAAAATAAAAAAGTCATTGTCGGGATGTCCGGCGGTGTGGACTCTTCTGTGGCCGCCATGCTTCTGAAGAAGCAGGGCTATGATGTCGTCGGCGTGACGATGCAGATATGGCAGGATGAAGAAACAGCCATTCAGGAAGAAAATGGCGGTTGCTGCGGCTTGAGCGCGGTGGATGACGCACGACGGGTGGCCAGTCAGTTGGACATCCCCTACTATGTGATGAACTTTAAAAAAGAATTCAAAGAGTGGGTGATGGATGACTTTGCCGGGGAATATTTTCGGGGAAGAACGCCAAATCCGTGTATCCGGTGCAATCGGTATGTCAAATGGGAAGCGCTTTTACATCGGGCCATGTCCATTGGAGGAGACTATATTGCCACAGGACATTATGCCAAA…	-	-	-	-	-	-	-
Unigene329131	5.34968e-07	1.87183e-06	0	0	0	0	K03151|1|5.5e-175|620.2|rim:ROI_10850|thiI; tRNA uracil 4-sulfurtransferase [EC:2.8.1.4]!K03151|2|2.1e-174|618.2|rix:RO1_23050|thiI; tRNA uracil 4-sulfurtransferase [EC:2.8.1.4]!K03151|3|1.3e-173|615.5|rho:RHOM_05455|thiI; tRNA uracil 4-sulfurtransferase [EC:2.8.1.4]!K03151|4|4.6e-166|590.5|rto:RTO_15530|thiI; tRNA uracil 4-sulfurtransferase [EC:2.8.1.4]!K03151|5|5.1e-165|587.0|ere:EUBREC_1900|th…	ATGAAAAATAAAAAAGTCATTGTCGGGATGTCCGGCGGTGTGGACTCTTCTGTGGCCGCCATGCTTCTGAAGAAGCAGGGCTATGATGTCGTCGGCGTGACGATGCAGATATGGCAGGATGAAGAAACAGCCATTCAGGAAGAAAATGGCGGTTGCTGCGGCTTGAGCGCGGTGGATGACGCACGACGGGTGGCCAGTCAGTTGGACATCCCCTACTATGTGATGAACTTTAAAAAAGAATTCAAAGAGTGGGTGATGGATGACTTTGCCGGGGAATATTTTCGGGGAAGAACGCCAAATCCGTGTATCCGGTGCAATCGGTATGTCAAATGGGAAGCGCTTTTACATCGGGCCATGTCCATTGGAGGAGACTATATTGCCACAGGACATTATGCCAAA…	-	-	-	-	-	-	-
Unigene331253	0	1.33644e-06	2.75864e-07	0	0	0	K03151|1|1.3e-224|785.0|avs:AWM76_03620|thiI; tRNA uracil 4-sulfurtransferase [EC:2.8.1.4]!K03151|2|2.2e-224|784.3|carn:FPV25_04430|thiI; tRNA uracil 4-sulfurtransferase [EC:2.8.1.4]!K03151|3|9.4e-215|752.3|aui:APT62_06595|thiI; tRNA uracil 4-sulfurtransferase [EC:2.8.1.4]!K03151|4|4.6e-153|547.4|asan:AWM72_01345|thiI; tRNA uracil 4-sulfurtransferase [EC:2.8.1.4]!K03151|5|2.5e-151|541.6|aur:HMPRE…	ATGAAAAATAAAAAAGTCATTGTCGGGATGTCCGGCGGTGTGGACTCTTCTGTGGCCGCCATGCTTCTGAAGAAGCAGGGCTATGATGTCGTCGGCGTGACGATGCAGATATGGCAGGATGAAGAAACAGCCATTCAGGAAGAAAATGGCGGTTGCTGCGGCTTGAGCGCGGTGGATGACGCACGACGGGTGGCCAGTCAGTTGGACATCCCCTACTATGTGATGAACTTTAAAAAAGAATTCAAAGAGTGGGTGATGGATGACTTTGCCGGGGAATATTTTCGGGGAAGAACGCCAAATCCGTGTATCCGGTGCAATCGGTATGTCAAATGGGAAGCGCTTTTACATCGGGCCATGTCCATTGGAGGAGACTATATTGCCACAGGACATTATGCCAAA…	-	-	-	-	-	-	-
Unigene333716	3.44497e-07	5.16591e-07	3.67885e-07	0	0	0	K06864|1|2.9e-90|338.2|ful:C4N20_13055|larE; pyridinium-3,5-biscarboxylic acid mononucleotide sulfurtransferase [EC:4.4.1.37]!K06864|2|1.8e-84|318.9|cbut:ATN24_17715|larE; pyridinium-3,5-biscarboxylic acid mononucleotide sulfurtransferase [EC:4.4.1.37]!K06864|3|3.7e-82|311.2|arf:AR1Y2_0544|larE; pyridinium-3,5-biscarboxylic acid mononucleotide sulfurtransferase [EC:4.4.1.37]!K06864|4|3.2e-81|308.…	ATGAAAAATAAAAAAGTCATTGTCGGGATGTCCGGCGGTGTGGACTCTTCTGTGGCCGCCATGCTTCTGAAGAAGCAGGGCTATGATGTCGTCGGCGTGACGATGCAGATATGGCAGGATGAAGAAACAGCCATTCAGGAAGAAAATGGCGGTTGCTGCGGCTTGAGCGCGGTGGATGACGCACGACGGGTGGCCAGTCAGTTGGACATCCCCTACTATGTGATGAACTTTAAAAAAGAATTCAAAGAGTGGGTGATGGATGACTTTGCCGGGGAATATTTTCGGGGAAGAACGCCAAATCCGTGTATCCGGTGCAATCGGTATGTCAAATGGGAAGCGCTTTTACATCGGGCCATGTCCATTGGAGGAGACTATATTGCCACAGGACATTATGCCAAA…	-	-	-	-	-	-	-
Unigene334378	0	4.5021e-07	1.70993e-07	0	0	0	K00566|1|1.9e-55|221.5|bprs:CK3_15510|mnmA; tRNA-uridine 2-sulfurtransferase [EC:2.8.1.13]!K00566|2|3.5e-54|217.2|csh:Closa_3293|mnmA; tRNA-uridine 2-sulfurtransferase [EC:2.8.1.13]!K00566|3|3.1e-50|204.1|cbol:CGC65_10350|mnmA; tRNA-uridine 2-sulfurtransferase [EC:2.8.1.13]!K00566|4|2.0e-49|201.4|lacy:A4V08_29040|mnmA; tRNA-uridine 2-sulfurtransferase [EC:2.8.1.13]!K00566|5|1.3e-48|198.7|cso:CLS_…	ATGAAAAATAAAAAAGTCATTGTCGGGATGTCCGGCGGTGTGGACTCTTCTGTGGCCGCCATGCTTCTGAAGAAGCAGGGCTATGATGTCGTCGGCGTGACGATGCAGATATGGCAGGATGAAGAAACAGCCATTCAGGAAGAAAATGGCGGTTGCTGCGGCTTGAGCGCGGTGGATGACGCACGACGGGTGGCCAGTCAGTTGGACATCCCCTACTATGTGATGAACTTTAAAAAAGAATTCAAAGAGTGGGTGATGGATGACTTTGCCGGGGAATATTTTCGGGGAAGAACGCCAAATCCGTGTATCCGGTGCAATCGGTATGTCAAATGGGAAGCGCTTTTACATCGGGCCATGTCCATTGGAGGAGACTATATTGCCACAGGACATTATGCCAAA…	-	-	-	-	-	-	-
Unigene335068	0	1.27785e-06	5.91115e-07	0	0	0	K00566|1|3.9e-212|743.4|carn:FPV25_01420|mnmA; tRNA-uridine 2-sulfurtransferase [EC:2.8.1.13]!K00566|2|1.3e-204|718.4|aui:APT62_05940|mnmA; tRNA-uridine 2-sulfurtransferase [EC:2.8.1.13]!K00566|3|3.0e-204|717.2|avs:AWM76_04250|mnmA; tRNA-uridine 2-sulfurtransferase [EC:2.8.1.13]!K00566|4|2.5e-174|617.8|auh:AWM75_07185|mnmA; tRNA-uridine 2-sulfurtransferase [EC:2.8.1.13]!K00566|5|2.2e-162|578.2|tk…	ATGAAAAATAAAAAAGTCATTGTCGGGATGTCCGGCGGTGTGGACTCTTCTGTGGCCGCCATGCTTCTGAAGAAGCAGGGCTATGATGTCGTCGGCGTGACGATGCAGATATGGCAGGATGAAGAAACAGCCATTCAGGAAGAAAATGGCGGTTGCTGCGGCTTGAGCGCGGTGGATGACGCACGACGGGTGGCCAGTCAGTTGGACATCCCCTACTATGTGATGAACTTTAAAAAAGAATTCAAAGAGTGGGTGATGGATGACTTTGCCGGGGAATATTTTCGGGGAAGAACGCCAAATCCGTGTATCCGGTGCAATCGGTATGTCAAATGGGAAGCGCTTTTACATCGGGCCATGTCCATTGGAGGAGACTATATTGCCACAGGACATTATGCCAAA…	-	-	-	-	-	-	-
Unigene335949	3.57546e-07	1.1021e-06	2.8283e-08	0	0	0	K03151|1|2.2e-144|518.5|anr:Ana3638_15020|thiI; tRNA uracil 4-sulfurtransferase [EC:2.8.1.4]!K03151|2|2.6e-140|505.0|cpy:Cphy_2301|thiI; tRNA uracil 4-sulfurtransferase [EC:2.8.1.4]!K03151|3|5.7e-140|503.8|rix:RO1_23050|thiI; tRNA uracil 4-sulfurtransferase [EC:2.8.1.4]!K03151|4|5.7e-140|503.8|rim:ROI_10850|thiI; tRNA uracil 4-sulfurtransferase [EC:2.8.1.4]!K03151|5|7.4e-140|503.4|cbol:CGC65_0614…	ATGAAAAATAAAAAAGTCATTGTCGGGATGTCCGGCGGTGTGGACTCTTCTGTGGCCGCCATGCTTCTGAAGAAGCAGGGCTATGATGTCGTCGGCGTGACGATGCAGATATGGCAGGATGAAGAAACAGCCATTCAGGAAGAAAATGGCGGTTGCTGCGGCTTGAGCGCGGTGGATGACGCACGACGGGTGGCCAGTCAGTTGGACATCCCCTACTATGTGATGAACTTTAAAAAAGAATTCAAAGAGTGGGTGATGGATGACTTTGCCGGGGAATATTTTCGGGGAAGAACGCCAAATCCGTGTATCCGGTGCAATCGGTATGTCAAATGGGAAGCGCTTTTACATCGGGCCATGTCCATTGGAGGAGACTATATTGCCACAGGACATTATGCCAAA…	-	-	-	-	-	-	-
Unigene336422	2.19177e-07	1.42422e-06	0	0	0	0	K00566|1|6.1e-116|423.7|cpy:Cphy_2905|mnmA; tRNA-uridine 2-sulfurtransferase [EC:2.8.1.13]!K00566|2|3.0e-115|421.4|blau:DQQ01_06180|mnmA; tRNA-uridine 2-sulfurtransferase [EC:2.8.1.13]!K00566|3|5.2e-115|420.6|bhan:CGC63_10555|mnmA; tRNA-uridine 2-sulfurtransferase [EC:2.8.1.13]!K00566|4|6.8e-115|420.2|rto:RTO_17420|mnmA; tRNA-uridine 2-sulfurtransferase [EC:2.8.1.13]!K00566|5|4.4e-114|417.5|byl:A…	ATGAAAAATAAAAAAGTCATTGTCGGGATGTCCGGCGGTGTGGACTCTTCTGTGGCCGCCATGCTTCTGAAGAAGCAGGGCTATGATGTCGTCGGCGTGACGATGCAGATATGGCAGGATGAAGAAACAGCCATTCAGGAAGAAAATGGCGGTTGCTGCGGCTTGAGCGCGGTGGATGACGCACGACGGGTGGCCAGTCAGTTGGACATCCCCTACTATGTGATGAACTTTAAAAAAGAATTCAAAGAGTGGGTGATGGATGACTTTGCCGGGGAATATTTTCGGGGAAGAACGCCAAATCCGTGTATCCGGTGCAATCGGTATGTCAAATGGGAAGCGCTTTTACATCGGGCCATGTCCATTGGAGGAGACTATATTGCCACAGGACATTATGCCAAA…	-	-	-	-	-	-	-
Unigene336940	2.60033e-07	1.94967e-06	0	0	0	0	K01012|1|4.1e-84|318.2|ehl:EHLA_1685|bioB; biotin synthase [EC:2.8.1.6]!K01012|2|3.4e-83|315.1|cth:Cthe_1839|bioB; biotin synthase [EC:2.8.1.6]!K01012|3|3.4e-83|315.1|ctx:Clo1313_2531|bioB; biotin synthase [EC:2.8.1.6]!K01012|4|3.4e-83|315.1|css:Cst_c06960|bioB; biotin synthase [EC:2.8.1.6]!K01012|5|3.4e-83|315.1|csd:Clst_0662|bioB; biotin synthase [EC:2.8.1.6]	ATGAAAAATAAAAAAGTCATTGTCGGGATGTCCGGCGGTGTGGACTCTTCTGTGGCCGCCATGCTTCTGAAGAAGCAGGGCTATGATGTCGTCGGCGTGACGATGCAGATATGGCAGGATGAAGAAACAGCCATTCAGGAAGAAAATGGCGGTTGCTGCGGCTTGAGCGCGGTGGATGACGCACGACGGGTGGCCAGTCAGTTGGACATCCCCTACTATGTGATGAACTTTAAAAAAGAATTCAAAGAGTGGGTGATGGATGACTTTGCCGGGGAATATTTTCGGGGAAGAACGCCAAATCCGTGTATCCGGTGCAATCGGTATGTCAAATGGGAAGCGCTTTTACATCGGGCCATGTCCATTGGAGGAGACTATATTGCCACAGGACATTATGCCAAA…	-	-	-	-	-	-	-
Unigene338077	0	6.93853e-07	0	0	0	0	K21029|1|1.6e-17|95.1|bcae:A4V03_09510|moeB; molybdopterin-synthase adenylyltransferase [EC:2.7.7.80]!K21029|2|2.7e-17|94.4|bcac:CGC64_12255|moeB; molybdopterin-synthase adenylyltransferase [EC:2.7.7.80]!K21029|3|1.3e-16|92.0|bfr:BF2534|moeB; molybdopterin-synthase adenylyltransferase [EC:2.7.7.80]!K21029|4|1.3e-16|92.0|bfb:VU15_11035|moeB; molybdopterin-synthase adenylyltransferase [EC:2.7.7.80]…	ATGAAAAATAAAAAAGTCATTGTCGGGATGTCCGGCGGTGTGGACTCTTCTGTGGCCGCCATGCTTCTGAAGAAGCAGGGCTATGATGTCGTCGGCGTGACGATGCAGATATGGCAGGATGAAGAAACAGCCATTCAGGAAGAAAATGGCGGTTGCTGCGGCTTGAGCGCGGTGGATGACGCACGACGGGTGGCCAGTCAGTTGGACATCCCCTACTATGTGATGAACTTTAAAAAAGAATTCAAAGAGTGGGTGATGGATGACTTTGCCGGGGAATATTTTCGGGGAAGAACGCCAAATCCGTGTATCCGGTGCAATCGGTATGTCAAATGGGAAGCGCTTTTACATCGGGCCATGTCCATTGGAGGAGACTATATTGCCACAGGACATTATGCCAAA…	-	-	-	-	-	-	-
Unigene338368	3.73091e-07	1.0257e-06	1.32807e-07	0	0	0	K21029|1|1.8e-75|288.9|ral:Rumal_0893|moeB; molybdopterin-synthase adenylyltransferase [EC:2.7.7.80]!K21029|2|2.4e-75|288.5|cls:CXIVA_15220|moeB; molybdopterin-synthase adenylyltransferase [EC:2.7.7.80]!K21029|3|5.4e-75|287.3|rob:CK5_24500|moeB; molybdopterin-synthase adenylyltransferase [EC:2.7.7.80]!K21029|4|1.2e-74|286.2|blab:EYS05_06490|moeB; molybdopterin-synthase adenylyltransferase [EC:2.7…	ATGAAAAATAAAAAAGTCATTGTCGGGATGTCCGGCGGTGTGGACTCTTCTGTGGCCGCCATGCTTCTGAAGAAGCAGGGCTATGATGTCGTCGGCGTGACGATGCAGATATGGCAGGATGAAGAAACAGCCATTCAGGAAGAAAATGGCGGTTGCTGCGGCTTGAGCGCGGTGGATGACGCACGACGGGTGGCCAGTCAGTTGGACATCCCCTACTATGTGATGAACTTTAAAAAAGAATTCAAAGAGTGGGTGATGGATGACTTTGCCGGGGAATATTTTCGGGGAAGAACGCCAAATCCGTGTATCCGGTGCAATCGGTATGTCAAATGGGAAGCGCTTTTACATCGGGCCATGTCCATTGGAGGAGACTATATTGCCACAGGACATTATGCCAAA…	-	-	-	-	-	-	-
Unigene340004	7.7982e-07	1.05075e-06	1.67357e-06	0	0	0	K01012|1|8.8e-161|572.8|rim:ROI_19390|bioB; biotin synthase [EC:2.8.1.6]!K01012|2|3.3e-160|570.9|rix:RO1_07840|bioB; biotin synthase [EC:2.8.1.6]!K01012|3|7.4e-152|543.1|rho:RHOM_04675|bioB; biotin synthase [EC:2.8.1.6]!K01012|4|1.4e-145|522.3|ere:EUBREC_0234|bioB; biotin synthase [EC:2.8.1.6]!K01012|5|1.2e-144|519.2|ert:EUR_31360|bioB; biotin synthase [EC:2.8.1.6]	ATGAAAAATAAAAAAGTCATTGTCGGGATGTCCGGCGGTGTGGACTCTTCTGTGGCCGCCATGCTTCTGAAGAAGCAGGGCTATGATGTCGTCGGCGTGACGATGCAGATATGGCAGGATGAAGAAACAGCCATTCAGGAAGAAAATGGCGGTTGCTGCGGCTTGAGCGCGGTGGATGACGCACGACGGGTGGCCAGTCAGTTGGACATCCCCTACTATGTGATGAACTTTAAAAAAGAATTCAAAGAGTGGGTGATGGATGACTTTGCCGGGGAATATTTTCGGGGAAGAACGCCAAATCCGTGTATCCGGTGCAATCGGTATGTCAAATGGGAAGCGCTTTTACATCGGGCCATGTCCATTGGAGGAGACTATATTGCCACAGGACATTATGCCAAA…	-	-	-	-	-	-	-
Unigene342723	2.62931e-07	2.20139e-06	0	0	0	0	K00566|1|7.5e-139|500.0|bpro:PMF13cell1_04670|mnmA; tRNA-uridine 2-sulfurtransferase [EC:2.8.1.13]!K00566|2|6.3e-138|496.9|byl:A4V09_03920|mnmA; tRNA-uridine 2-sulfurtransferase [EC:2.8.1.13]!K00566|3|3.1e-137|494.6|bhan:CGC63_10555|mnmA; tRNA-uridine 2-sulfurtransferase [EC:2.8.1.13]!K00566|4|1.6e-136|492.3|csh:Closa_3293|mnmA; tRNA-uridine 2-sulfurtransferase [EC:2.8.1.13]!K00566|5|3.8e-135|487…	ATGAAAAATAAAAAAGTCATTGTCGGGATGTCCGGCGGTGTGGACTCTTCTGTGGCCGCCATGCTTCTGAAGAAGCAGGGCTATGATGTCGTCGGCGTGACGATGCAGATATGGCAGGATGAAGAAACAGCCATTCAGGAAGAAAATGGCGGTTGCTGCGGCTTGAGCGCGGTGGATGACGCACGACGGGTGGCCAGTCAGTTGGACATCCCCTACTATGTGATGAACTTTAAAAAAGAATTCAAAGAGTGGGTGATGGATGACTTTGCCGGGGAATATTTTCGGGGAAGAACGCCAAATCCGTGTATCCGGTGCAATCGGTATGTCAAATGGGAAGCGCTTTTACATCGGGCCATGTCCATTGGAGGAGACTATATTGCCACAGGACATTATGCCAAA…	-	-	-	-	-	-	-
Unigene345814	0	5.34136e-07	2.11322e-07	9.27338e-05	9.25983e-05	9.03949e-05	K01011|1|2.6e-152|544.3|ecc:c3044|TST; thiosulfate/3-mercaptopyruvate sulfurtransferase [EC:2.8.1.1 2.8.1.2]!K01011|2|2.6e-152|544.3|elc:i14_2839|TST; thiosulfate/3-mercaptopyruvate sulfurtransferase [EC:2.8.1.1 2.8.1.2]!K01011|3|2.6e-152|544.3|eld:i02_2839|TST; thiosulfate/3-mercaptopyruvate sulfurtransferase [EC:2.8.1.1 2.8.1.2]!K01011|4|7.4e-152|542.7|ecv:APECO1_4003|TST; thiosulfate/3-mercapt…	ATGAAAAATAAAAAAGTCATTGTCGGGATGTCCGGCGGTGTGGACTCTTCTGTGGCCGCCATGCTTCTGAAGAAGCAGGGCTATGATGTCGTCGGCGTGACGATGCAGATATGGCAGGATGAAGAAACAGCCATTCAGGAAGAAAATGGCGGTTGCTGCGGCTTGAGCGCGGTGGATGACGCACGACGGGTGGCCAGTCAGTTGGACATCCCCTACTATGTGATGAACTTTAAAAAAGAATTCAAAGAGTGGGTGATGGATGACTTTGCCGGGGAATATTTTCGGGGAAGAACGCCAAATCCGTGTATCCGGTGCAATCGGTATGTCAAATGGGAAGCGCTTTTACATCGGGCCATGTCCATTGGAGGAGACTATATTGCCACAGGACATTATGCCAAA…	-	-	-	-	-	-	-
Unigene346221	0	0	6.26577e-07	0	0	0	K06864|1|3.4e-42|177.6|bprs:CK3_07910|larE; pyridinium-3,5-biscarboxylic acid mononucleotide sulfurtransferase [EC:4.4.1.37]!K06864|2|1.3e-33|149.1|rbp:B6259_02565|larE; pyridinium-3,5-biscarboxylic acid mononucleotide sulfurtransferase [EC:4.4.1.37]!K06864|3|3.2e-32|144.4|capr:EQM14_02360|larE; pyridinium-3,5-biscarboxylic acid mononucleotide sulfurtransferase [EC:4.4.1.37]!K06864|4|2.7e-31|141.…	ATGAAAAATAAAAAAGTCATTGTCGGGATGTCCGGCGGTGTGGACTCTTCTGTGGCCGCCATGCTTCTGAAGAAGCAGGGCTATGATGTCGTCGGCGTGACGATGCAGATATGGCAGGATGAAGAAACAGCCATTCAGGAAGAAAATGGCGGTTGCTGCGGCTTGAGCGCGGTGGATGACGCACGACGGGTGGCCAGTCAGTTGGACATCCCCTACTATGTGATGAACTTTAAAAAAGAATTCAAAGAGTGGGTGATGGATGACTTTGCCGGGGAATATTTTCGGGGAAGAACGCCAAATCCGTGTATCCGGTGCAATCGGTATGTCAAATGGGAAGCGCTTTTACATCGGGCCATGTCCATTGGAGGAGACTATATTGCCACAGGACATTATGCCAAA…	Clostridiaceae_bacterium	0.00146007	0.00173336	0.00237825	1.91055e-07	5.87635e-08	0
Unigene346332	0	2.43254e-06	0	0	0	0	K21029|1|6.4e-92|343.6|blab:EYS05_06490|moeB; molybdopterin-synthase adenylyltransferase [EC:2.7.7.80]!K21029|2|1.4e-91|342.4|rum:CK1_28990|moeB; molybdopterin-synthase adenylyltransferase [EC:2.7.7.80]!K21029|3|3.2e-91|341.3|rob:CK5_24500|moeB; molybdopterin-synthase adenylyltransferase [EC:2.7.7.80]!K21029|4|1.7e-89|335.5|eel:EUBELI_00643|moeB; molybdopterin-synthase adenylyltransferase [EC:2.7…	ATGAAAAATAAAAAAGTCATTGTCGGGATGTCCGGCGGTGTGGACTCTTCTGTGGCCGCCATGCTTCTGAAGAAGCAGGGCTATGATGTCGTCGGCGTGACGATGCAGATATGGCAGGATGAAGAAACAGCCATTCAGGAAGAAAATGGCGGTTGCTGCGGCTTGAGCGCGGTGGATGACGCACGACGGGTGGCCAGTCAGTTGGACATCCCCTACTATGTGATGAACTTTAAAAAAGAATTCAAAGAGTGGGTGATGGATGACTTTGCCGGGGAATATTTTCGGGGAAGAACGCCAAATCCGTGTATCCGGTGCAATCGGTATGTCAAATGGGAAGCGCTTTTACATCGGGCCATGTCCATTGGAGGAGACTATATTGCCACAGGACATTATGCCAAA…	-	-	-	-	-	-	-
Unigene346862	0	6.24101e-07	5.92596e-08	0	0	0	K03151|1|6.6e-86|323.2|bhan:CGC63_11850|thiI; tRNA uracil 4-sulfurtransferase [EC:2.8.1.4]!K03151|2|2.5e-85|321.2|rix:RO1_23050|thiI; tRNA uracil 4-sulfurtransferase [EC:2.8.1.4]!K03151|3|2.5e-85|321.2|rim:ROI_10850|thiI; tRNA uracil 4-sulfurtransferase [EC:2.8.1.4]!K03151|4|5.6e-85|320.1|rum:CK1_35080|thiI; tRNA uracil 4-sulfurtransferase [EC:2.8.1.4]!K03151|5|5.6e-85|320.1|blab:EYS05_11395|thiI…	ATGAAAAATAAAAAAGTCATTGTCGGGATGTCCGGCGGTGTGGACTCTTCTGTGGCCGCCATGCTTCTGAAGAAGCAGGGCTATGATGTCGTCGGCGTGACGATGCAGATATGGCAGGATGAAGAAACAGCCATTCAGGAAGAAAATGGCGGTTGCTGCGGCTTGAGCGCGGTGGATGACGCACGACGGGTGGCCAGTCAGTTGGACATCCCCTACTATGTGATGAACTTTAAAAAAGAATTCAAAGAGTGGGTGATGGATGACTTTGCCGGGGAATATTTTCGGGGAAGAACGCCAAATCCGTGTATCCGGTGCAATCGGTATGTCAAATGGGAAGCGCTTTTACATCGGGCCATGTCCATTGGAGGAGACTATATTGCCACAGGACATTATGCCAAA…	-	-	-	-	-	-	-
Unigene352288	2.90616e-07	5.22953e-07	0	0	0	0	K01012|1|2.7e-37|161.8|cso:CLS_36010|bioB; biotin synthase [EC:2.8.1.6]!K01012|2|1.9e-35|155.6|cbol:CGC65_01920|bioB; biotin synthase [EC:2.8.1.6]!K01012|3|3.3e-35|154.8|rto:RTO_05620|bioB; biotin synthase [EC:2.8.1.6]!K01012|4|4.3e-35|154.5|lacy:A4V08_14835|bioB; biotin synthase [EC:2.8.1.6]!K01012|5|2.8e-34|151.8|bvu:BVU_0348|bioB; biotin synthase [EC:2.8.1.6]	ATGAAAAATAAAAAAGTCATTGTCGGGATGTCCGGCGGTGTGGACTCTTCTGTGGCCGCCATGCTTCTGAAGAAGCAGGGCTATGATGTCGTCGGCGTGACGATGCAGATATGGCAGGATGAAGAAACAGCCATTCAGGAAGAAAATGGCGGTTGCTGCGGCTTGAGCGCGGTGGATGACGCACGACGGGTGGCCAGTCAGTTGGACATCCCCTACTATGTGATGAACTTTAAAAAAGAATTCAAAGAGTGGGTGATGGATGACTTTGCCGGGGAATATTTTCGGGGAAGAACGCCAAATCCGTGTATCCGGTGCAATCGGTATGTCAAATGGGAAGCGCTTTTACATCGGGCCATGTCCATTGGAGGAGACTATATTGCCACAGGACATTATGCCAAA…	-	-	-	-	-	-	-
Unigene352978	4.5885e-07	1.27785e-06	1.86668e-07	0	0	0	K00566|1|1.7e-111|409.1|fpla:A4U99_10375|mnmA; tRNA-uridine 2-sulfurtransferase [EC:2.8.1.13]!K00566|2|9.5e-110|403.3|rum:CK1_31360|mnmA; tRNA-uridine 2-sulfurtransferase [EC:2.8.1.13]!K00566|3|2.1e-109|402.1|euu:ADJ67_03660|mnmA; tRNA-uridine 2-sulfurtransferase [EC:2.8.1.13]!K00566|4|1.1e-108|399.8|fpr:FP2_24430|mnmA; tRNA-uridine 2-sulfurtransferase [EC:2.8.1.13]!K00566|5|6.8e-108|397.1|blab:E…	ATGAAAAATAAAAAAGTCATTGTCGGGATGTCCGGCGGTGTGGACTCTTCTGTGGCCGCCATGCTTCTGAAGAAGCAGGGCTATGATGTCGTCGGCGTGACGATGCAGATATGGCAGGATGAAGAAACAGCCATTCAGGAAGAAAATGGCGGTTGCTGCGGCTTGAGCGCGGTGGATGACGCACGACGGGTGGCCAGTCAGTTGGACATCCCCTACTATGTGATGAACTTTAAAAAAGAATTCAAAGAGTGGGTGATGGATGACTTTGCCGGGGAATATTTTCGGGGAAGAACGCCAAATCCGTGTATCCGGTGCAATCGGTATGTCAAATGGGAAGCGCTTTTACATCGGGCCATGTCCATTGGAGGAGACTATATTGCCACAGGACATTATGCCAAA…	-	-	-	-	-	-	-
Unigene353985	4.7196e-07	1.8401e-06	3.58402e-07	0	0	0	K06864|1|8.7e-86|323.2|fpla:A4U99_13410|larE; pyridinium-3,5-biscarboxylic acid mononucleotide sulfurtransferase [EC:4.4.1.37]!K06864|2|2.8e-76|291.6|capr:EQM14_02360|larE; pyridinium-3,5-biscarboxylic acid mononucleotide sulfurtransferase [EC:4.4.1.37]!K06864|3|6.9e-75|287.0|rbp:B6259_02565|larE; pyridinium-3,5-biscarboxylic acid mononucleotide sulfurtransferase [EC:4.4.1.37]!K06864|4|4.9e-73|28…	ATGAAAAATAAAAAAGTCATTGTCGGGATGTCCGGCGGTGTGGACTCTTCTGTGGCCGCCATGCTTCTGAAGAAGCAGGGCTATGATGTCGTCGGCGTGACGATGCAGATATGGCAGGATGAAGAAACAGCCATTCAGGAAGAAAATGGCGGTTGCTGCGGCTTGAGCGCGGTGGATGACGCACGACGGGTGGCCAGTCAGTTGGACATCCCCTACTATGTGATGAACTTTAAAAAAGAATTCAAAGAGTGGGTGATGGATGACTTTGCCGGGGAATATTTTCGGGGAAGAACGCCAAATCCGTGTATCCGGTGCAATCGGTATGTCAAATGGGAAGCGCTTTTACATCGGGCCATGTCCATTGGAGGAGACTATATTGCCACAGGACATTATGCCAAA…	-	-	-	-	-	-	-
Unigene354896	2.73125e-07	9.2835e-07	4.14817e-07	0	0	0	K00566|1|4.0e-71|274.2|ibu:IB211_00127c|mnmA; tRNA-uridine 2-sulfurtransferase [EC:2.8.1.13]!K00566|2|2.1e-64|251.9|fpla:A4U99_17630|mnmA; tRNA-uridine 2-sulfurtransferase [EC:2.8.1.13]!K00566|3|7.1e-44|183.7|rim:ROI_10170|mnmA; tRNA-uridine 2-sulfurtransferase [EC:2.8.1.13]!K00566|4|1.6e-43|182.6|rix:RO1_22380|mnmA; tRNA-uridine 2-sulfurtransferase [EC:2.8.1.13]!K00566|5|3.5e-43|181.4|rho:RHOM_1…	ATGAAAAATAAAAAAGTCATTGTCGGGATGTCCGGCGGTGTGGACTCTTCTGTGGCCGCCATGCTTCTGAAGAAGCAGGGCTATGATGTCGTCGGCGTGACGATGCAGATATGGCAGGATGAAGAAACAGCCATTCAGGAAGAAAATGGCGGTTGCTGCGGCTTGAGCGCGGTGGATGACGCACGACGGGTGGCCAGTCAGTTGGACATCCCCTACTATGTGATGAACTTTAAAAAAGAATTCAAAGAGTGGGTGATGGATGACTTTGCCGGGGAATATTTTCGGGGAAGAACGCCAAATCCGTGTATCCGGTGCAATCGGTATGTCAAATGGGAAGCGCTTTTACATCGGGCCATGTCCATTGGAGGAGACTATATTGCCACAGGACATTATGCCAAA…	-	-	-	-	-	-	-
Unigene356181	0	4.3687e-07	1.77779e-07	0	0	0	K00566|1|2.8e-52|211.5|ele:Elen_2520|mnmA; tRNA-uridine 2-sulfurtransferase [EC:2.8.1.13]!K00566|2|1.6e-39|169.1|cwo:Cwoe_3019|mnmA; tRNA-uridine 2-sulfurtransferase [EC:2.8.1.13]!K00566|3|3.5e-39|167.9|tbh:Tbon_07415|mnmA; tRNA-uridine 2-sulfurtransferase [EC:2.8.1.13]!K00566|4|2.3e-38|165.2|ral:Rumal_1710|mnmA; tRNA-uridine 2-sulfurtransferase [EC:2.8.1.13]!K00566|5|1.5e-37|162.5|dba:Dbac_2897|…	ATGAAAAATAAAAAAGTCATTGTCGGGATGTCCGGCGGTGTGGACTCTTCTGTGGCCGCCATGCTTCTGAAGAAGCAGGGCTATGATGTCGTCGGCGTGACGATGCAGATATGGCAGGATGAAGAAACAGCCATTCAGGAAGAAAATGGCGGTTGCTGCGGCTTGAGCGCGGTGGATGACGCACGACGGGTGGCCAGTCAGTTGGACATCCCCTACTATGTGATGAACTTTAAAAAAGAATTCAAAGAGTGGGTGATGGATGACTTTGCCGGGGAATATTTTCGGGGAAGAACGCCAAATCCGTGTATCCGGTGCAATCGGTATGTCAAATGGGAAGCGCTTTTACATCGGGCCATGTCCATTGGAGGAGACTATATTGCCACAGGACATTATGCCAAA…	-	-	-	-	-	-	-
Unigene356896	0	5.78211e-07	0	0	0	0	K01012|1|1.7e-32|144.8|csr:Cspa_c50510|bioB; biotin synthase [EC:2.8.1.6]!K01012|2|2.9e-32|144.1|dgi:Desgi_3111|bioB; biotin synthase [EC:2.8.1.6]!K01012|3|5.0e-32|143.3|cew:EKH84_05095|bioB; biotin synthase [EC:2.8.1.6]!K01012|4|5.0e-32|143.3|dgi:Desgi_1056|bioB; biotin synthase [EC:2.8.1.6]!K01012|5|6.5e-32|142.9|faa:HMPREF0389_00860|bioB; biotin synthase [EC:2.8.1.6]	ATGAAAAATAAAAAAGTCATTGTCGGGATGTCCGGCGGTGTGGACTCTTCTGTGGCCGCCATGCTTCTGAAGAAGCAGGGCTATGATGTCGTCGGCGTGACGATGCAGATATGGCAGGATGAAGAAACAGCCATTCAGGAAGAAAATGGCGGTTGCTGCGGCTTGAGCGCGGTGGATGACGCACGACGGGTGGCCAGTCAGTTGGACATCCCCTACTATGTGATGAACTTTAAAAAAGAATTCAAAGAGTGGGTGATGGATGACTTTGCCGGGGAATATTTTCGGGGAAGAACGCCAAATCCGTGTATCCGGTGCAATCGGTATGTCAAATGGGAAGCGCTTTTACATCGGGCCATGTCCATTGGAGGAGACTATATTGCCACAGGACATTATGCCAAA…	-	-	-	-	-	-	-
Unigene357774	0	1.89512e-06	0	0	0	0	K00566|1|1.9e-121|442.2|ere:EUBREC_0310|mnmA; tRNA-uridine 2-sulfurtransferase [EC:2.8.1.13]!K00566|2|2.4e-121|441.8|ert:EUR_32030|mnmA; tRNA-uridine 2-sulfurtransferase [EC:2.8.1.13]!K00566|3|4.1e-121|441.0|era:ERE_05000|mnmA; tRNA-uridine 2-sulfurtransferase [EC:2.8.1.13]!K00566|4|3.9e-119|434.5|eel:EUBELI_20368|mnmA; tRNA-uridine 2-sulfurtransferase [EC:2.8.1.13]!K00566|5|1.9e-118|432.2|csh:Cl…	ATGAAAAATAAAAAAGTCATTGTCGGGATGTCCGGCGGTGTGGACTCTTCTGTGGCCGCCATGCTTCTGAAGAAGCAGGGCTATGATGTCGTCGGCGTGACGATGCAGATATGGCAGGATGAAGAAACAGCCATTCAGGAAGAAAATGGCGGTTGCTGCGGCTTGAGCGCGGTGGATGACGCACGACGGGTGGCCAGTCAGTTGGACATCCCCTACTATGTGATGAACTTTAAAAAAGAATTCAAAGAGTGGGTGATGGATGACTTTGCCGGGGAATATTTTCGGGGAAGAACGCCAAATCCGTGTATCCGGTGCAATCGGTATGTCAAATGGGAAGCGCTTTTACATCGGGCCATGTCCATTGGAGGAGACTATATTGCCACAGGACATTATGCCAAA…	-	-	-	-	-	-	-
Unigene358325	4.40768e-07	9.49063e-07	0	0	0	0	K01012|1|1.4e-110|406.0|cso:CLS_36010|bioB; biotin synthase [EC:2.8.1.6]!K01012|2|1.9e-110|405.6|dor:Desor_3748|bioB; biotin synthase [EC:2.8.1.6]!K01012|3|2.7e-109|401.7|css:Cst_c06960|bioB; biotin synthase [EC:2.8.1.6]!K01012|4|2.7e-109|401.7|csd:Clst_0662|bioB; biotin synthase [EC:2.8.1.6]!K01012|5|1.7e-108|399.1|drs:DEHRE_03625|bioB; biotin synthase [EC:2.8.1.6]	ATGAAAAATAAAAAAGTCATTGTCGGGATGTCCGGCGGTGTGGACTCTTCTGTGGCCGCCATGCTTCTGAAGAAGCAGGGCTATGATGTCGTCGGCGTGACGATGCAGATATGGCAGGATGAAGAAACAGCCATTCAGGAAGAAAATGGCGGTTGCTGCGGCTTGAGCGCGGTGGATGACGCACGACGGGTGGCCAGTCAGTTGGACATCCCCTACTATGTGATGAACTTTAAAAAAGAATTCAAAGAGTGGGTGATGGATGACTTTGCCGGGGAATATTTTCGGGGAAGAACGCCAAATCCGTGTATCCGGTGCAATCGGTATGTCAAATGGGAAGCGCTTTTACATCGGGCCATGTCCATTGGAGGAGACTATATTGCCACAGGACATTATGCCAAA…	Clostridium_sp._CAG:62_40_43	5.94554e-05	0.000165925	5.33313e-06	8.12267e-08	0	0
Unigene358936	4.21393e-07	0	0	0	0	0	K01011|1|2.4e-16|90.9|eav:EH197_22565|TST; thiosulfate/3-mercaptopyruvate sulfurtransferase [EC:2.8.1.1 2.8.1.2]!K01011|2|1.6e-15|88.2|egv:EGCR1_18795|TST; thiosulfate/3-mercaptopyruvate sulfurtransferase [EC:2.8.1.1 2.8.1.2]!K01011|3|1.6e-15|88.2|eav:EH197_08650|TST; thiosulfate/3-mercaptopyruvate sulfurtransferase [EC:2.8.1.1 2.8.1.2]!K01011|4|1.7e-14|84.7|egv:EGCR1_11295|TST; thiosulfate/3-mer…	ATGAAAAATAAAAAAGTCATTGTCGGGATGTCCGGCGGTGTGGACTCTTCTGTGGCCGCCATGCTTCTGAAGAAGCAGGGCTATGATGTCGTCGGCGTGACGATGCAGATATGGCAGGATGAAGAAACAGCCATTCAGGAAGAAAATGGCGGTTGCTGCGGCTTGAGCGCGGTGGATGACGCACGACGGGTGGCCAGTCAGTTGGACATCCCCTACTATGTGATGAACTTTAAAAAAGAATTCAAAGAGTGGGTGATGGATGACTTTGCCGGGGAATATTTTCGGGGAAGAACGCCAAATCCGTGTATCCGGTGCAATCGGTATGTCAAATGGGAAGCGCTTTTACATCGGGCCATGTCCATTGGAGGAGACTATATTGCCACAGGACATTATGCCAAA…	-	-	-	-	-	-	-
Unigene360080	7.56347e-07	1.05857e-06	0	0	0	0	K00566|1|6.7e-44|183.3|fpla:A4U99_17630|mnmA; tRNA-uridine 2-sulfurtransferase [EC:2.8.1.13]!K00566|2|7.0e-41|173.3|ibu:IB211_00127c|mnmA; tRNA-uridine 2-sulfurtransferase [EC:2.8.1.13]!K00566|3|8.8e-28|129.8|adg:Adeg_0208|mnmA; tRNA-uridine 2-sulfurtransferase [EC:2.8.1.13]!K00566|4|8.8e-28|129.8|rbi:RB2501_12552|mnmA; tRNA-uridine 2-sulfurtransferase [EC:2.8.1.13]!K00566|5|1.5e-27|129.0|sns:VC0…	ATGAAAAATAAAAAAGTCATTGTCGGGATGTCCGGCGGTGTGGACTCTTCTGTGGCCGCCATGCTTCTGAAGAAGCAGGGCTATGATGTCGTCGGCGTGACGATGCAGATATGGCAGGATGAAGAAACAGCCATTCAGGAAGAAAATGGCGGTTGCTGCGGCTTGAGCGCGGTGGATGACGCACGACGGGTGGCCAGTCAGTTGGACATCCCCTACTATGTGATGAACTTTAAAAAAGAATTCAAAGAGTGGGTGATGGATGACTTTGCCGGGGAATATTTTCGGGGAAGAACGCCAAATCCGTGTATCCGGTGCAATCGGTATGTCAAATGGGAAGCGCTTTTACATCGGGCCATGTCCATTGGAGGAGACTATATTGCCACAGGACATTATGCCAAA…	-	-	-	-	-	-	-
Unigene360706	3.29581e-08	2.0428e-06	0	0	0	0	K01012|1|7.0e-129|466.8|css:Cst_c06960|bioB; biotin synthase [EC:2.8.1.6]!K01012|2|7.0e-129|466.8|csd:Clst_0662|bioB; biotin synthase [EC:2.8.1.6]!K01012|3|2.2e-127|461.8|cth:Cthe_1839|bioB; biotin synthase [EC:2.8.1.6]!K01012|4|2.2e-127|461.8|ctx:Clo1313_2531|bioB; biotin synthase [EC:2.8.1.6]!K01012|5|4.2e-126|457.6|cpy:Cphy_2083|bioB; biotin synthase [EC:2.8.1.6]	ATGAAAAATAAAAAAGTCATTGTCGGGATGTCCGGCGGTGTGGACTCTTCTGTGGCCGCCATGCTTCTGAAGAAGCAGGGCTATGATGTCGTCGGCGTGACGATGCAGATATGGCAGGATGAAGAAACAGCCATTCAGGAAGAAAATGGCGGTTGCTGCGGCTTGAGCGCGGTGGATGACGCACGACGGGTGGCCAGTCAGTTGGACATCCCCTACTATGTGATGAACTTTAAAAAAGAATTCAAAGAGTGGGTGATGGATGACTTTGCCGGGGAATATTTTCGGGGAAGAACGCCAAATCCGTGTATCCGGTGCAATCGGTATGTCAAATGGGAAGCGCTTTTACATCGGGCCATGTCCATTGGAGGAGACTATATTGCCACAGGACATTATGCCAAA…	-	-	-	-	-	-	-
Unigene360907	1.43018e-07	5.00415e-07	0	0	0	0	K06864|1|2.1e-48|198.4|cbut:ATN24_17715|larE; pyridinium-3,5-biscarboxylic acid mononucleotide sulfurtransferase [EC:4.4.1.37]!K06864|2|9.9e-46|189.5|bhan:CGC63_08095|larE; pyridinium-3,5-biscarboxylic acid mononucleotide sulfurtransferase [EC:4.4.1.37]!K06864|3|8.4e-45|186.4|ful:C4N20_13055|larE; pyridinium-3,5-biscarboxylic acid mononucleotide sulfurtransferase [EC:4.4.1.37]!K06864|4|1.2e-43|18…	ATGAAAAATAAAAAAGTCATTGTCGGGATGTCCGGCGGTGTGGACTCTTCTGTGGCCGCCATGCTTCTGAAGAAGCAGGGCTATGATGTCGTCGGCGTGACGATGCAGATATGGCAGGATGAAGAAACAGCCATTCAGGAAGAAAATGGCGGTTGCTGCGGCTTGAGCGCGGTGGATGACGCACGACGGGTGGCCAGTCAGTTGGACATCCCCTACTATGTGATGAACTTTAAAAAAGAATTCAAAGAGTGGGTGATGGATGACTTTGCCGGGGAATATTTTCGGGGAAGAACGCCAAATCCGTGTATCCGGTGCAATCGGTATGTCAAATGGGAAGCGCTTTTACATCGGGCCATGTCCATTGGAGGAGACTATATTGCCACAGGACATTATGCCAAA…	-	-	-	-	-	-	-
Unigene361748	5.66353e-07	6.13366e-07	5.82403e-07	0.000185164	0.000175769	0.000179172	K21029|1|4.9e-137|493.4|eoi:ECO111_0894|moeB; molybdopterin-synthase adenylyltransferase [EC:2.7.7.80]!K21029|2|4.9e-137|493.4|eoj:ECO26_0953|moeB; molybdopterin-synthase adenylyltransferase [EC:2.7.7.80]!K21029|3|1.4e-136|491.9|ecy:ECSE_0884|moeB; molybdopterin-synthase adenylyltransferase [EC:2.7.7.80]!K21029|4|4.1e-136|490.3|ecoa:APECO78_07800|moeB; molybdopterin-synthase adenylyltransferase […	ATGAAAAATAAAAAAGTCATTGTCGGGATGTCCGGCGGTGTGGACTCTTCTGTGGCCGCCATGCTTCTGAAGAAGCAGGGCTATGATGTCGTCGGCGTGACGATGCAGATATGGCAGGATGAAGAAACAGCCATTCAGGAAGAAAATGGCGGTTGCTGCGGCTTGAGCGCGGTGGATGACGCACGACGGGTGGCCAGTCAGTTGGACATCCCCTACTATGTGATGAACTTTAAAAAAGAATTCAAAGAGTGGGTGATGGATGACTTTGCCGGGGAATATTTTCGGGGAAGAACGCCAAATCCGTGTATCCGGTGCAATCGGTATGTCAAATGGGAAGCGCTTTTACATCGGGCCATGTCCATTGGAGGAGACTATATTGCCACAGGACATTATGCCAAA…	Escherichia_coli	0.00067559	0.00154564	0.00135122	0.444869	0.44636	0.445536
Unigene365095	1.92637e-07	5.29594e-07	0	0	0	0	K03151|1|1.3e-110|405.6|rix:RO1_23050|thiI; tRNA uracil 4-sulfurtransferase [EC:2.8.1.4]!K03151|2|1.3e-110|405.6|rim:ROI_10850|thiI; tRNA uracil 4-sulfurtransferase [EC:2.8.1.4]!K03151|3|3.8e-110|404.1|rum:CK1_35080|thiI; tRNA uracil 4-sulfurtransferase [EC:2.8.1.4]!K03151|4|3.8e-110|404.1|blab:EYS05_11395|thiI; tRNA uracil 4-sulfurtransferase [EC:2.8.1.4]!K03151|5|7.2e-109|399.8|rho:RHOM_05455|t…	ATGAAAAATAAAAAAGTCATTGTCGGGATGTCCGGCGGTGTGGACTCTTCTGTGGCCGCCATGCTTCTGAAGAAGCAGGGCTATGATGTCGTCGGCGTGACGATGCAGATATGGCAGGATGAAGAAACAGCCATTCAGGAAGAAAATGGCGGTTGCTGCGGCTTGAGCGCGGTGGATGACGCACGACGGGTGGCCAGTCAGTTGGACATCCCCTACTATGTGATGAACTTTAAAAAAGAATTCAAAGAGTGGGTGATGGATGACTTTGCCGGGGAATATTTTCGGGGAAGAACGCCAAATCCGTGTATCCGGTGCAATCGGTATGTCAAATGGGAAGCGCTTTTACATCGGGCCATGTCCATTGGAGGAGACTATATTGCCACAGGACATTATGCCAAA…	-	-	-	-	-	-	-
Unigene369923	5.87015e-07	4.28394e-06	7.24382e-07	0	0	0	K03151|1|3.4e-164|584.3|rim:ROI_10850|thiI; tRNA uracil 4-sulfurtransferase [EC:2.8.1.4]!K03151|2|1.3e-163|582.4|rix:RO1_23050|thiI; tRNA uracil 4-sulfurtransferase [EC:2.8.1.4]!K03151|3|1.1e-162|579.3|rho:RHOM_05455|thiI; tRNA uracil 4-sulfurtransferase [EC:2.8.1.4]!K03151|4|7.8e-161|573.2|rum:CK1_35080|thiI; tRNA uracil 4-sulfurtransferase [EC:2.8.1.4]!K03151|5|7.8e-161|573.2|blab:EYS05_11395|t…	ATGAAAAATAAAAAAGTCATTGTCGGGATGTCCGGCGGTGTGGACTCTTCTGTGGCCGCCATGCTTCTGAAGAAGCAGGGCTATGATGTCGTCGGCGTGACGATGCAGATATGGCAGGATGAAGAAACAGCCATTCAGGAAGAAAATGGCGGTTGCTGCGGCTTGAGCGCGGTGGATGACGCACGACGGGTGGCCAGTCAGTTGGACATCCCCTACTATGTGATGAACTTTAAAAAAGAATTCAAAGAGTGGGTGATGGATGACTTTGCCGGGGAATATTTTCGGGGAAGAACGCCAAATCCGTGTATCCGGTGCAATCGGTATGTCAAATGGGAAGCGCTTTTACATCGGGCCATGTCCATTGGAGGAGACTATATTGCCACAGGACATTATGCCAAA…	Lachnospiraceae_bacterium	0.00454317	0.0087321	0.00469552	6.57349e-07	2.77002e-07	0
Unigene370541	3.63047e-07	1.12511e-06	0	0	0	0	K01012|1|3.3e-117|427.9|cck:Ccar_14075|bioB; biotin synthase [EC:2.8.1.6]!K01012|2|8.9e-115|419.9|csq:CSCA_0058|bioB; biotin synthase [EC:2.8.1.6]!K01012|3|2.0e-114|418.7|anr:Ana3638_07065|bioB; biotin synthase [EC:2.8.1.6]!K01012|4|4.4e-114|417.5|ruj:E5Z56_10740|bioB; biotin synthase [EC:2.8.1.6]!K01012|5|2.4e-112|411.8|amt:Amet_3241|bioB; biotin synthase [EC:2.8.1.6]	ATGAAAAATAAAAAAGTCATTGTCGGGATGTCCGGCGGTGTGGACTCTTCTGTGGCCGCCATGCTTCTGAAGAAGCAGGGCTATGATGTCGTCGGCGTGACGATGCAGATATGGCAGGATGAAGAAACAGCCATTCAGGAAGAAAATGGCGGTTGCTGCGGCTTGAGCGCGGTGGATGACGCACGACGGGTGGCCAGTCAGTTGGACATCCCCTACTATGTGATGAACTTTAAAAAAGAATTCAAAGAGTGGGTGATGGATGACTTTGCCGGGGAATATTTTCGGGGAAGAACGCCAAATCCGTGTATCCGGTGCAATCGGTATGTCAAATGGGAAGCGCTTTTACATCGGGCCATGTCCATTGGAGGAGACTATATTGCCACAGGACATTATGCCAAA…	Clostridium_sp._AF36-4	2.95859e-05	7.31898e-05	4.25387e-06	0	0	0
Unigene371842	5.05672e-07	7.58282e-07	4.00002e-07	0	0	0	K03151|1|2.2e-106|391.7|eyy:EGYY_14500|thiI; tRNA uracil 4-sulfurtransferase [EC:2.8.1.4]!K03151|2|4.7e-104|384.0|aeq:AEQU_1093|thiI; tRNA uracil 4-sulfurtransferase [EC:2.8.1.4]!K03151|3|3.0e-103|381.3|ccu:Ccur_07780|thiI; tRNA uracil 4-sulfurtransferase [EC:2.8.1.4]!K03151|4|3.9e-103|380.9|ele:Elen_1658|thiI; tRNA uracil 4-sulfurtransferase [EC:2.8.1.4]!K03151|5|1.1e-102|379.4|gpa:GPA_33370|thi…	ATGAAAAATAAAAAAGTCATTGTCGGGATGTCCGGCGGTGTGGACTCTTCTGTGGCCGCCATGCTTCTGAAGAAGCAGGGCTATGATGTCGTCGGCGTGACGATGCAGATATGGCAGGATGAAGAAACAGCCATTCAGGAAGAAAATGGCGGTTGCTGCGGCTTGAGCGCGGTGGATGACGCACGACGGGTGGCCAGTCAGTTGGACATCCCCTACTATGTGATGAACTTTAAAAAAGAATTCAAAGAGTGGGTGATGGATGACTTTGCCGGGGAATATTTTCGGGGAAGAACGCCAAATCCGTGTATCCGGTGCAATCGGTATGTCAAATGGGAAGCGCTTTTACATCGGGCCATGTCCATTGGAGGAGACTATATTGCCACAGGACATTATGCCAAA…	-	-	-	-	-	-	-
Unigene372311	7.43499e-07	1.00181e-06	6.13702e-08	0	0	0	K00566|1|2.4e-124|451.8|capr:EQM14_12575|mnmA; tRNA-uridine 2-sulfurtransferase [EC:2.8.1.13]!K00566|2|6.5e-122|443.7|cpro:CPRO_10340|mnmA; tRNA-uridine 2-sulfurtransferase [EC:2.8.1.13]!K00566|3|6.7e-119|433.7|fpla:A4U99_10375|mnmA; tRNA-uridine 2-sulfurtransferase [EC:2.8.1.13]!K00566|4|6.2e-117|427.2|fpa:FPR_15760|mnmA; tRNA-uridine 2-sulfurtransferase [EC:2.8.1.13]!K00566|5|3.8e-114|417.9|fpr…	ATGAAAAATAAAAAAGTCATTGTCGGGATGTCCGGCGGTGTGGACTCTTCTGTGGCCGCCATGCTTCTGAAGAAGCAGGGCTATGATGTCGTCGGCGTGACGATGCAGATATGGCAGGATGAAGAAACAGCCATTCAGGAAGAAAATGGCGGTTGCTGCGGCTTGAGCGCGGTGGATGACGCACGACGGGTGGCCAGTCAGTTGGACATCCCCTACTATGTGATGAACTTTAAAAAAGAATTCAAAGAGTGGGTGATGGATGACTTTGCCGGGGAATATTTTCGGGGAAGAACGCCAAATCCGTGTATCCGGTGCAATCGGTATGTCAAATGGGAAGCGCTTTTACATCGGGCCATGTCCATTGGAGGAGACTATATTGCCACAGGACATTATGCCAAA…	-	-	-	-	-	-	-
Unigene373759	4.42463e-07	5.89775e-07	0	0	0	0	K03151|1|4.1e-65|253.8|obj:EIO64_09780|thiI; tRNA uracil 4-sulfurtransferase [EC:2.8.1.4]!K03151|2|5.4e-57|226.9|ibu:IB211_00336|thiI; tRNA uracil 4-sulfurtransferase [EC:2.8.1.4]!K03151|3|1.4e-52|212.2|fpla:A4U99_17615|thiI; tRNA uracil 4-sulfurtransferase [EC:2.8.1.4]!K03151|4|5.1e-47|193.7|clb:Clo1100_1996|thiI; tRNA uracil 4-sulfurtransferase [EC:2.8.1.4]!K03151|5|1.1e-46|192.6|cow:Calow_1324…	ATGAAAAATAAAAAAGTCATTGTCGGGATGTCCGGCGGTGTGGACTCTTCTGTGGCCGCCATGCTTCTGAAGAAGCAGGGCTATGATGTCGTCGGCGTGACGATGCAGATATGGCAGGATGAAGAAACAGCCATTCAGGAAGAAAATGGCGGTTGCTGCGGCTTGAGCGCGGTGGATGACGCACGACGGGTGGCCAGTCAGTTGGACATCCCCTACTATGTGATGAACTTTAAAAAAGAATTCAAAGAGTGGGTGATGGATGACTTTGCCGGGGAATATTTTCGGGGAAGAACGCCAAATCCGTGTATCCGGTGCAATCGGTATGTCAAATGGGAAGCGCTTTTACATCGGGCCATGTCCATTGGAGGAGACTATATTGCCACAGGACATTATGCCAAA…	-	-	-	-	-	-	-
Unigene374206	0	1.66917e-06	0	0	0	0	K02439|1|8.9e-16|89.4|rho:RHOM_02925|glpE; thiosulfate sulfurtransferase [EC:2.8.1.1]!K02439|2|1.0e-11|75.9|rix:RO1_20280|glpE; thiosulfate sulfurtransferase [EC:2.8.1.1]!K02439|3|1.0e-11|75.9|rim:ROI_07640|glpE; thiosulfate sulfurtransferase [EC:2.8.1.1]	ATGAAAAATAAAAAAGTCATTGTCGGGATGTCCGGCGGTGTGGACTCTTCTGTGGCCGCCATGCTTCTGAAGAAGCAGGGCTATGATGTCGTCGGCGTGACGATGCAGATATGGCAGGATGAAGAAACAGCCATTCAGGAAGAAAATGGCGGTTGCTGCGGCTTGAGCGCGGTGGATGACGCACGACGGGTGGCCAGTCAGTTGGACATCCCCTACTATGTGATGAACTTTAAAAAAGAATTCAAAGAGTGGGTGATGGATGACTTTGCCGGGGAATATTTTCGGGGAAGAACGCCAAATCCGTGTATCCGGTGCAATCGGTATGTCAAATGGGAAGCGCTTTTACATCGGGCCATGTCCATTGGAGGAGACTATATTGCCACAGGACATTATGCCAAA…	-	-	-	-	-	-	-
Unigene375864	0	0	0	0.000253179	0.000264673	0.000250385	K02439|1|2.2e-57|227.6|eoi:ECO111_4233|glpE; thiosulfate sulfurtransferase [EC:2.8.1.1]!K02439|2|2.2e-57|227.6|eoj:ECO26_4512|glpE; thiosulfate sulfurtransferase [EC:2.8.1.1]!K02439|3|2.2e-57|227.6|ecr:ECIAI1_3568|glpE; thiosulfate sulfurtransferase [EC:2.8.1.1]!K02439|4|2.2e-57|227.6|sbo:SBO_3413|glpE; thiosulfate sulfurtransferase [EC:2.8.1.1]!K02439|5|2.2e-57|227.6|sbc:SbBS512_E3807|glpE; thio…	ATGAAAAATAAAAAAGTCATTGTCGGGATGTCCGGCGGTGTGGACTCTTCTGTGGCCGCCATGCTTCTGAAGAAGCAGGGCTATGATGTCGTCGGCGTGACGATGCAGATATGGCAGGATGAAGAAACAGCCATTCAGGAAGAAAATGGCGGTTGCTGCGGCTTGAGCGCGGTGGATGACGCACGACGGGTGGCCAGTCAGTTGGACATCCCCTACTATGTGATGAACTTTAAAAAAGAATTCAAAGAGTGGGTGATGGATGACTTTGCCGGGGAATATTTTCGGGGAAGAACGCCAAATCCGTGTATCCGGTGCAATCGGTATGTCAAATGGGAAGCGCTTTTACATCGGGCCATGTCCATTGGAGGAGACTATATTGCCACAGGACATTATGCCAAA…	-	-	-	-	-	-	-
Unigene376877	1.81523e-07	7.25877e-07	7.46671e-07	0.000173777	0.000170697	0.000167719	K00566|1|1.5e-225|788.1|edj:ECDH1ME8569_1068|mnmA; tRNA-uridine 2-sulfurtransferase [EC:2.8.1.13]!K00566|2|4.3e-225|786.6|ecos:EC958_1330|mnmA; tRNA-uridine 2-sulfurtransferase [EC:2.8.1.13]!K00566|3|4.3e-225|786.6|ese:ECSF_1033|mnmA; tRNA-uridine 2-sulfurtransferase [EC:2.8.1.13]!K00566|4|3.7e-224|783.5|eci:UTI89_C1262|mnmA; tRNA-uridine 2-sulfurtransferase [EC:2.8.1.13]!K00566|5|1.1e-223|781.9|…	ATGAAAAATAAAAAAGTCATTGTCGGGATGTCCGGCGGTGTGGACTCTTCTGTGGCCGCCATGCTTCTGAAGAAGCAGGGCTATGATGTCGTCGGCGTGACGATGCAGATATGGCAGGATGAAGAAACAGCCATTCAGGAAGAAAATGGCGGTTGCTGCGGCTTGAGCGCGGTGGATGACGCACGACGGGTGGCCAGTCAGTTGGACATCCCCTACTATGTGATGAACTTTAAAAAAGAATTCAAAGAGTGGGTGATGGATGACTTTGCCGGGGAATATTTTCGGGGAAGAACGCCAAATCCGTGTATCCGGTGCAATCGGTATGTCAAATGGGAAGCGCTTTTACATCGGGCCATGTCCATTGGAGGAGACTATATTGCCACAGGACATTATGCCAAA…	-	-	-	-	-	-	-
Unigene377051	0	0	4.11767e-07	0	0	0	K00566|1|5.2e-69|266.5|aeq:AEQU_0407|mnmA; tRNA-uridine 2-sulfurtransferase [EC:2.8.1.13]!K00566|2|4.3e-31|140.6|rob:CK5_31780|mnmA; tRNA-uridine 2-sulfurtransferase [EC:2.8.1.13]!K00566|3|4.8e-30|137.1|tpi:TREPR_0375|mnmA; tRNA-uridine 2-sulfurtransferase [EC:2.8.1.13]!K00566|4|3.1e-29|134.4|taz:TREAZ_2978|mnmA; tRNA-uridine 2-sulfurtransferase [EC:2.8.1.13]!K00566|5|5.3e-29|133.7|pfac:PFJ30894_…	ATGAAAAATAAAAAAGTCATTGTCGGGATGTCCGGCGGTGTGGACTCTTCTGTGGCCGCCATGCTTCTGAAGAAGCAGGGCTATGATGTCGTCGGCGTGACGATGCAGATATGGCAGGATGAAGAAACAGCCATTCAGGAAGAAAATGGCGGTTGCTGCGGCTTGAGCGCGGTGGATGACGCACGACGGGTGGCCAGTCAGTTGGACATCCCCTACTATGTGATGAACTTTAAAAAAGAATTCAAAGAGTGGGTGATGGATGACTTTGCCGGGGAATATTTTCGGGGAAGAACGCCAAATCCGTGTATCCGGTGCAATCGGTATGTCAAATGGGAAGCGCTTTTACATCGGGCCATGTCCATTGGAGGAGACTATATTGCCACAGGACATTATGCCAAA…	-	-	-	-	-	-	-
Unigene377131	1.92637e-07	9.62898e-08	4.11431e-07	0	0	0	K00566|1|2.0e-74|285.4|ruk:A4V00_08690|mnmA; tRNA-uridine 2-sulfurtransferase [EC:2.8.1.13]!K00566|2|1.0e-70|273.1|capr:EQM14_12575|mnmA; tRNA-uridine 2-sulfurtransferase [EC:2.8.1.13]!K00566|3|2.5e-69|268.5|tpi:TREPR_0375|mnmA; tRNA-uridine 2-sulfurtransferase [EC:2.8.1.13]!K00566|4|7.3e-69|266.9|taz:TREAZ_2978|mnmA; tRNA-uridine 2-sulfurtransferase [EC:2.8.1.13]!K00566|5|3.6e-68|264.6|rob:CK5_3…	ATGAAAAATAAAAAAGTCATTGTCGGGATGTCCGGCGGTGTGGACTCTTCTGTGGCCGCCATGCTTCTGAAGAAGCAGGGCTATGATGTCGTCGGCGTGACGATGCAGATATGGCAGGATGAAGAAACAGCCATTCAGGAAGAAAATGGCGGTTGCTGCGGCTTGAGCGCGGTGGATGACGCACGACGGGTGGCCAGTCAGTTGGACATCCCCTACTATGTGATGAACTTTAAAAAAGAATTCAAAGAGTGGGTGATGGATGACTTTGCCGGGGAATATTTTCGGGGAAGAACGCCAAATCCGTGTATCCGGTGCAATCGGTATGTCAAATGGGAAGCGCTTTTACATCGGGCCATGTCCATTGGAGGAGACTATATTGCCACAGGACATTATGCCAAA…	-	-	-	-	-	-	-
Unigene379399	0	0	7.52946e-07	0	0	0	K01012|1|1.0e-31|142.5|cbol:CGC65_01920|bioB; biotin synthase [EC:2.8.1.6]!K01012|2|5.0e-31|140.2|lacy:A4V08_14835|bioB; biotin synthase [EC:2.8.1.6]!K01012|3|5.2e-28|130.2|cthd:CDO33_03605|bioB; biotin synthase [EC:2.8.1.6]!K01012|4|5.2e-28|130.2|byl:A4V09_04185|bioB; biotin synthase [EC:2.8.1.6]!K01012|5|8.8e-28|129.4|boa:Bovatus_01895|bioB; biotin synthase [EC:2.8.1.6]	ATGAAAAATAAAAAAGTCATTGTCGGGATGTCCGGCGGTGTGGACTCTTCTGTGGCCGCCATGCTTCTGAAGAAGCAGGGCTATGATGTCGTCGGCGTGACGATGCAGATATGGCAGGATGAAGAAACAGCCATTCAGGAAGAAAATGGCGGTTGCTGCGGCTTGAGCGCGGTGGATGACGCACGACGGGTGGCCAGTCAGTTGGACATCCCCTACTATGTGATGAACTTTAAAAAAGAATTCAAAGAGTGGGTGATGGATGACTTTGCCGGGGAATATTTTCGGGGAAGAACGCCAAATCCGTGTATCCGGTGCAATCGGTATGTCAAATGGGAAGCGCTTTTACATCGGGCCATGTCCATTGGAGGAGACTATATTGCCACAGGACATTATGCCAAA…	-	-	-	-	-	-	-
Unigene380503	8.04478e-07	3.68609e-07	3.9773e-06	0	0	0	K01012|1|8.3e-151|539.7|rto:RTO_05620|bioB; biotin synthase [EC:2.8.1.6]!K01012|2|9.2e-142|509.6|cpro:CPRO_14540|bioB; biotin synthase [EC:2.8.1.6]!K01012|3|2.3e-140|505.0|css:Cst_c06960|bioB; biotin synthase [EC:2.8.1.6]!K01012|4|2.3e-140|505.0|csd:Clst_0662|bioB; biotin synthase [EC:2.8.1.6]!K01012|5|3.6e-138|497.7|dor:Desor_3748|bioB; biotin synthase [EC:2.8.1.6]	ATGAAAAATAAAAAAGTCATTGTCGGGATGTCCGGCGGTGTGGACTCTTCTGTGGCCGCCATGCTTCTGAAGAAGCAGGGCTATGATGTCGTCGGCGTGACGATGCAGATATGGCAGGATGAAGAAACAGCCATTCAGGAAGAAAATGGCGGTTGCTGCGGCTTGAGCGCGGTGGATGACGCACGACGGGTGGCCAGTCAGTTGGACATCCCCTACTATGTGATGAACTTTAAAAAAGAATTCAAAGAGTGGGTGATGGATGACTTTGCCGGGGAATATTTTCGGGGAAGAACGCCAAATCCGTGTATCCGGTGCAATCGGTATGTCAAATGGGAAGCGCTTTTACATCGGGCCATGTCCATTGGAGGAGACTATATTGCCACAGGACATTATGCCAAA…	-	-	-	-	-	-	-
Unigene381899	0	0	7.5556e-07	0	0	0	K00566|1|6.0e-143|513.1|fpla:A4U99_17630|mnmA; tRNA-uridine 2-sulfurtransferase [EC:2.8.1.13]!K00566|2|1.2e-95|355.9|ibu:IB211_00127c|mnmA; tRNA-uridine 2-sulfurtransferase [EC:2.8.1.13]!K00566|3|1.3e-57|229.6|bprs:CK3_15510|mnmA; tRNA-uridine 2-sulfurtransferase [EC:2.8.1.13]!K00566|4|7.3e-56|223.8|gbm:Gbem_1976|mnmA; tRNA-uridine 2-sulfurtransferase [EC:2.8.1.13]!K00566|5|1.2e-55|223.0|lua:D4A8…	ATGAAAAATAAAAAAGTCATTGTCGGGATGTCCGGCGGTGTGGACTCTTCTGTGGCCGCCATGCTTCTGAAGAAGCAGGGCTATGATGTCGTCGGCGTGACGATGCAGATATGGCAGGATGAAGAAACAGCCATTCAGGAAGAAAATGGCGGTTGCTGCGGCTTGAGCGCGGTGGATGACGCACGACGGGTGGCCAGTCAGTTGGACATCCCCTACTATGTGATGAACTTTAAAAAAGAATTCAAAGAGTGGGTGATGGATGACTTTGCCGGGGAATATTTTCGGGGAAGAACGCCAAATCCGTGTATCCGGTGCAATCGGTATGTCAAATGGGAAGCGCTTTTACATCGGGCCATGTCCATTGGAGGAGACTATATTGCCACAGGACATTATGCCAAA…	-	-	-	-	-	-	-
Unigene385042	3.16988e-07	3.16894e-07	4.34629e-07	0.000139825	0.00013945	0.000136501	K03644|1|9.0e-187|659.1|eco:b0628|lipA; lipoyl synthase [EC:2.8.1.8]!K03644|2|9.0e-187|659.1|ecj:JW0623|lipA; lipoyl synthase [EC:2.8.1.8]!K03644|3|9.0e-187|659.1|ecd:ECDH10B_0589|lipA; lipoyl synthase [EC:2.8.1.8]!K03644|4|9.0e-187|659.1|ecd:ECDH10B_0697|lipA; lipoyl synthase [EC:2.8.1.8]!K03644|5|9.0e-187|659.1|ebw:BWG_0499|lipA; lipoyl synthase [EC:2.8.1.8]	ATGAAAAATAAAAAAGTCATTGTCGGGATGTCCGGCGGTGTGGACTCTTCTGTGGCCGCCATGCTTCTGAAGAAGCAGGGCTATGATGTCGTCGGCGTGACGATGCAGATATGGCAGGATGAAGAAACAGCCATTCAGGAAGAAAATGGCGGTTGCTGCGGCTTGAGCGCGGTGGATGACGCACGACGGGTGGCCAGTCAGTTGGACATCCCCTACTATGTGATGAACTTTAAAAAAGAATTCAAAGAGTGGGTGATGGATGACTTTGCCGGGGAATATTTTCGGGGAAGAACGCCAAATCCGTGTATCCGGTGCAATCGGTATGTCAAATGGGAAGCGCTTTTACATCGGGCCATGTCCATTGGAGGAGACTATATTGCCACAGGACATTATGCCAAA…	-	-	-	-	-	-	-
Unigene386769	0	6.17206e-07	5.8605e-07	0	0	0	K02439|5|9.7e-12|76.6|rix:RO1_20280|glpE; thiosulfate sulfurtransferase [EC:2.8.1.1]	ATGAAAAATAAAAAAGTCATTGTCGGGATGTCCGGCGGTGTGGACTCTTCTGTGGCCGCCATGCTTCTGAAGAAGCAGGGCTATGATGTCGTCGGCGTGACGATGCAGATATGGCAGGATGAAGAAACAGCCATTCAGGAAGAAAATGGCGGTTGCTGCGGCTTGAGCGCGGTGGATGACGCACGACGGGTGGCCAGTCAGTTGGACATCCCCTACTATGTGATGAACTTTAAAAAAGAATTCAAAGAGTGGGTGATGGATGACTTTGCCGGGGAATATTTTCGGGGAAGAACGCCAAATCCGTGTATCCGGTGCAATCGGTATGTCAAATGGGAAGCGCTTTTACATCGGGCCATGTCCATTGGAGGAGACTATATTGCCACAGGACATTATGCCAAA…	-	-	-	-	-	-	-
Unigene388873	3.85274e-07	3.85159e-07	5.94289e-07	0	0	0	K06864|1|1.1e-51|209.9|dal:Dalk_2473|larE; pyridinium-3,5-biscarboxylic acid mononucleotide sulfurtransferase [EC:4.4.1.37]!K06864|2|7.1e-48|197.2|tpd:Teth39_1540|larE; pyridinium-3,5-biscarboxylic acid mononucleotide sulfurtransferase [EC:4.4.1.37]!K06864|3|7.1e-48|197.2|tbo:Thebr_1576|larE; pyridinium-3,5-biscarboxylic acid mononucleotide sulfurtransferase [EC:4.4.1.37]!K06864|4|7.1e-48|197.2|t…	ATGAAAAATAAAAAAGTCATTGTCGGGATGTCCGGCGGTGTGGACTCTTCTGTGGCCGCCATGCTTCTGAAGAAGCAGGGCTATGATGTCGTCGGCGTGACGATGCAGATATGGCAGGATGAAGAAACAGCCATTCAGGAAGAAAATGGCGGTTGCTGCGGCTTGAGCGCGGTGGATGACGCACGACGGGTGGCCAGTCAGTTGGACATCCCCTACTATGTGATGAACTTTAAAAAAGAATTCAAAGAGTGGGTGATGGATGACTTTGCCGGGGAATATTTTCGGGGAAGAACGCCAAATCCGTGTATCCGGTGCAATCGGTATGTCAAATGGGAAGCGCTTTTACATCGGGCCATGTCCATTGGAGGAGACTATATTGCCACAGGACATTATGCCAAA…	-	-	-	-	-	-	-
Unigene390528	6.0353e-08	0	8.5934e-07	0	0	0	K03151|1|1.9e-135|488.8|rch:RUM_23920|thiI; tRNA uracil 4-sulfurtransferase [EC:2.8.1.4]!K03151|2|1.8e-133|482.3|rus:RBI_I01672|thiI; tRNA uracil 4-sulfurtransferase [EC:2.8.1.4]!K03151|3|1.1e-130|473.0|ruj:E5Z56_06465|thiI; tRNA uracil 4-sulfurtransferase [EC:2.8.1.4]!K03151|4|2.2e-128|465.3|capr:EQM14_15615|thiI; tRNA uracil 4-sulfurtransferase [EC:2.8.1.4]!K03151|5|5.7e-124|450.7|ral:Rumal_011…	ATGAAAAATAAAAAAGTCATTGTCGGGATGTCCGGCGGTGTGGACTCTTCTGTGGCCGCCATGCTTCTGAAGAAGCAGGGCTATGATGTCGTCGGCGTGACGATGCAGATATGGCAGGATGAAGAAACAGCCATTCAGGAAGAAAATGGCGGTTGCTGCGGCTTGAGCGCGGTGGATGACGCACGACGGGTGGCCAGTCAGTTGGACATCCCCTACTATGTGATGAACTTTAAAAAAGAATTCAAAGAGTGGGTGATGGATGACTTTGCCGGGGAATATTTTCGGGGAAGAACGCCAAATCCGTGTATCCGGTGCAATCGGTATGTCAAATGGGAAGCGCTTTTACATCGGGCCATGTCCATTGGAGGAGACTATATTGCCACAGGACATTATGCCAAA…	-	-	-	-	-	-	-
Unigene391809	2.89546e-07	2.8946e-07	5.49696e-07	0	0	0	K01012|1|5.2e-31|140.6|dhd:Dhaf_1926|bioB; biotin synthase [EC:2.8.1.6]!K01012|2|8.4e-21|106.7|dap:Dacet_1024|bioB; biotin synthase [EC:2.8.1.6]!K01012|3|4.3e-17|94.4|gsb:GSUB_07485|bioB; biotin synthase [EC:2.8.1.6]	ATGAAAAATAAAAAAGTCATTGTCGGGATGTCCGGCGGTGTGGACTCTTCTGTGGCCGCCATGCTTCTGAAGAAGCAGGGCTATGATGTCGTCGGCGTGACGATGCAGATATGGCAGGATGAAGAAACAGCCATTCAGGAAGAAAATGGCGGTTGCTGCGGCTTGAGCGCGGTGGATGACGCACGACGGGTGGCCAGTCAGTTGGACATCCCCTACTATGTGATGAACTTTAAAAAAGAATTCAAAGAGTGGGTGATGGATGACTTTGCCGGGGAATATTTTCGGGGAAGAACGCCAAATCCGTGTATCCGGTGCAATCGGTATGTCAAATGGGAAGCGCTTTTACATCGGGCCATGTCCATTGGAGGAGACTATATTGCCACAGGACATTATGCCAAA…	-	-	-	-	-	-	-
Unigene392234	1.64446e-07	1.64397e-07	1.95123e-07	0	0	0	K00566|1|2.2e-85|322.0|aeq:AEQU_0407|mnmA; tRNA-uridine 2-sulfurtransferase [EC:2.8.1.13]!K00566|2|2.2e-72|278.9|shi:Shel_04820|mnmA; tRNA-uridine 2-sulfurtransferase [EC:2.8.1.13]!K00566|3|2.9e-69|268.5|rus:RBI_I01199|mnmA; tRNA-uridine 2-sulfurtransferase [EC:2.8.1.13]!K00566|4|5.0e-69|267.7|ral:Rumal_1710|mnmA; tRNA-uridine 2-sulfurtransferase [EC:2.8.1.13]!K00566|5|4.2e-68|264.6|caer:CSV91_04…	ATGAAAAATAAAAAAGTCATTGTCGGGATGTCCGGCGGTGTGGACTCTTCTGTGGCCGCCATGCTTCTGAAGAAGCAGGGCTATGATGTCGTCGGCGTGACGATGCAGATATGGCAGGATGAAGAAACAGCCATTCAGGAAGAAAATGGCGGTTGCTGCGGCTTGAGCGCGGTGGATGACGCACGACGGGTGGCCAGTCAGTTGGACATCCCCTACTATGTGATGAACTTTAAAAAAGAATTCAAAGAGTGGGTGATGGATGACTTTGCCGGGGAATATTTTCGGGGAAGAACGCCAAATCCGTGTATCCGGTGCAATCGGTATGTCAAATGGGAAGCGCTTTTACATCGGGCCATGTCCATTGGAGGAGACTATATTGCCACAGGACATTATGCCAAA…	-	-	-	-	-	-	-
Unigene394205	2.63665e-07	5.27173e-07	6.25702e-07	0	0	0	K00566|1|7.2e-158|563.1|rto:RTO_17420|mnmA; tRNA-uridine 2-sulfurtransferase [EC:2.8.1.13]!K00566|2|3.9e-156|557.4|cso:CLS_15080|mnmA; tRNA-uridine 2-sulfurtransferase [EC:2.8.1.13]!K00566|3|1.8e-153|548.5|rim:ROI_10170|mnmA; tRNA-uridine 2-sulfurtransferase [EC:2.8.1.13]!K00566|4|5.3e-153|547.0|rix:RO1_22380|mnmA; tRNA-uridine 2-sulfurtransferase [EC:2.8.1.13]!K00566|5|7.7e-152|543.1|blau:DQQ01_…	ATGAAAAATAAAAAAGTCATTGTCGGGATGTCCGGCGGTGTGGACTCTTCTGTGGCCGCCATGCTTCTGAAGAAGCAGGGCTATGATGTCGTCGGCGTGACGATGCAGATATGGCAGGATGAAGAAACAGCCATTCAGGAAGAAAATGGCGGTTGCTGCGGCTTGAGCGCGGTGGATGACGCACGACGGGTGGCCAGTCAGTTGGACATCCCCTACTATGTGATGAACTTTAAAAAAGAATTCAAAGAGTGGGTGATGGATGACTTTGCCGGGGAATATTTTCGGGGAAGAACGCCAAATCCGTGTATCCGGTGCAATCGGTATGTCAAATGGGAAGCGCTTTTACATCGGGCCATGTCCATTGGAGGAGACTATATTGCCACAGGACATTATGCCAAA…	-	-	-	-	-	-	-
Unigene395090	8.08151e-08	0	5.36989e-07	0	0	0	K06864|1|1.7e-33|148.7|capr:EQM14_02360|larE; pyridinium-3,5-biscarboxylic acid mononucleotide sulfurtransferase [EC:4.4.1.37]!K06864|2|1.1e-29|136.0|rbp:B6259_02565|larE; pyridinium-3,5-biscarboxylic acid mononucleotide sulfurtransferase [EC:4.4.1.37]!K06864|3|1.5e-29|135.6|fpla:A4U99_13410|larE; pyridinium-3,5-biscarboxylic acid mononucleotide sulfurtransferase [EC:4.4.1.37]!K06864|4|2.0e-29|13…	ATGAAAAATAAAAAAGTCATTGTCGGGATGTCCGGCGGTGTGGACTCTTCTGTGGCCGCCATGCTTCTGAAGAAGCAGGGCTATGATGTCGTCGGCGTGACGATGCAGATATGGCAGGATGAAGAAACAGCCATTCAGGAAGAAAATGGCGGTTGCTGCGGCTTGAGCGCGGTGGATGACGCACGACGGGTGGCCAGTCAGTTGGACATCCCCTACTATGTGATGAACTTTAAAAAAGAATTCAAAGAGTGGGTGATGGATGACTTTGCCGGGGAATATTTTCGGGGAAGAACGCCAAATCCGTGTATCCGGTGCAATCGGTATGTCAAATGGGAAGCGCTTTTACATCGGGCCATGTCCATTGGAGGAGACTATATTGCCACAGGACATTATGCCAAA…	-	-	-	-	-	-	-
Unigene396969	0	4.74987e-07	1.20269e-06	0	0	0	K00566|1|3.2e-67|260.8|sutk:FG381_06825|mnmA; tRNA-uridine 2-sulfurtransferase [EC:2.8.1.13]!K00566|2|3.2e-67|260.8|bbay:A4V04_12325|mnmA; tRNA-uridine 2-sulfurtransferase [EC:2.8.1.13]!K00566|3|2.1e-66|258.1|rge:RGE_46850|mnmA; tRNA-uridine 2-sulfurtransferase [EC:2.8.1.13]!K00566|4|2.1e-66|258.1|rbn:RBXJA2T_07598|mnmA; tRNA-uridine 2-sulfurtransferase [EC:2.8.1.13]!K00566|5|3.9e-65|253.8|hyl:LP…	ATGAAAAATAAAAAAGTCATTGTCGGGATGTCCGGCGGTGTGGACTCTTCTGTGGCCGCCATGCTTCTGAAGAAGCAGGGCTATGATGTCGTCGGCGTGACGATGCAGATATGGCAGGATGAAGAAACAGCCATTCAGGAAGAAAATGGCGGTTGCTGCGGCTTGAGCGCGGTGGATGACGCACGACGGGTGGCCAGTCAGTTGGACATCCCCTACTATGTGATGAACTTTAAAAAAGAATTCAAAGAGTGGGTGATGGATGACTTTGCCGGGGAATATTTTCGGGGAAGAACGCCAAATCCGTGTATCCGGTGCAATCGGTATGTCAAATGGGAAGCGCTTTTACATCGGGCCATGTCCATTGGAGGAGACTATATTGCCACAGGACATTATGCCAAA…	-	-	-	-	-	-	-
Unigene397867	2.12979e-07	0	3.63901e-07	0	0	0	K03151|1|3.6e-141|507.3|obj:EIO64_09780|thiI; tRNA uracil 4-sulfurtransferase [EC:2.8.1.4]!K03151|2|3.9e-103|380.9|fpla:A4U99_17615|thiI; tRNA uracil 4-sulfurtransferase [EC:2.8.1.4]!K03151|3|3.3e-102|377.9|ibu:IB211_00336|thiI; tRNA uracil 4-sulfurtransferase [EC:2.8.1.4]!K03151|4|7.4e-86|323.6|capr:EQM14_15615|thiI; tRNA uracil 4-sulfurtransferase [EC:2.8.1.4]!K03151|5|6.2e-85|320.5|rbp:B6259_0…	ATGAAAAATAAAAAAGTCATTGTCGGGATGTCCGGCGGTGTGGACTCTTCTGTGGCCGCCATGCTTCTGAAGAAGCAGGGCTATGATGTCGTCGGCGTGACGATGCAGATATGGCAGGATGAAGAAACAGCCATTCAGGAAGAAAATGGCGGTTGCTGCGGCTTGAGCGCGGTGGATGACGCACGACGGGTGGCCAGTCAGTTGGACATCCCCTACTATGTGATGAACTTTAAAAAAGAATTCAAAGAGTGGGTGATGGATGACTTTGCCGGGGAATATTTTCGGGGAAGAACGCCAAATCCGTGTATCCGGTGCAATCGGTATGTCAAATGGGAAGCGCTTTTACATCGGGCCATGTCCATTGGAGGAGACTATATTGCCACAGGACATTATGCCAAA…	-	-	-	-	-	-	-
Unigene398206	3.04491e-07	6.088e-07	1.01162e-06	0	0	0	K03151|1|1.4e-70|271.9|bprs:CK3_33580|thiI; tRNA uracil 4-sulfurtransferase [EC:2.8.1.4]!K03151|2|2.5e-51|208.0|cbol:CGC65_06140|thiI; tRNA uracil 4-sulfurtransferase [EC:2.8.1.4]!K03151|3|3.3e-51|207.6|csh:Closa_0889|thiI; tRNA uracil 4-sulfurtransferase [EC:2.8.1.4]!K03151|4|5.7e-51|206.8|lacy:A4V08_25605|thiI; tRNA uracil 4-sulfurtransferase [EC:2.8.1.4]!K03151|5|5.5e-46|190.3|lua:D4A81_02670|…	ATGAAAAATAAAAAAGTCATTGTCGGGATGTCCGGCGGTGTGGACTCTTCTGTGGCCGCCATGCTTCTGAAGAAGCAGGGCTATGATGTCGTCGGCGTGACGATGCAGATATGGCAGGATGAAGAAACAGCCATTCAGGAAGAAAATGGCGGTTGCTGCGGCTTGAGCGCGGTGGATGACGCACGACGGGTGGCCAGTCAGTTGGACATCCCCTACTATGTGATGAACTTTAAAAAAGAATTCAAAGAGTGGGTGATGGATGACTTTGCCGGGGAATATTTTCGGGGAAGAACGCCAAATCCGTGTATCCGGTGCAATCGGTATGTCAAATGGGAAGCGCTTTTACATCGGGCCATGTCCATTGGAGGAGACTATATTGCCACAGGACATTATGCCAAA…	-	-	-	-	-	-	-
Unigene400806	4.79148e-07	6.8857e-07	1.05178e-06	0	0	0	K03151|1|6.2e-179|633.3|rto:RTO_15530|thiI; tRNA uracil 4-sulfurtransferase [EC:2.8.1.4]!K03151|2|1.3e-168|599.0|rim:ROI_10850|thiI; tRNA uracil 4-sulfurtransferase [EC:2.8.1.4]!K03151|3|2.2e-168|598.2|rho:RHOM_05455|thiI; tRNA uracil 4-sulfurtransferase [EC:2.8.1.4]!K03151|4|4.9e-168|597.0|rix:RO1_23050|thiI; tRNA uracil 4-sulfurtransferase [EC:2.8.1.4]!K03151|5|3.5e-166|590.9|rum:CK1_35080|thiI…	ATGAAAAATAAAAAAGTCATTGTCGGGATGTCCGGCGGTGTGGACTCTTCTGTGGCCGCCATGCTTCTGAAGAAGCAGGGCTATGATGTCGTCGGCGTGACGATGCAGATATGGCAGGATGAAGAAACAGCCATTCAGGAAGAAAATGGCGGTTGCTGCGGCTTGAGCGCGGTGGATGACGCACGACGGGTGGCCAGTCAGTTGGACATCCCCTACTATGTGATGAACTTTAAAAAAGAATTCAAAGAGTGGGTGATGGATGACTTTGCCGGGGAATATTTTCGGGGAAGAACGCCAAATCCGTGTATCCGGTGCAATCGGTATGTCAAATGGGAAGCGCTTTTACATCGGGCCATGTCCATTGGAGGAGACTATATTGCCACAGGACATTATGCCAAA…	-	-	-	-	-	-	-
Unigene401202	2.04017e-07	9.51798e-07	2.25938e-06	0	0	0	K01012|1|7.9e-154|549.7|csep:CP523_03275|bioB; biotin synthase [EC:2.8.1.6]!K01012|2|8.8e-153|546.2|cchv:BTM20_04425|bioB; biotin synthase [EC:2.8.1.6]!K01012|3|3.7e-151|540.8|cia:BEN51_06780|bioB; biotin synthase [EC:2.8.1.6]!K01012|4|7.2e-147|526.6|cbv:U729_167|bioB; biotin synthase [EC:2.8.1.6]!K01012|5|2.9e-140|504.6|asb:RATSFB_0774|bioB; biotin synthase [EC:2.8.1.6]	ATGAAAAATAAAAAAGTCATTGTCGGGATGTCCGGCGGTGTGGACTCTTCTGTGGCCGCCATGCTTCTGAAGAAGCAGGGCTATGATGTCGTCGGCGTGACGATGCAGATATGGCAGGATGAAGAAACAGCCATTCAGGAAGAAAATGGCGGTTGCTGCGGCTTGAGCGCGGTGGATGACGCACGACGGGTGGCCAGTCAGTTGGACATCCCCTACTATGTGATGAACTTTAAAAAAGAATTCAAAGAGTGGGTGATGGATGACTTTGCCGGGGAATATTTTCGGGGAAGAACGCCAAATCCGTGTATCCGGTGCAATCGGTATGTCAAATGGGAAGCGCTTTTACATCGGGCCATGTCCATTGGAGGAGACTATATTGCCACAGGACATTATGCCAAA…	-	-	-	-	-	-	-
Unigene401737	3.2594e-07	6.84269e-07	3.09394e-06	0	0	0	K00566|1|4.7e-173|613.6|ctae:BGI42_05335|mnmA; tRNA-uridine 2-sulfurtransferase [EC:2.8.1.13]!K00566|2|3.3e-171|607.4|cpf:CPF_2037|mnmA; tRNA-uridine 2-sulfurtransferase [EC:2.8.1.13]!K00566|3|1.7e-170|605.1|cbt:CLH_1122|mnmA; tRNA-uridine 2-sulfurtransferase [EC:2.8.1.13]!K00566|4|1.7e-170|605.1|csb:CLSA_c13240|mnmA; tRNA-uridine 2-sulfurtransferase [EC:2.8.1.13]!K00566|5|2.2e-170|604.7|cpr:CPR_…	ATGAAAAATAAAAAAGTCATTGTCGGGATGTCCGGCGGTGTGGACTCTTCTGTGGCCGCCATGCTTCTGAAGAAGCAGGGCTATGATGTCGTCGGCGTGACGATGCAGATATGGCAGGATGAAGAAACAGCCATTCAGGAAGAAAATGGCGGTTGCTGCGGCTTGAGCGCGGTGGATGACGCACGACGGGTGGCCAGTCAGTTGGACATCCCCTACTATGTGATGAACTTTAAAAAAGAATTCAAAGAGTGGGTGATGGATGACTTTGCCGGGGAATATTTTCGGGGAAGAACGCCAAATCCGTGTATCCGGTGCAATCGGTATGTCAAATGGGAAGCGCTTTTACATCGGGCCATGTCCATTGGAGGAGACTATATTGCCACAGGACATTATGCCAAA…	-	-	-	-	-	-	-
Unigene401911	6.16013e-07	2.36857e-07	1.1245e-06	0	0	0	K06864|1|3.8e-81|307.8|fpla:A4U99_13410|larE; pyridinium-3,5-biscarboxylic acid mononucleotide sulfurtransferase [EC:4.4.1.37]!K06864|2|1.1e-80|306.2|rbp:B6259_02565|larE; pyridinium-3,5-biscarboxylic acid mononucleotide sulfurtransferase [EC:4.4.1.37]!K06864|3|1.1e-77|296.2|capr:EQM14_02360|larE; pyridinium-3,5-biscarboxylic acid mononucleotide sulfurtransferase [EC:4.4.1.37]!K06864|4|8.4e-73|28…	ATGAAAAATAAAAAAGTCATTGTCGGGATGTCCGGCGGTGTGGACTCTTCTGTGGCCGCCATGCTTCTGAAGAAGCAGGGCTATGATGTCGTCGGCGTGACGATGCAGATATGGCAGGATGAAGAAACAGCCATTCAGGAAGAAAATGGCGGTTGCTGCGGCTTGAGCGCGGTGGATGACGCACGACGGGTGGCCAGTCAGTTGGACATCCCCTACTATGTGATGAACTTTAAAAAAGAATTCAAAGAGTGGGTGATGGATGACTTTGCCGGGGAATATTTTCGGGGAAGAACGCCAAATCCGTGTATCCGGTGCAATCGGTATGTCAAATGGGAAGCGCTTTTACATCGGGCCATGTCCATTGGAGGAGACTATATTGCCACAGGACATTATGCCAAA…	-	-	-	-	-	-	-
Unigene403210	8.98402e-08	1.79627e-07	8.52797e-07	0	0	0	K03151|1|6.8e-202|709.5|bprs:CK3_33580|thiI; tRNA uracil 4-sulfurtransferase [EC:2.8.1.4]!K03151|2|4.6e-166|590.5|csh:Closa_0889|thiI; tRNA uracil 4-sulfurtransferase [EC:2.8.1.4]!K03151|3|9.6e-164|582.8|cbol:CGC65_06140|thiI; tRNA uracil 4-sulfurtransferase [EC:2.8.1.4]!K03151|4|8.1e-163|579.7|lacy:A4V08_25605|thiI; tRNA uracil 4-sulfurtransferase [EC:2.8.1.4]!K03151|5|7.1e-159|566.6|rho:RHOM_05…	ATGAAAAATAAAAAAGTCATTGTCGGGATGTCCGGCGGTGTGGACTCTTCTGTGGCCGCCATGCTTCTGAAGAAGCAGGGCTATGATGTCGTCGGCGTGACGATGCAGATATGGCAGGATGAAGAAACAGCCATTCAGGAAGAAAATGGCGGTTGCTGCGGCTTGAGCGCGGTGGATGACGCACGACGGGTGGCCAGTCAGTTGGACATCCCCTACTATGTGATGAACTTTAAAAAAGAATTCAAAGAGTGGGTGATGGATGACTTTGCCGGGGAATATTTTCGGGGAAGAACGCCAAATCCGTGTATCCGGTGCAATCGGTATGTCAAATGGGAAGCGCTTTTACATCGGGCCATGTCCATTGGAGGAGACTATATTGCCACAGGACATTATGCCAAA…	-	-	-	-	-	-	-
Unigene405103	5.03275e-07	5.03126e-07	7.43132e-07	0	0	0	K00833|1|3.7e-53|214.5|bhf:C3V43_02490|bioA; adenosylmethionine---8-amino-7-oxononanoate aminotransferase [EC:2.6.1.62]!K01012|2|3.7e-53|214.5|dun:FDZ78_06415|bioB; biotin synthase [EC:2.8.1.6]!K00833|3|4.8e-53|214.2|bcel:BcellWH2_05184|bioA; adenosylmethionine---8-amino-7-oxononanoate aminotransferase [EC:2.6.1.62]!K00833|4|6.3e-53|213.8|bhl:Bache_2094|bioA; adenosylmethionine---8-amino-7-oxonon…	ATGAAAAATAAAAAAGTCATTGTCGGGATGTCCGGCGGTGTGGACTCTTCTGTGGCCGCCATGCTTCTGAAGAAGCAGGGCTATGATGTCGTCGGCGTGACGATGCAGATATGGCAGGATGAAGAAACAGCCATTCAGGAAGAAAATGGCGGTTGCTGCGGCTTGAGCGCGGTGGATGACGCACGACGGGTGGCCAGTCAGTTGGACATCCCCTACTATGTGATGAACTTTAAAAAAGAATTCAAAGAGTGGGTGATGGATGACTTTGCCGGGGAATATTTTCGGGGAAGAACGCCAAATCCGTGTATCCGGTGCAATCGGTATGTCAAATGGGAAGCGCTTTTACATCGGGCCATGTCCATTGGAGGAGACTATATTGCCACAGGACATTATGCCAAA…	-	-	-	-	-	-	-
Unigene406670	0	0	3.36002e-07	0	0	0	K01012|2|1.9e-43|182.2|dhd:Dhaf_1926|bioB; biotin synthase [EC:2.8.1.6]!K01012|3|1.6e-42|179.1|tpz:Tph_c01230|bioB; biotin synthase [EC:2.8.1.6]!K01012|4|1.3e-39|169.5|cpb:Cphamn1_0208|bioB; biotin synthase [EC:2.8.1.6]!K01012|5|3.8e-39|167.9|dfl:DFE_3335|bioB; biotin synthase [EC:2.8.1.6]	ATGAAAAATAAAAAAGTCATTGTCGGGATGTCCGGCGGTGTGGACTCTTCTGTGGCCGCCATGCTTCTGAAGAAGCAGGGCTATGATGTCGTCGGCGTGACGATGCAGATATGGCAGGATGAAGAAACAGCCATTCAGGAAGAAAATGGCGGTTGCTGCGGCTTGAGCGCGGTGGATGACGCACGACGGGTGGCCAGTCAGTTGGACATCCCCTACTATGTGATGAACTTTAAAAAAGAATTCAAAGAGTGGGTGATGGATGACTTTGCCGGGGAATATTTTCGGGGAAGAACGCCAAATCCGTGTATCCGGTGCAATCGGTATGTCAAATGGGAAGCGCTTTTACATCGGGCCATGTCCATTGGAGGAGACTATATTGCCACAGGACATTATGCCAAA…	Enterorhabdus_sp._P55	7.78965e-06	2.04866e-05	4.41784e-05	0	0	0
Unigene409880	0	1.04849e-06	5.47559e-07	0	0	0	K21029|1|1.3e-45|189.5|clj:CLJU_c20230|moeB; molybdopterin-synthase adenylyltransferase [EC:2.7.7.80]!K21029|2|1.3e-45|189.5|cah:CAETHG_0104|moeB; molybdopterin-synthase adenylyltransferase [EC:2.7.7.80]!K21029|3|1.5e-44|186.0|cbar:PATL70BA_0748|moeB; molybdopterin-synthase adenylyltransferase [EC:2.7.7.80]!K21029|4|1.9e-44|185.7|clj:CLJU_c20060|moeB; molybdopterin-synthase adenylyltransferase [E…	ATGAAAAATAAAAAAGTCATTGTCGGGATGTCCGGCGGTGTGGACTCTTCTGTGGCCGCCATGCTTCTGAAGAAGCAGGGCTATGATGTCGTCGGCGTGACGATGCAGATATGGCAGGATGAAGAAACAGCCATTCAGGAAGAAAATGGCGGTTGCTGCGGCTTGAGCGCGGTGGATGACGCACGACGGGTGGCCAGTCAGTTGGACATCCCCTACTATGTGATGAACTTTAAAAAAGAATTCAAAGAGTGGGTGATGGATGACTTTGCCGGGGAATATTTTCGGGGAAGAACGCCAAATCCGTGTATCCGGTGCAATCGGTATGTCAAATGGGAAGCGCTTTTACATCGGGCCATGTCCATTGGAGGAGACTATATTGCCACAGGACATTATGCCAAA…	Lachnospiraceae_bacterium	0.00454317	0.0087321	0.00469552	6.57349e-07	2.77002e-07	0
Unigene412500	6.45258e-07	2.30381e-07	5.25003e-07	0	0	0	K06864|1|5.0e-44|184.5|dtr:RSDT_0256|larE; pyridinium-3,5-biscarboxylic acid mononucleotide sulfurtransferase [EC:4.4.1.37]!K06864|2|1.1e-40|173.3|dpg:DESPIGER_1965|larE; pyridinium-3,5-biscarboxylic acid mononucleotide sulfurtransferase [EC:4.4.1.37]!K06864|3|3.6e-34|151.8|def:CNY67_00515|larE; pyridinium-3,5-biscarboxylic acid mononucleotide sulfurtransferase [EC:4.4.1.37]!K06864|4|6.7e-33|147.…	ATGAAAAATAAAAAAGTCATTGTCGGGATGTCCGGCGGTGTGGACTCTTCTGTGGCCGCCATGCTTCTGAAGAAGCAGGGCTATGATGTCGTCGGCGTGACGATGCAGATATGGCAGGATGAAGAAACAGCCATTCAGGAAGAAAATGGCGGTTGCTGCGGCTTGAGCGCGGTGGATGACGCACGACGGGTGGCCAGTCAGTTGGACATCCCCTACTATGTGATGAACTTTAAAAAAGAATTCAAAGAGTGGGTGATGGATGACTTTGCCGGGGAATATTTTCGGGGAAGAACGCCAAATCCGTGTATCCGGTGCAATCGGTATGTCAAATGGGAAGCGCTTTTACATCGGGCCATGTCCATTGGAGGAGACTATATTGCCACAGGACATTATGCCAAA…	Desulfovibrionaceae_bacterium	0.00178123	0.000487294	0.0010626	1.09746e-07	0	0
Unigene414257	5.29752e-07	2.88869e-07	5.48575e-07	0	0	0	K01012|1|5.2e-91|340.5|bbay:A4V04_03880|bioB; biotin synthase [EC:2.8.1.6]!K01012|2|6.3e-81|307.0|sutk:FG381_01115|bioB; biotin synthase [EC:2.8.1.6]!K01012|3|2.2e-65|255.4|sutt:SUTMEG_01490|bioB; biotin synthase [EC:2.8.1.6]!K01012|4|1.7e-49|202.6|caci:CLOAM0448|bioB; biotin synthase [EC:2.8.1.6]!K01012|5|1.4e-48|199.5|vbs:EGM51_06755|bioB; biotin synthase [EC:2.8.1.6]	ATGAAAAATAAAAAAGTCATTGTCGGGATGTCCGGCGGTGTGGACTCTTCTGTGGCCGCCATGCTTCTGAAGAAGCAGGGCTATGATGTCGTCGGCGTGACGATGCAGATATGGCAGGATGAAGAAACAGCCATTCAGGAAGAAAATGGCGGTTGCTGCGGCTTGAGCGCGGTGGATGACGCACGACGGGTGGCCAGTCAGTTGGACATCCCCTACTATGTGATGAACTTTAAAAAAGAATTCAAAGAGTGGGTGATGGATGACTTTGCCGGGGAATATTTTCGGGGAAGAACGCCAAATCCGTGTATCCGGTGCAATCGGTATGTCAAATGGGAAGCGCTTTTACATCGGGCCATGTCCATTGGAGGAGACTATATTGCCACAGGACATTATGCCAAA…	-	-	-	-	-	-	-
Unigene414672	0	0	9.6628e-07	0	0	0	K01012|1|2.3e-86|325.1|css:Cst_c06960|bioB; biotin synthase [EC:2.8.1.6]!K01012|2|2.3e-86|325.1|csd:Clst_0662|bioB; biotin synthase [EC:2.8.1.6]!K01012|3|1.7e-84|318.9|cthd:CDO33_03605|bioB; biotin synthase [EC:2.8.1.6]!K01012|4|4.9e-84|317.4|cpro:CPRO_14540|bioB; biotin synthase [EC:2.8.1.6]!K01012|5|5.4e-83|313.9|emt:CPZ25_007320|bioB; biotin synthase [EC:2.8.1.6]	ATGAAAAATAAAAAAGTCATTGTCGGGATGTCCGGCGGTGTGGACTCTTCTGTGGCCGCCATGCTTCTGAAGAAGCAGGGCTATGATGTCGTCGGCGTGACGATGCAGATATGGCAGGATGAAGAAACAGCCATTCAGGAAGAAAATGGCGGTTGCTGCGGCTTGAGCGCGGTGGATGACGCACGACGGGTGGCCAGTCAGTTGGACATCCCCTACTATGTGATGAACTTTAAAAAAGAATTCAAAGAGTGGGTGATGGATGACTTTGCCGGGGAATATTTTCGGGGAAGAACGCCAAATCCGTGTATCCGGTGCAATCGGTATGTCAAATGGGAAGCGCTTTTACATCGGGCCATGTCCATTGGAGGAGACTATATTGCCACAGGACATTATGCCAAA…	-	-	-	-	-	-	-
Unigene415907	3.078e-07	6.83797e-08	1.03885e-06	0	0	0	K00566|1|2.4e-171|607.8|bprs:CK3_15510|mnmA; tRNA-uridine 2-sulfurtransferase [EC:2.8.1.13]!K00566|2|7.4e-152|543.1|csh:Closa_3293|mnmA; tRNA-uridine 2-sulfurtransferase [EC:2.8.1.13]!K00566|3|9.1e-150|536.2|cso:CLS_15080|mnmA; tRNA-uridine 2-sulfurtransferase [EC:2.8.1.13]!K00566|4|2.1e-146|525.0|cbol:CGC65_10350|mnmA; tRNA-uridine 2-sulfurtransferase [EC:2.8.1.13]!K00566|5|1.4e-145|522.3|lacy:A…	ATGAAAAATAAAAAAGTCATTGTCGGGATGTCCGGCGGTGTGGACTCTTCTGTGGCCGCCATGCTTCTGAAGAAGCAGGGCTATGATGTCGTCGGCGTGACGATGCAGATATGGCAGGATGAAGAAACAGCCATTCAGGAAGAAAATGGCGGTTGCTGCGGCTTGAGCGCGGTGGATGACGCACGACGGGTGGCCAGTCAGTTGGACATCCCCTACTATGTGATGAACTTTAAAAAAGAATTCAAAGAGTGGGTGATGGATGACTTTGCCGGGGAATATTTTCGGGGAAGAACGCCAAATCCGTGTATCCGGTGCAATCGGTATGTCAAATGGGAAGCGCTTTTACATCGGGCCATGTCCATTGGAGGAGACTATATTGCCACAGGACATTATGCCAAA…	Clostridiaceae_bacterium	0.00146007	0.00173336	0.00237825	1.91055e-07	5.87635e-08	0
Unigene416015	0	6.8051e-07	4.30772e-07	0	0	0	K00566|1|2.5e-46|191.4|byl:A4V09_03920|mnmA; tRNA-uridine 2-sulfurtransferase [EC:2.8.1.13]!K00566|2|3.9e-44|184.1|bpro:PMF13cell1_04670|mnmA; tRNA-uridine 2-sulfurtransferase [EC:2.8.1.13]!K00566|3|3.3e-43|181.0|cso:CLS_15080|mnmA; tRNA-uridine 2-sulfurtransferase [EC:2.8.1.13]!K00566|4|7.4e-43|179.9|csh:Closa_3293|mnmA; tRNA-uridine 2-sulfurtransferase [EC:2.8.1.13]!K00566|5|1.3e-42|179.1|cbol:…	ATGAAAAATAAAAAAGTCATTGTCGGGATGTCCGGCGGTGTGGACTCTTCTGTGGCCGCCATGCTTCTGAAGAAGCAGGGCTATGATGTCGTCGGCGTGACGATGCAGATATGGCAGGATGAAGAAACAGCCATTCAGGAAGAAAATGGCGGTTGCTGCGGCTTGAGCGCGGTGGATGACGCACGACGGGTGGCCAGTCAGTTGGACATCCCCTACTATGTGATGAACTTTAAAAAAGAATTCAAAGAGTGGGTGATGGATGACTTTGCCGGGGAATATTTTCGGGGAAGAACGCCAAATCCGTGTATCCGGTGCAATCGGTATGTCAAATGGGAAGCGCTTTTACATCGGGCCATGTCCATTGGAGGAGACTATATTGCCACAGGACATTATGCCAAA…	-	-	-	-	-	-	-
Unigene416216	1.91335e-07	3.50677e-07	8.17302e-07	0	0	0	K00566|1|3.2e-169|600.9|aeq:AEQU_0407|mnmA; tRNA-uridine 2-sulfurtransferase [EC:2.8.1.13]!K00566|2|1.3e-101|376.3|rob:CK5_31780|mnmA; tRNA-uridine 2-sulfurtransferase [EC:2.8.1.13]!K00566|3|6.2e-96|357.5|rch:RUM_22980|mnmA; tRNA-uridine 2-sulfurtransferase [EC:2.8.1.13]!K00566|4|1.2e-94|353.2|tpi:TREPR_0375|mnmA; tRNA-uridine 2-sulfurtransferase [EC:2.8.1.13]!K00566|5|2.9e-93|348.6|euu:ADJ67_036…	ATGAAAAATAAAAAAGTCATTGTCGGGATGTCCGGCGGTGTGGACTCTTCTGTGGCCGCCATGCTTCTGAAGAAGCAGGGCTATGATGTCGTCGGCGTGACGATGCAGATATGGCAGGATGAAGAAACAGCCATTCAGGAAGAAAATGGCGGTTGCTGCGGCTTGAGCGCGGTGGATGACGCACGACGGGTGGCCAGTCAGTTGGACATCCCCTACTATGTGATGAACTTTAAAAAAGAATTCAAAGAGTGGGTGATGGATGACTTTGCCGGGGAATATTTTCGGGGAAGAACGCCAAATCCGTGTATCCGGTGCAATCGGTATGTCAAATGGGAAGCGCTTTTACATCGGGCCATGTCCATTGGAGGAGACTATATTGCCACAGGACATTATGCCAAA…	-	-	-	-	-	-	-
Unigene417078	9.09949e-07	5.15485e-07	8.63758e-07	0	0	0	K03151|1|1.7e-173|615.1|bhan:CGC63_11850|thiI; tRNA uracil 4-sulfurtransferase [EC:2.8.1.4]!K03151|2|1.9e-172|611.7|blau:DQQ01_12240|thiI; tRNA uracil 4-sulfurtransferase [EC:2.8.1.4]!K03151|3|2.7e-166|591.3|rim:ROI_10850|thiI; tRNA uracil 4-sulfurtransferase [EC:2.8.1.4]!K03151|4|4.5e-166|590.5|byl:A4V09_15065|thiI; tRNA uracil 4-sulfurtransferase [EC:2.8.1.4]!K03151|5|7.8e-166|589.7|cbol:CGC65_…	ATGAAAAATAAAAAAGTCATTGTCGGGATGTCCGGCGGTGTGGACTCTTCTGTGGCCGCCATGCTTCTGAAGAAGCAGGGCTATGATGTCGTCGGCGTGACGATGCAGATATGGCAGGATGAAGAAACAGCCATTCAGGAAGAAAATGGCGGTTGCTGCGGCTTGAGCGCGGTGGATGACGCACGACGGGTGGCCAGTCAGTTGGACATCCCCTACTATGTGATGAACTTTAAAAAAGAATTCAAAGAGTGGGTGATGGATGACTTTGCCGGGGAATATTTTCGGGGAAGAACGCCAAATCCGTGTATCCGGTGCAATCGGTATGTCAAATGGGAAGCGCTTTTACATCGGGCCATGTCCATTGGAGGAGACTATATTGCCACAGGACATTATGCCAAA…	-	-	-	-	-	-	-
Unigene418244	3.933e-07	1.10806e-06	3.15638e-06	0	0	0	K00566|1|2.4e-136|491.5|csep:CP523_10070|mnmA; tRNA-uridine 2-sulfurtransferase [EC:2.8.1.13]!K00566|2|7.3e-133|479.9|cchv:BTM20_12205|mnmA; tRNA-uridine 2-sulfurtransferase [EC:2.8.1.13]!K00566|3|1.2e-122|446.0|csb:CLSA_c04920|mnmA; tRNA-uridine 2-sulfurtransferase [EC:2.8.1.13]!K00566|5|2.6e-122|444.9|cbj:H04402_00120|mnmA; tRNA-uridine 2-sulfurtransferase [EC:2.8.1.13]	ATGAAAAATAAAAAAGTCATTGTCGGGATGTCCGGCGGTGTGGACTCTTCTGTGGCCGCCATGCTTCTGAAGAAGCAGGGCTATGATGTCGTCGGCGTGACGATGCAGATATGGCAGGATGAAGAAACAGCCATTCAGGAAGAAAATGGCGGTTGCTGCGGCTTGAGCGCGGTGGATGACGCACGACGGGTGGCCAGTCAGTTGGACATCCCCTACTATGTGATGAACTTTAAAAAAGAATTCAAAGAGTGGGTGATGGATGACTTTGCCGGGGAATATTTTCGGGGAAGAACGCCAAATCCGTGTATCCGGTGCAATCGGTATGTCAAATGGGAAGCGCTTTTACATCGGGCCATGTCCATTGGAGGAGACTATATTGCCACAGGACATTATGCCAAA…	-	-	-	-	-	-	-
Unigene418660	0	4.68075e-07	1.06667e-06	0	0	0	K01011|1|1.3e-60|239.6|eav:EH197_22565|TST; thiosulfate/3-mercaptopyruvate sulfurtransferase [EC:2.8.1.1 2.8.1.2]!K01011|2|1.1e-59|236.5|egv:EGCR1_18795|TST; thiosulfate/3-mercaptopyruvate sulfurtransferase [EC:2.8.1.1 2.8.1.2]!K01011|3|6.6e-57|227.3|eav:EH197_08650|TST; thiosulfate/3-mercaptopyruvate sulfurtransferase [EC:2.8.1.1 2.8.1.2]!K01011|4|2.1e-55|222.2|egv:EGCR1_11295|TST; thiosulfate/3…	ATGAAAAATAAAAAAGTCATTGTCGGGATGTCCGGCGGTGTGGACTCTTCTGTGGCCGCCATGCTTCTGAAGAAGCAGGGCTATGATGTCGTCGGCGTGACGATGCAGATATGGCAGGATGAAGAAACAGCCATTCAGGAAGAAAATGGCGGTTGCTGCGGCTTGAGCGCGGTGGATGACGCACGACGGGTGGCCAGTCAGTTGGACATCCCCTACTATGTGATGAACTTTAAAAAAGAATTCAAAGAGTGGGTGATGGATGACTTTGCCGGGGAATATTTTCGGGGAAGAACGCCAAATCCGTGTATCCGGTGCAATCGGTATGTCAAATGGGAAGCGCTTTTACATCGGGCCATGTCCATTGGAGGAGACTATATTGCCACAGGACATTATGCCAAA…	Coprococcus_sp._AF21-14LB	4.89503e-05	6.14516e-05	0.000107429	0	0	0
Unigene418880	0	1.88427e-07	1.03771e-06	0	0	0	K02439|2|1.3e-06|60.5|ipi:CEW91_11225|glpE; thiosulfate sulfurtransferase [EC:2.8.1.1]!K02439|3|6.5e-06|58.2|pstt:CH92_02770|glpE; thiosulfate sulfurtransferase [EC:2.8.1.1]!K02439|4|6.5e-06|58.2|idi:CWC33_04285|glpE; thiosulfate sulfurtransferase [EC:2.8.1.1]	ATGAAAAATAAAAAAGTCATTGTCGGGATGTCCGGCGGTGTGGACTCTTCTGTGGCCGCCATGCTTCTGAAGAAGCAGGGCTATGATGTCGTCGGCGTGACGATGCAGATATGGCAGGATGAAGAAACAGCCATTCAGGAAGAAAATGGCGGTTGCTGCGGCTTGAGCGCGGTGGATGACGCACGACGGGTGGCCAGTCAGTTGGACATCCCCTACTATGTGATGAACTTTAAAAAAGAATTCAAAGAGTGGGTGATGGATGACTTTGCCGGGGAATATTTTCGGGGAAGAACGCCAAATCCGTGTATCCGGTGCAATCGGTATGTCAAATGGGAAGCGCTTTTACATCGGGCCATGTCCATTGGAGGAGACTATATTGCCACAGGACATTATGCCAAA…	Clostridiaceae_bacterium	0.00146007	0.00173336	0.00237825	1.91055e-07	5.87635e-08	0
Unigene419168	3.8475e-07	0	0	0	0	0	K03644|1|5.3e-25|119.8|bbay:A4V04_10365|lipA; lipoyl synthase [EC:2.8.1.8]!K03644|2|3.8e-23|113.6|otr:OTERR_01330|lipA; lipoyl synthase [EC:2.8.1.8]!K03644|3|5.0e-23|113.2|bpsi:IX83_00510|lipA; lipoyl synthase [EC:2.8.1.8]!K03644|4|8.5e-23|112.5|thap:FNC98_05410|lipA; lipoyl synthase [EC:2.8.1.8]!K03644|5|8.5e-23|112.5|apac:S7S_13695|lipA; lipoyl synthase [EC:2.8.1.8]	ATGAAAAATAAAAAAGTCATTGTCGGGATGTCCGGCGGTGTGGACTCTTCTGTGGCCGCCATGCTTCTGAAGAAGCAGGGCTATGATGTCGTCGGCGTGACGATGCAGATATGGCAGGATGAAGAAACAGCCATTCAGGAAGAAAATGGCGGTTGCTGCGGCTTGAGCGCGGTGGATGACGCACGACGGGTGGCCAGTCAGTTGGACATCCCCTACTATGTGATGAACTTTAAAAAAGAATTCAAAGAGTGGGTGATGGATGACTTTGCCGGGGAATATTTTCGGGGAAGAACGCCAAATCCGTGTATCCGGTGCAATCGGTATGTCAAATGGGAAGCGCTTTTACATCGGGCCATGTCCATTGGAGGAGACTATATTGCCACAGGACATTATGCCAAA…	-	-	-	-	-	-	-
Unigene421066	3.08875e-07	0	3.51835e-07	0	0	0	K03151|1|7.6e-98|362.8|bprs:CK3_33580|thiI; tRNA uracil 4-sulfurtransferase [EC:2.8.1.4]!K03151|2|1.3e-86|325.5|rho:RHOM_05455|thiI; tRNA uracil 4-sulfurtransferase [EC:2.8.1.4]!K03151|3|3.9e-86|323.9|rix:RO1_23050|thiI; tRNA uracil 4-sulfurtransferase [EC:2.8.1.4]!K03151|4|3.9e-86|323.9|rim:ROI_10850|thiI; tRNA uracil 4-sulfurtransferase [EC:2.8.1.4]!K03151|5|3.9e-86|323.9|byl:A4V09_15065|thiI; …	ATGAAAAATAAAAAAGTCATTGTCGGGATGTCCGGCGGTGTGGACTCTTCTGTGGCCGCCATGCTTCTGAAGAAGCAGGGCTATGATGTCGTCGGCGTGACGATGCAGATATGGCAGGATGAAGAAACAGCCATTCAGGAAGAAAATGGCGGTTGCTGCGGCTTGAGCGCGGTGGATGACGCACGACGGGTGGCCAGTCAGTTGGACATCCCCTACTATGTGATGAACTTTAAAAAAGAATTCAAAGAGTGGGTGATGGATGACTTTGCCGGGGAATATTTTCGGGGAAGAACGCCAAATCCGTGTATCCGGTGCAATCGGTATGTCAAATGGGAAGCGCTTTTACATCGGGCCATGTCCATTGGAGGAGACTATATTGCCACAGGACATTATGCCAAA…	-	-	-	-	-	-	-
Unigene424430	4.77842e-07	2.57223e-07	8.37388e-07	0	0	0	K01012|1|5.3e-120|437.2|dgi:Desgi_3111|bioB; biotin synthase [EC:2.8.1.6]!K01012|2|9.1e-120|436.4|dgi:Desgi_1056|bioB; biotin synthase [EC:2.8.1.6]!K01012|3|5.9e-119|433.7|dor:Desor_2671|bioB; biotin synthase [EC:2.8.1.6]!K01012|4|1.0e-118|433.0|csr:Cspa_c50510|bioB; biotin synthase [EC:2.8.1.6]!K01012|5|1.3e-118|432.6|cpro:CPRO_16000|bioB; biotin synthase [EC:2.8.1.6]	ATGAAAAATAAAAAAGTCATTGTCGGGATGTCCGGCGGTGTGGACTCTTCTGTGGCCGCCATGCTTCTGAAGAAGCAGGGCTATGATGTCGTCGGCGTGACGATGCAGATATGGCAGGATGAAGAAACAGCCATTCAGGAAGAAAATGGCGGTTGCTGCGGCTTGAGCGCGGTGGATGACGCACGACGGGTGGCCAGTCAGTTGGACATCCCCTACTATGTGATGAACTTTAAAAAAGAATTCAAAGAGTGGGTGATGGATGACTTTGCCGGGGAATATTTTCGGGGAAGAACGCCAAATCCGTGTATCCGGTGCAATCGGTATGTCAAATGGGAAGCGCTTTTACATCGGGCCATGTCCATTGGAGGAGACTATATTGCCACAGGACATTATGCCAAA…	Clostridiaceae_bacterium	0.00146007	0.00173336	0.00237825	1.91055e-07	5.87635e-08	0
Unigene424924	0	4.78658e-07	8.76527e-07	0	0	0	K01012|1|7.0e-86|323.9|emt:CPZ25_008720|bioB; biotin synthase [EC:2.8.1.6]!K01012|2|1.6e-85|322.8|cfm:BJL90_19205|bioB; biotin synthase [EC:2.8.1.6]	ATGAAAAATAAAAAAGTCATTGTCGGGATGTCCGGCGGTGTGGACTCTTCTGTGGCCGCCATGCTTCTGAAGAAGCAGGGCTATGATGTCGTCGGCGTGACGATGCAGATATGGCAGGATGAAGAAACAGCCATTCAGGAAGAAAATGGCGGTTGCTGCGGCTTGAGCGCGGTGGATGACGCACGACGGGTGGCCAGTCAGTTGGACATCCCCTACTATGTGATGAACTTTAAAAAAGAATTCAAAGAGTGGGTGATGGATGACTTTGCCGGGGAATATTTTCGGGGAAGAACGCCAAATCCGTGTATCCGGTGCAATCGGTATGTCAAATGGGAAGCGCTTTTACATCGGGCCATGTCCATTGGAGGAGACTATATTGCCACAGGACATTATGCCAAA…	Lachnospiraceae_bacterium_5_1_57FAA	5.67242e-06	5.85365e-06	6.75267e-06	0	0	0
Unigene426650	0	0	5.0679e-07	0	0	0	K00566|1|1.6e-54|219.2|cdf:CD630_12810|mnmA; tRNA-uridine 2-sulfurtransferase [EC:2.8.1.13]!K00566|2|1.6e-54|219.2|pdc:CDIF630_01434|mnmA; tRNA-uridine 2-sulfurtransferase [EC:2.8.1.13]!K00566|3|1.6e-54|219.2|pdf:CD630DERM_12810|mnmA; tRNA-uridine 2-sulfurtransferase [EC:2.8.1.13]!K00566|4|2.0e-54|218.8|hsc:HVS_08180|mnmA; tRNA-uridine 2-sulfurtransferase [EC:2.8.1.13]!K00566|5|7.8e-54|216.9|cthd…	ATGAAAAATAAAAAAGTCATTGTCGGGATGTCCGGCGGTGTGGACTCTTCTGTGGCCGCCATGCTTCTGAAGAAGCAGGGCTATGATGTCGTCGGCGTGACGATGCAGATATGGCAGGATGAAGAAACAGCCATTCAGGAAGAAAATGGCGGTTGCTGCGGCTTGAGCGCGGTGGATGACGCACGACGGGTGGCCAGTCAGTTGGACATCCCCTACTATGTGATGAACTTTAAAAAAGAATTCAAAGAGTGGGTGATGGATGACTTTGCCGGGGAATATTTTCGGGGAAGAACGCCAAATCCGTGTATCCGGTGCAATCGGTATGTCAAATGGGAAGCGCTTTTACATCGGGCCATGTCCATTGGAGGAGACTATATTGCCACAGGACATTATGCCAAA…	-	-	-	-	-	-	-
Unigene426805	1.04208e-06	4.3687e-07	1.30827e-06	0	0	0	K00566|1|1.3e-98|366.3|cdf:CD630_12810|mnmA; tRNA-uridine 2-sulfurtransferase [EC:2.8.1.13]!K00566|2|1.3e-98|366.3|pdc:CDIF630_01434|mnmA; tRNA-uridine 2-sulfurtransferase [EC:2.8.1.13]!K00566|3|1.3e-98|366.3|pdf:CD630DERM_12810|mnmA; tRNA-uridine 2-sulfurtransferase [EC:2.8.1.13]!K00566|5|4.0e-97|361.3|cth:Cthe_0722|mnmA; tRNA-uridine 2-sulfurtransferase [EC:2.8.1.13]	ATGAAAAATAAAAAAGTCATTGTCGGGATGTCCGGCGGTGTGGACTCTTCTGTGGCCGCCATGCTTCTGAAGAAGCAGGGCTATGATGTCGTCGGCGTGACGATGCAGATATGGCAGGATGAAGAAACAGCCATTCAGGAAGAAAATGGCGGTTGCTGCGGCTTGAGCGCGGTGGATGACGCACGACGGGTGGCCAGTCAGTTGGACATCCCCTACTATGTGATGAACTTTAAAAAAGAATTCAAAGAGTGGGTGATGGATGACTTTGCCGGGGAATATTTTCGGGGAAGAACGCCAAATCCGTGTATCCGGTGCAATCGGTATGTCAAATGGGAAGCGCTTTTACATCGGGCCATGTCCATTGGAGGAGACTATATTGCCACAGGACATTATGCCAAA…	-	-	-	-	-	-	-
Unigene434864	7.93211e-07	1.2225e-06	1.22354e-06	0	0	0	K01012|1|1.3e-111|409.5|ruk:A4V00_02505|bioB; biotin synthase [EC:2.8.1.6]!K01012|2|1.7e-111|409.1|shi:Shel_16510|bioB; biotin synthase [EC:2.8.1.6]!K01012|3|2.7e-104|385.2|olo:ADJ70_09980|bioB; biotin synthase [EC:2.8.1.6]!K01012|4|2.9e-103|381.7|cth:Cthe_1839|bioB; biotin synthase [EC:2.8.1.6]!K01012|5|2.9e-103|381.7|ctx:Clo1313_2531|bioB; biotin synthase [EC:2.8.1.6]	ATGAAAAATAAAAAAGTCATTGTCGGGATGTCCGGCGGTGTGGACTCTTCTGTGGCCGCCATGCTTCTGAAGAAGCAGGGCTATGATGTCGTCGGCGTGACGATGCAGATATGGCAGGATGAAGAAACAGCCATTCAGGAAGAAAATGGCGGTTGCTGCGGCTTGAGCGCGGTGGATGACGCACGACGGGTGGCCAGTCAGTTGGACATCCCCTACTATGTGATGAACTTTAAAAAAGAATTCAAAGAGTGGGTGATGGATGACTTTGCCGGGGAATATTTTCGGGGAAGAACGCCAAATCCGTGTATCCGGTGCAATCGGTATGTCAAATGGGAAGCGCTTTTACATCGGGCCATGTCCATTGGAGGAGACTATATTGCCACAGGACATTATGCCAAA…	-	-	-	-	-	-	-
Unigene435282	0	1.1001e-06	0	0	0	0	K21029|1|3.8e-20|104.8|hhg:XM38_023640|moeB; molybdopterin-synthase adenylyltransferase [EC:2.7.7.80]!K21029|2|2.4e-19|102.1|amr:AM1_C0271|moeB; molybdopterin-synthase adenylyltransferase [EC:2.7.7.80]!K21029|4|9.9e-13|80.1|bgp:BGL_2c07070|moeB; molybdopterin-synthase adenylyltransferase [EC:2.7.7.80]!K21029|5|9.9e-13|80.1|bpla:bpln_2g07920|moeB; molybdopterin-synthase adenylyltransferase [EC:2.7…	ATGAAAAATAAAAAAGTCATTGTCGGGATGTCCGGCGGTGTGGACTCTTCTGTGGCCGCCATGCTTCTGAAGAAGCAGGGCTATGATGTCGTCGGCGTGACGATGCAGATATGGCAGGATGAAGAAACAGCCATTCAGGAAGAAAATGGCGGTTGCTGCGGCTTGAGCGCGGTGGATGACGCACGACGGGTGGCCAGTCAGTTGGACATCCCCTACTATGTGATGAACTTTAAAAAAGAATTCAAAGAGTGGGTGATGGATGACTTTGCCGGGGAATATTTTCGGGGAAGAACGCCAAATCCGTGTATCCGGTGCAATCGGTATGTCAAATGGGAAGCGCTTTTACATCGGGCCATGTCCATTGGAGGAGACTATATTGCCACAGGACATTATGCCAAA…	-	-	-	-	-	-	-
Unigene435662	7.26751e-07	0	9.33339e-07	0	0	0	K06864|1|3.2e-73|281.6|bhan:CGC63_08095|larE; pyridinium-3,5-biscarboxylic acid mononucleotide sulfurtransferase [EC:4.4.1.37]!K06864|2|7.1e-73|280.4|byl:A4V09_05110|larE; pyridinium-3,5-biscarboxylic acid mononucleotide sulfurtransferase [EC:4.4.1.37]!K06864|3|2.7e-72|278.5|bpro:PMF13cell1_04356|larE; pyridinium-3,5-biscarboxylic acid mononucleotide sulfurtransferase [EC:4.4.1.37]!K06864|4|1.9e-…	ATGAAAAATAAAAAAGTCATTGTCGGGATGTCCGGCGGTGTGGACTCTTCTGTGGCCGCCATGCTTCTGAAGAAGCAGGGCTATGATGTCGTCGGCGTGACGATGCAGATATGGCAGGATGAAGAAACAGCCATTCAGGAAGAAAATGGCGGTTGCTGCGGCTTGAGCGCGGTGGATGACGCACGACGGGTGGCCAGTCAGTTGGACATCCCCTACTATGTGATGAACTTTAAAAAAGAATTCAAAGAGTGGGTGATGGATGACTTTGCCGGGGAATATTTTCGGGGAAGAACGCCAAATCCGTGTATCCGGTGCAATCGGTATGTCAAATGGGAAGCGCTTTTACATCGGGCCATGTCCATTGGAGGAGACTATATTGCCACAGGACATTATGCCAAA…	-	-	-	-	-	-	-
Unigene435690	0	1.39592e-07	7.28998e-07	0	0	0	K21028|1|2.3e-74|284.6|mdv:C5Q96_06360|ynjE; molybdopterin synthase sulfurtransferase [EC:2.8.1.11]!K21028|2|3.8e-53|214.2|cbol:CGC65_18940|ynjE; molybdopterin synthase sulfurtransferase [EC:2.8.1.11]!K21028|3|4.2e-52|210.7|lacy:A4V08_05970|ynjE; molybdopterin synthase sulfurtransferase [EC:2.8.1.11]!K21028|4|4.2e-52|210.7|csh:Closa_1170|ynjE; molybdopterin synthase sulfurtransferase [EC:2.8.1.11…	ATGAAAAATAAAAAAGTCATTGTCGGGATGTCCGGCGGTGTGGACTCTTCTGTGGCCGCCATGCTTCTGAAGAAGCAGGGCTATGATGTCGTCGGCGTGACGATGCAGATATGGCAGGATGAAGAAACAGCCATTCAGGAAGAAAATGGCGGTTGCTGCGGCTTGAGCGCGGTGGATGACGCACGACGGGTGGCCAGTCAGTTGGACATCCCCTACTATGTGATGAACTTTAAAAAAGAATTCAAAGAGTGGGTGATGGATGACTTTGCCGGGGAATATTTTCGGGGAAGAACGCCAAATCCGTGTATCCGGTGCAATCGGTATGTCAAATGGGAAGCGCTTTTACATCGGGCCATGTCCATTGGAGGAGACTATATTGCCACAGGACATTATGCCAAA…	-	-	-	-	-	-	-
Unigene437601	0	0	2.57473e-07	0	0	0	K03151|1|5.8e-29|132.9|fpla:A4U99_17615|thiI; tRNA uracil 4-sulfurtransferase [EC:2.8.1.4]!K03151|2|3.6e-23|113.6|ibu:IB211_00336|thiI; tRNA uracil 4-sulfurtransferase [EC:2.8.1.4]!K03151|3|3.5e-18|97.1|obj:EIO64_09780|thiI; tRNA uracil 4-sulfurtransferase [EC:2.8.1.4]!K03151|4|8.1e-15|85.9|rbp:B6259_09165|thiI; tRNA uracil 4-sulfurtransferase [EC:2.8.1.4]!K03151|5|4.0e-14|83.6|ral:Rumal_0113|thi…	ATGAAAAATAAAAAAGTCATTGTCGGGATGTCCGGCGGTGTGGACTCTTCTGTGGCCGCCATGCTTCTGAAGAAGCAGGGCTATGATGTCGTCGGCGTGACGATGCAGATATGGCAGGATGAAGAAACAGCCATTCAGGAAGAAAATGGCGGTTGCTGCGGCTTGAGCGCGGTGGATGACGCACGACGGGTGGCCAGTCAGTTGGACATCCCCTACTATGTGATGAACTTTAAAAAAGAATTCAAAGAGTGGGTGATGGATGACTTTGCCGGGGAATATTTTCGGGGAAGAACGCCAAATCCGTGTATCCGGTGCAATCGGTATGTCAAATGGGAAGCGCTTTTACATCGGGCCATGTCCATTGGAGGAGACTATATTGCCACAGGACATTATGCCAAA…	-	-	-	-	-	-	-
Unigene438083	4.94199e-07	1.23513e-07	7.62308e-07	0	0	0	K03644|1|1.1e-59|236.1|oce:GU3_06100|lipA; lipoyl synthase [EC:2.8.1.8]!K03644|2|2.4e-59|235.0|gan:UMN179_01348|lipA; lipoyl synthase [EC:2.8.1.8]!K03644|3|7.0e-59|233.4|zdf:AN401_13660|lipA; lipoyl synthase [EC:2.8.1.8]!K03644|4|9.1e-59|233.0|hso:HS_0315|lipA; lipoyl synthase [EC:2.8.1.8]!K03644|5|9.1e-59|233.0|hsm:HSM_0186|lipA; lipoyl synthase [EC:2.8.1.8]	ATGAAAAATAAAAAAGTCATTGTCGGGATGTCCGGCGGTGTGGACTCTTCTGTGGCCGCCATGCTTCTGAAGAAGCAGGGCTATGATGTCGTCGGCGTGACGATGCAGATATGGCAGGATGAAGAAACAGCCATTCAGGAAGAAAATGGCGGTTGCTGCGGCTTGAGCGCGGTGGATGACGCACGACGGGTGGCCAGTCAGTTGGACATCCCCTACTATGTGATGAACTTTAAAAAAGAATTCAAAGAGTGGGTGATGGATGACTTTGCCGGGGAATATTTTCGGGGAAGAACGCCAAATCCGTGTATCCGGTGCAATCGGTATGTCAAATGGGAAGCGCTTTTACATCGGGCCATGTCCATTGGAGGAGACTATATTGCCACAGGACATTATGCCAAA…	-	-	-	-	-	-	-
Unigene438787	8.5811e-07	5.00415e-07	7.46671e-07	0	0	0	K03800|1|7.7e-74|283.9|peo:AS203_07170|lplA; lipoate---protein ligase [EC:6.3.1.20]!K03800|2|1.3e-68|266.5|dun:FDZ78_14090|lplA; lipoate---protein ligase [EC:6.3.1.20]!K03644|3|3.4e-61|241.9|pdn:HMPREF9137_0254|lipA; lipoyl synthase [EC:2.8.1.8]!K03644|4|8.3e-60|237.3|pmz:HMPREF0659_A6168|lipA; lipoyl synthase [EC:2.8.1.8]!K03800|5|1.4e-59|236.5|bvs:BARVI_01820|lplA; lipoate---protein ligase [EC:…	ATGAAAAATAAAAAAGTCATTGTCGGGATGTCCGGCGGTGTGGACTCTTCTGTGGCCGCCATGCTTCTGAAGAAGCAGGGCTATGATGTCGTCGGCGTGACGATGCAGATATGGCAGGATGAAGAAACAGCCATTCAGGAAGAAAATGGCGGTTGCTGCGGCTTGAGCGCGGTGGATGACGCACGACGGGTGGCCAGTCAGTTGGACATCCCCTACTATGTGATGAACTTTAAAAAAGAATTCAAAGAGTGGGTGATGGATGACTTTGCCGGGGAATATTTTCGGGGAAGAACGCCAAATCCGTGTATCCGGTGCAATCGGTATGTCAAATGGGAAGCGCTTTTACATCGGGCCATGTCCATTGGAGGAGACTATATTGCCACAGGACATTATGCCAAA…	-	-	-	-	-	-	-
Unigene439054	1.12372e-06	3.63447e-07	1.7255e-06	0	0	0	K00566|1|3.3e-155|554.3|cpro:CPRO_20170|mnmA; tRNA-uridine 2-sulfurtransferase [EC:2.8.1.13]!K00566|2|2.6e-115|421.8|eel:EUBELI_20368|mnmA; tRNA-uridine 2-sulfurtransferase [EC:2.8.1.13]!K00566|3|6.3e-114|417.2|rto:RTO_17420|mnmA; tRNA-uridine 2-sulfurtransferase [EC:2.8.1.13]!K00566|4|2.4e-113|415.2|cso:CLS_15080|mnmA; tRNA-uridine 2-sulfurtransferase [EC:2.8.1.13]!K00566|5|1.2e-112|412.9|arf:AR…	ATGAAAAATAAAAAAGTCATTGTCGGGATGTCCGGCGGTGTGGACTCTTCTGTGGCCGCCATGCTTCTGAAGAAGCAGGGCTATGATGTCGTCGGCGTGACGATGCAGATATGGCAGGATGAAGAAACAGCCATTCAGGAAGAAAATGGCGGTTGCTGCGGCTTGAGCGCGGTGGATGACGCACGACGGGTGGCCAGTCAGTTGGACATCCCCTACTATGTGATGAACTTTAAAAAAGAATTCAAAGAGTGGGTGATGGATGACTTTGCCGGGGAATATTTTCGGGGAAGAACGCCAAATCCGTGTATCCGGTGCAATCGGTATGTCAAATGGGAAGCGCTTTTACATCGGGCCATGTCCATTGGAGGAGACTATATTGCCACAGGACATTATGCCAAA…	-	-	-	-	-	-	-
Unigene439338	8.12759e-07	1.40089e-07	2.10168e-06	0	0	0	K03151|1|9.7e-114|416.8|bhan:CGC63_11850|thiI; tRNA uracil 4-sulfurtransferase [EC:2.8.1.4]!K03151|2|2.4e-112|412.1|blau:DQQ01_12240|thiI; tRNA uracil 4-sulfurtransferase [EC:2.8.1.4]!K03151|3|7.0e-112|410.6|byl:A4V09_15065|thiI; tRNA uracil 4-sulfurtransferase [EC:2.8.1.4]!K03151|4|1.6e-111|409.5|rto:RTO_15530|thiI; tRNA uracil 4-sulfurtransferase [EC:2.8.1.4]!K03151|5|6.5e-110|404.1|rho:RHOM_05…	ATGAAAAATAAAAAAGTCATTGTCGGGATGTCCGGCGGTGTGGACTCTTCTGTGGCCGCCATGCTTCTGAAGAAGCAGGGCTATGATGTCGTCGGCGTGACGATGCAGATATGGCAGGATGAAGAAACAGCCATTCAGGAAGAAAATGGCGGTTGCTGCGGCTTGAGCGCGGTGGATGACGCACGACGGGTGGCCAGTCAGTTGGACATCCCCTACTATGTGATGAACTTTAAAAAAGAATTCAAAGAGTGGGTGATGGATGACTTTGCCGGGGAATATTTTCGGGGAAGAACGCCAAATCCGTGTATCCGGTGCAATCGGTATGTCAAATGGGAAGCGCTTTTACATCGGGCCATGTCCATTGGAGGAGACTATATTGCCACAGGACATTATGCCAAA…	-	-	-	-	-	-	-
Unigene444577	2.08218e-07	2.08156e-07	8.23534e-07	0	0	0	K01012|1|9.9e-125|453.0|dgi:Desgi_1056|bioB; biotin synthase [EC:2.8.1.6]!K01012|2|2.2e-124|451.8|dor:Desor_2671|bioB; biotin synthase [EC:2.8.1.6]!K01012|3|6.4e-124|450.3|cpro:CPRO_16000|bioB; biotin synthase [EC:2.8.1.6]!K01012|4|3.2e-123|448.0|dgi:Desgi_3111|bioB; biotin synthase [EC:2.8.1.6]!K01012|5|3.0e-121|441.4|cew:EKH84_05095|bioB; biotin synthase [EC:2.8.1.6]	ATGAAAAATAAAAAAGTCATTGTCGGGATGTCCGGCGGTGTGGACTCTTCTGTGGCCGCCATGCTTCTGAAGAAGCAGGGCTATGATGTCGTCGGCGTGACGATGCAGATATGGCAGGATGAAGAAACAGCCATTCAGGAAGAAAATGGCGGTTGCTGCGGCTTGAGCGCGGTGGATGACGCACGACGGGTGGCCAGTCAGTTGGACATCCCCTACTATGTGATGAACTTTAAAAAAGAATTCAAAGAGTGGGTGATGGATGACTTTGCCGGGGAATATTTTCGGGGAAGAACGCCAAATCCGTGTATCCGGTGCAATCGGTATGTCAAATGGGAAGCGCTTTTACATCGGGCCATGTCCATTGGAGGAGACTATATTGCCACAGGACATTATGCCAAA…	-	-	-	-	-	-	-
Unigene447438	3.67443e-07	3.26519e-07	6.58827e-07	0	0	0	K01011|1|2.7e-99|368.2|bbay:A4V04_05335|TST; thiosulfate/3-mercaptopyruvate sulfurtransferase [EC:2.8.1.1 2.8.1.2]!K01011|2|5.4e-55|221.1|ptx:ABW99_10575|TST; thiosulfate/3-mercaptopyruvate sulfurtransferase [EC:2.8.1.1 2.8.1.2]!K01011|3|9.2e-55|220.3|aqs:DKK66_05845|TST; thiosulfate/3-mercaptopyruvate sulfurtransferase [EC:2.8.1.1 2.8.1.2]!K01011|4|1.7e-53|216.1|asw:CVS48_11625|TST; thiosulfate/…	ATGAAAAATAAAAAAGTCATTGTCGGGATGTCCGGCGGTGTGGACTCTTCTGTGGCCGCCATGCTTCTGAAGAAGCAGGGCTATGATGTCGTCGGCGTGACGATGCAGATATGGCAGGATGAAGAAACAGCCATTCAGGAAGAAAATGGCGGTTGCTGCGGCTTGAGCGCGGTGGATGACGCACGACGGGTGGCCAGTCAGTTGGACATCCCCTACTATGTGATGAACTTTAAAAAAGAATTCAAAGAGTGGGTGATGGATGACTTTGCCGGGGAATATTTTCGGGGAAGAACGCCAAATCCGTGTATCCGGTGCAATCGGTATGTCAAATGGGAAGCGCTTTTACATCGGGCCATGTCCATTGGAGGAGACTATATTGCCACAGGACATTATGCCAAA…	-	-	-	-	-	-	-
Unigene453956	5.25861e-07	5.25705e-07	7.79949e-07	0	0	0	K00566|1|4.5e-160|570.5|rto:RTO_17420|mnmA; tRNA-uridine 2-sulfurtransferase [EC:2.8.1.13]!K00566|2|1.5e-147|528.9|rho:RHOM_11240|mnmA; tRNA-uridine 2-sulfurtransferase [EC:2.8.1.13]!K00566|3|4.8e-146|523.9|cso:CLS_15080|mnmA; tRNA-uridine 2-sulfurtransferase [EC:2.8.1.13]!K00566|4|2.4e-145|521.5|cpy:Cphy_2905|mnmA; tRNA-uridine 2-sulfurtransferase [EC:2.8.1.13]!K00566|5|9.1e-145|519.6|eel:EUBELI…	ATGAAAAATAAAAAAGTCATTGTCGGGATGTCCGGCGGTGTGGACTCTTCTGTGGCCGCCATGCTTCTGAAGAAGCAGGGCTATGATGTCGTCGGCGTGACGATGCAGATATGGCAGGATGAAGAAACAGCCATTCAGGAAGAAAATGGCGGTTGCTGCGGCTTGAGCGCGGTGGATGACGCACGACGGGTGGCCAGTCAGTTGGACATCCCCTACTATGTGATGAACTTTAAAAAAGAATTCAAAGAGTGGGTGATGGATGACTTTGCCGGGGAATATTTTCGGGGAAGAACGCCAAATCCGTGTATCCGGTGCAATCGGTATGTCAAATGGGAAGCGCTTTTACATCGGGCCATGTCCATTGGAGGAGACTATATTGCCACAGGACATTATGCCAAA…	Lachnospiraceae_bacterium_3-2	0.000684165	0.000785783	0.000764842	3.2268e-08	3.08238e-08	0
Unigene454348	3.47817e-07	5.61691e-07	1.52382e-07	0.000168687	0.00017381	0.000168336	K21028|1|5.5e-261|906.0|ecos:EC958_1978|ynjE; molybdopterin synthase sulfurtransferase [EC:2.8.1.11]!K21028|2|7.2e-261|905.6|eoj:ECO26_2532|ynjE; molybdopterin synthase sulfurtransferase [EC:2.8.1.11]!K21028|3|7.2e-261|905.6|ecw:EcE24377A_1980|ynjE; molybdopterin synthase sulfurtransferase [EC:2.8.1.11]!K21028|4|7.2e-261|905.6|ecoa:APECO78_12620|ynjE; molybdopterin synthase sulfurtransferase [EC:…	ATGAAAAATAAAAAAGTCATTGTCGGGATGTCCGGCGGTGTGGACTCTTCTGTGGCCGCCATGCTTCTGAAGAAGCAGGGCTATGATGTCGTCGGCGTGACGATGCAGATATGGCAGGATGAAGAAACAGCCATTCAGGAAGAAAATGGCGGTTGCTGCGGCTTGAGCGCGGTGGATGACGCACGACGGGTGGCCAGTCAGTTGGACATCCCCTACTATGTGATGAACTTTAAAAAAGAATTCAAAGAGTGGGTGATGGATGACTTTGCCGGGGAATATTTTCGGGGAAGAACGCCAAATCCGTGTATCCGGTGCAATCGGTATGTCAAATGGGAAGCGCTTTTACATCGGGCCATGTCCATTGGAGGAGACTATATTGCCACAGGACATTATGCCAAA…	-	-	-	-	-	-	-
Unigene454723	8.25106e-07	4.94916e-07	4.30772e-07	0.000147972	0.000147847	0.00014857	K01011|1|4.4e-166|590.1|ecc:c3044|TST; thiosulfate/3-mercaptopyruvate sulfurtransferase [EC:2.8.1.1 2.8.1.2]!K01011|2|4.4e-166|590.1|elc:i14_2839|TST; thiosulfate/3-mercaptopyruvate sulfurtransferase [EC:2.8.1.1 2.8.1.2]!K01011|3|4.4e-166|590.1|eld:i02_2839|TST; thiosulfate/3-mercaptopyruvate sulfurtransferase [EC:2.8.1.1 2.8.1.2]!K01011|4|1.7e-165|588.2|ecos:EC958_2831|TST; thiosulfate/3-mercapt…	ATGAAAAATAAAAAAGTCATTGTCGGGATGTCCGGCGGTGTGGACTCTTCTGTGGCCGCCATGCTTCTGAAGAAGCAGGGCTATGATGTCGTCGGCGTGACGATGCAGATATGGCAGGATGAAGAAACAGCCATTCAGGAAGAAAATGGCGGTTGCTGCGGCTTGAGCGCGGTGGATGACGCACGACGGGTGGCCAGTCAGTTGGACATCCCCTACTATGTGATGAACTTTAAAAAAGAATTCAAAGAGTGGGTGATGGATGACTTTGCCGGGGAATATTTTCGGGGAAGAACGCCAAATCCGTGTATCCGGTGCAATCGGTATGTCAAATGGGAAGCGCTTTTACATCGGGCCATGTCCATTGGAGGAGACTATATTGCCACAGGACATTATGCCAAA…	-	-	-	-	-	-	-
Unigene456173	0	0	0	5.57775e-08	4.78502e-08	3.35077e-07	K00566|1|9.1e-44|183.3|vac:E4Z98_05975|mnmA; tRNA-uridine 2-sulfurtransferase [EC:2.8.1.13]!K00566|2|1.2e-43|183.0|vao:FA707_06535|mnmA; tRNA-uridine 2-sulfurtransferase [EC:2.8.1.13]!K00566|3|3.4e-43|181.4|bmur:ABE28_015785|mnmA; tRNA-uridine 2-sulfurtransferase [EC:2.8.1.13]!K00566|4|3.4e-43|181.4|hmn:HM131_09000|mnmA; tRNA-uridine 2-sulfurtransferase [EC:2.8.1.13]!K00566|5|4.5e-43|181.0|vig:BK…	ATGAAAAATAAAAAAGTCATTGTCGGGATGTCCGGCGGTGTGGACTCTTCTGTGGCCGCCATGCTTCTGAAGAAGCAGGGCTATGATGTCGTCGGCGTGACGATGCAGATATGGCAGGATGAAGAAACAGCCATTCAGGAAGAAAATGGCGGTTGCTGCGGCTTGAGCGCGGTGGATGACGCACGACGGGTGGCCAGTCAGTTGGACATCCCCTACTATGTGATGAACTTTAAAAAAGAATTCAAAGAGTGGGTGATGGATGACTTTGCCGGGGAATATTTTCGGGGAAGAACGCCAAATCCGTGTATCCGGTGCAATCGGTATGTCAAATGGGAAGCGCTTTTACATCGGGCCATGTCCATTGGAGGAGACTATATTGCCACAGGACATTATGCCAAA…	Candida_parapsilosis	2.57403e-05	1.69971e-05	2.54194e-05	0.000137518	0.000135331	0.000700724
Unigene459880	0	0	0	1.21381e-07	1.0413e-07	3.64591e-07	K03644|1|1.5e-61|242.3|fcy:FRACYDRAFT_270353|lipA; lipoyl synthase [EC:2.8.1.8]!K03644|2|3.4e-61|241.1|acan:ACA1_055650|lipA; lipoyl synthase [EC:2.8.1.8]!K03644|3|4.4e-61|240.7|tps:THAPSDRAFT_31673|lipA; lipoyl synthase [EC:2.8.1.8]!K03644|4|1.3e-60|239.2|pbe:PBANKA_135750|lipA; lipoyl synthase [EC:2.8.1.8]	ATGAAAAATAAAAAAGTCATTGTCGGGATGTCCGGCGGTGTGGACTCTTCTGTGGCCGCCATGCTTCTGAAGAAGCAGGGCTATGATGTCGTCGGCGTGACGATGCAGATATGGCAGGATGAAGAAACAGCCATTCAGGAAGAAAATGGCGGTTGCTGCGGCTTGAGCGCGGTGGATGACGCACGACGGGTGGCCAGTCAGTTGGACATCCCCTACTATGTGATGAACTTTAAAAAAGAATTCAAAGAGTGGGTGATGGATGACTTTGCCGGGGAATATTTTCGGGGAAGAACGCCAAATCCGTGTATCCGGTGCAATCGGTATGTCAAATGGGAAGCGCTTTTACATCGGGCCATGTCCATTGGAGGAGACTATATTGCCACAGGACATTATGCCAAA…	-	-	-	-	-	-	-
